# Supplementary material for: Statistical learning attenuates visual activity only for attended stimuli
Source: eLife. 2019 Aug 23;8:e47869. doi: 10.7554/eLife.47869 (PMC6731093; doi:10.7554/eLife.47869)
Supplement: Figure 1—source data 1. — The source data file contains a separate JASP file per ROI, containing BOLD data for expected and unexpected stimuli for both attention conditions (objects attended and unattended tasks; Figure 1A). Also contained is a JASP file showing expectation suppression per ROI split into stimulus driven and not stimulus driven voxel (Figure 1B). [file elife-47869-fig1-data1.zip]

Archive with 4 entries (4 files):
- JASP_ExpXAtt_COPEs_LOC_300.jasp
- JASP_ExpXAtt_COPEs_TOFC_300.jasp
- JASP_ExpXAtt_COPEs_V1_300.jasp
- JASP_Spatial_Specificity.jasp
