# Supplementary material for: Statistical learning attenuates visual activity only for attended stimuli
Source: eLife. 2019 Aug 23;8:e47869. doi: 10.7554/eLife.47869 (PMC6731093; doi:10.7554/eLife.47869)
Supplement: Figure 2—source data 1. — The source data file contains nifti images for the whole brain contrast unexpected >expected (expectation suppression). Separate files are included for each attention condition, as well as their interaction (attended >unattended), both in terms of unthresholded parameter estimate, z and thresholded z-maps (Figure 2A). The thresholded z map of the conjunction analysis (Figure 2B) is also included. [file elife-47869-fig2-data1.zip]

Archive with 15 entries (10 files):
- conjunction/
- conjunction/thresh_conj_output.nii.gz
- expectation_suppression/
- expectation_suppression/attended/
- expectation_suppression/attended/cope1.nii.gz
- expectation_suppression/attended/thresh_zstat1_mask.nii.gz
- expectation_suppression/attended/zstat1.nii.gz
- expectation_suppression/interaction/
- expectation_suppression/interaction/cope1.nii.gz
- expectation_suppression/interaction/thresh_zstat1_mask.nii.gz
- expectation_suppression/interaction/zstat1.nii.gz
- expectation_suppression/unattended/
- expectation_suppression/unattended/cope1.nii.gz
- expectation_suppression/unattended/thresh_zstat1_mask.nii.gz
- expectation_suppression/unattended/zstat1.nii.gz
