# Supplementary material for: Statistical learning attenuates visual activity only for attended stimuli
Source: eLife. 2019 Aug 23;8:e47869. doi: 10.7554/eLife.47869 (PMC6731093; doi:10.7554/eLife.47869)
Supplement: Figure 3—source data 1. — The source data file contains the preprocessed pupil diameter traces (participants by timepoints) for each of the four experimental conditions separately (two attention by two expectation conditions). [file elife-47869-fig3-data1.zip]

Archive with 4 entries (4 files):
- pupil_att_exp.txt
- pupil_att_unexp.txt
- pupil_unatt_exp.txt
- pupil_unatt_unexp.txt
