# Supplementary material for: Statistical learning attenuates visual activity only for attended stimuli
Source: eLife. 2019 Aug 23;8:e47869. doi: 10.7554/eLife.47869 (PMC6731093; doi:10.7554/eLife.47869)
Supplement: Figure 3—source data 1. — The source data file contains the preprocessed pupil diameter traces (participants by timepoints) for each of the four experimental conditions separately (two attention by two expectation conditions). [file elife-47869-fig3-data1.zip › pupil_att_exp.txt]

9.958183939332875267e-01 9.987310193587741747e-01 1.001452576665282868e+00 1.000194599487988167e+00 1.001148829269596918e+00 1.002589021931926228e+00 1.000076020572568503e+00 9.985808687704358366e-01 1.000667794270105215e+00 9.989528711620316859e-01 1.000103432997466291e+00 1.001819983942545012e+00 1.002644678470189454e+00 9.987658807283208429e-01 1.001451999326232301e+00 9.997229269455555345e-01 1.002734888817823578e+00 9.981376188305689512e-01 9.980133914929082417e-01 9.968150209001628292e-01 9.941065623027649512e-01 1.004494269398948703e+00 9.958647630170764931e-01 9.987110202593276753e-01 9.998551995873323772e-01 1.001796781009268278e+00 9.990366948960234250e-01 1.001646651278533140e+00 1.001392223725490416e+00 1.005711370987574016e+00 1.000286625608217905e+00 9.982917018471069159e-01
9.962828464952799834e-01 9.987660717548175748e-01 1.001161799918956152e+00 1.000165846644881507e+00 1.000989178310965233e+00 1.002269900743085307e+00 9.998357196250050594e-01 9.986066596658309535e-01 1.000499302347420016e+00 9.990753311578111084e-01 1.000063105005054576e+00 1.001577833489644354e+00 1.002291896693462414e+00 9.987822951012641504e-01 1.001061696994403505e+00 9.994902351221331971e-01 1.002306931147871394e+00 9.982920355198917628e-01 9.978451919084952992e-01 9.971368810784104753e-01 9.947413338858843712e-01 1.003928072365200430e+00 9.959590431079837769e-01 9.989872925633442868e-01 1.000863896502312000e+00 1.001548098729591052e+00 9.994177941551712907e-01 1.001423875820210752e+00 1.000963226473189804e+00 1.005180344949357041e+00 1.000216093680128537e+00 9.984987637252065173e-01
9.968199590912178998e-01 9.988459319598078645e-01 1.000915880206086461e+00 1.000179031787149064e+00 1.000874003646827548e+00 1.002024672947482875e+00 9.996131157019367830e-01 9.986116339237797179e-01 1.000250432962149105e+00 9.992093380450776108e-01 1.000070020321870867e+00 1.001542454779873026e+00 1.003160132109931491e+00 9.987999251758284958e-01 1.000600023886907275e+00 9.992542343417727402e-01 1.001916545361641209e+00 9.983892388673953899e-01 9.976113217602899930e-01 9.975407444768087384e-01 9.956270810362557455e-01 1.003475839490326038e+00 9.961454095286736976e-01 9.992525491109428559e-01 1.000577048103113986e+00 1.001330445356802601e+00 9.997377787620042033e-01 1.001136121242262922e+00 1.000594930523311055e+00 1.004583164673953588e+00 1.000265193675352826e+00 9.986372234537808090e-01
9.973601897619691625e-01 9.989681570090228613e-01 1.000731297644174234e+00 1.000201018730509039e+00 1.000806493841195133e+00 1.001850716082648862e+00 9.993859150601305252e-01 9.986296396095870609e-01 1.000159621951812072e+00 9.993767062452273420e-01 1.000090550648262244e+00 1.001460362847797603e+00 1.002727932998668470e+00 9.988004908925013359e-01 1.000153150302540483e+00 9.990690821007899292e-01 1.001574841945875205e+00 9.984269788324298123e-01 9.977349603073871753e-01 9.979153241462631607e-01 9.962521176570064974e-01 1.003194402568123200e+00 9.964736146507772174e-01 9.994428090892808481e-01 1.001117989499549665e+00 1.001157824395632501e+00 9.998845074906608232e-01 1.000872441438459104e+00 1.000322073008340196e+00 1.003941976208239995e+00 1.000469576616797696e+00 9.986809631829840495e-01
9.978489270752692875e-01 9.991103727245382871e-01 1.000603096918331714e+00 1.000196767135747455e+00 1.000726469251887352e+00 1.001729480225768132e+00 9.991617302324269367e-01 9.987143663611649513e-01 9.998710277040423478e-01 9.995564532261270729e-01 1.000116990541328521e+00 1.001291796898811093e+00 1.002294828907028812e+00 9.987839504774371768e-01 9.997928629763512820e-01 9.989859128274800604e-01 1.001268550492424136e+00 9.984271080279893962e-01 9.978423363697938031e-01 9.982664224881957482e-01 9.968132219365860580e-01 1.002721556715160167e+00 9.970020788423836766e-01 9.996297696991601756e-01 1.001052775773639381e+00 1.001027036682560212e+00 9.998457949887376017e-01 1.000681420744675698e+00 1.000020664253920444e+00 1.003291505473786982e+00 1.000583748616163504e+00 9.986488274313706226e-01
9.982401727968471805e-01 9.992384652873141926e-01 1.000492490730361839e+00 1.000166166707244120e+00 1.000616134142257474e+00 1.001633785246209163e+00 9.989075325053363708e-01 9.989308869260925539e-01 9.995976324850422978e-01 9.997001712463812195e-01 1.000169037498344737e+00 1.002743423550897628e+00 1.001860403593552329e+00 9.987587278808190971e-01 9.998276023994581152e-01 9.989663831949852080e-01 1.001203763489779908e+00 9.984824834499963497e-01 9.979549181168443361e-01 9.985732367463937553e-01 9.973124623125939614e-01 1.002385263434679041e+00 9.975706547451749229e-01 9.998229427715549233e-01 1.000951759798016427e+00 1.000894777807332270e+00 9.996855821100412154e-01 1.000555682011899483e+00 1.000090172884536388e+00 1.002651113745634204e+00 1.000528785360506046e+00 9.986846267951851042e-01
9.985199083604126002e-01 9.993662309268815935e-01 1.000369211743050712e+00 1.000126535827485119e+00 1.000488260624878167e+00 1.001527543690474253e+00 9.986441067489562062e-01 9.991984564540868918e-01 9.993026528248106777e-01 9.997860141666762290e-01 1.000244363782321733e+00 1.002470815321285791e+00 1.001450673678361936e+00 9.987489875361337255e-01 9.997704690715528697e-01 9.990658853821120511e-01 1.000919542953694341e+00 9.986704659958407504e-01 9.980332753488122544e-01 9.988168245762288899e-01 9.977202454917560859e-01 1.002597274872448763e+00 9.982003387386741977e-01 9.999611131172642109e-01 1.000866444558321078e+00 1.000735229963167994e+00 9.995377489583210373e-01 1.000432223867430581e+00 1.000152787307739377e+00 1.002022233650023741e+00 1.000379293126654634e+00 9.986074171750124462e-01
9.986907102950406401e-01 9.995452935438147168e-01 1.000249862105079934e+00 9.997304056210325474e-01 1.000377936310918869e+00 1.001368291553784484e+00 9.984379882527856243e-01 9.995168890736823020e-01 9.990449396445438834e-01 9.998201750797008902e-01 1.000532437367207095e+00 1.002148553113588081e+00 1.001078322481700589e+00 9.987739872092562532e-01 9.995532451934097118e-01 9.991964012597410738e-01 1.000603015736412527e+00 9.989069355162788488e-01 9.982113734774337166e-01 9.989974784629421789e-01 9.982041568702255674e-01 1.002450188032392386e+00 9.989740289066620926e-01 9.996426500449174801e-01 1.000597588562105456e+00 1.000563423560225873e+00 9.996014420987856530e-01 1.000286805985035388e+00 1.000195982975848219e+00 1.001396541116317485e+00 1.000054256880496428e+00 9.986212082311409777e-01
9.987989341701021262e-01 9.998183407354209740e-01 1.000160897876476662e+00 9.996559741460609994e-01 1.000318396108919705e+00 1.001150822241396066e+00 9.983851847299047844e-01 9.998403149642173249e-01 9.988204580680349887e-01 9.998468006133619523e-01 1.000469825337823693e+00 1.001794090088296230e+00 1.000716102018216924e+00 9.988465924484916103e-01 9.999491917637425287e-01 9.992847803345873414e-01 1.000241871152136142e+00 9.990692240188661088e-01 9.986078085462112286e-01 9.991490880023013998e-01 9.986520659655854226e-01 1.001951661588638354e+00 9.995697491952203473e-01 1.000305056630062861e+00 1.000330573648123389e+00 1.000366586130893909e+00 9.997804693735896642e-01 1.000131154227430708e+00 1.000733832219220520e+00 1.000776018964424585e+00 9.996965548499187060e-01 9.987369199900169026e-01
9.989393595929949576e-01 1.000177789435660047e+00 1.000081204967312898e+00 9.996595893462396631e-01 1.000292886108858470e+00 1.000910973242974178e+00 9.984534609848734199e-01 1.000124659384286074e+00 9.986312399958987562e-01 9.999098636596569500e-01 1.000382575556687748e+00 1.001462477165576681e+00 1.000458076593260026e+00 9.989807382343669495e-01 9.995670967608062396e-01 9.992792470793105952e-01 9.998570454516884087e-01 9.991884770500525370e-01 9.987550186595891555e-01 9.993130475121008160e-01 9.991986975660402948e-01 1.001462020771870742e+00 1.000483766045764167e+00 1.000210539704550206e+00 1.000617859938223386e+00 1.000110248136137470e+00 1.000249610151125568e+00 1.000013585324105669e+00 1.000930434741567954e+00 1.000181998655559124e+00 9.997009994459438165e-01 9.988911837272956840e-01
9.991373812314917613e-01 1.000553093897451173e+00 9.999719444659892487e-01 9.996149945576270346e-01 1.000258403556730347e+00 1.000716801624044638e+00 9.986031223634957987e-01 1.000342527304284301e+00 9.987569272832583778e-01 1.000019447354629998e+00 1.000188926128750211e+00 1.001121386128835278e+00 1.000077772465291392e+00 9.991746017687920256e-01 9.992249386623515139e-01 9.992149601236756107e-01 9.994889601270543489e-01 9.993299267903387184e-01 9.989185636410796709e-01 9.994849363678743881e-01 9.996815968300157840e-01 1.000957770936538482e+00 1.000685397741104321e+00 1.000179392776376908e+00 1.000590756176487517e+00 9.998434445036299412e-01 1.000488181246542263e+00 9.999543092529599164e-01 1.001049962178226282e+00 9.996520364871904762e-01 9.995718850645387565e-01 9.991121981593187318e-01
9.993759762197121921e-01 1.000864328268372683e+00 9.998309887042491351e-01 9.996725048236713151e-01 1.000145220123981549e+00 1.000595207580368795e+00 9.987850364668063863e-01 1.000494408838809468e+00 9.987837447911275257e-01 1.000114247655853772e+00 9.999593631287675422e-01 1.000715589793236271e+00 9.997189818102533154e-01 9.994046475332649671e-01 9.989299910582369879e-01 9.991552922974219486e-01 9.991675287199465183e-01 9.994823314951117865e-01 9.991064081815472786e-01 9.995665037895749006e-01 1.000142609160523888e+00 1.000391972193201084e+00 1.000715850122969819e+00 1.000102461652646157e+00 1.000634621247334932e+00 9.996407386084674718e-01 1.000545130340142030e+00 9.999232896298280160e-01 1.001114069406308316e+00 9.992102049507363137e-01 9.995708263129985394e-01 9.992816204241232736e-01
9.996550552866118045e-01 1.000969708102291467e+00 9.996749940992912808e-01 9.999313217941536713e-01 9.999292342995729221e-01 1.000479101506908330e+00 9.989843847543664612e-01 1.000589378961944664e+00 9.989486913106137012e-01 1.000123021804507184e+00 9.997595102599411421e-01 1.000710090032108646e+00 9.993820298604730867e-01 9.996388044548324414e-01 9.987151991439663368e-01 9.991525610297933291e-01 9.989385849920152660e-01 9.996348157359680187e-01 9.993548240506240354e-01 9.997538413652198308e-01 1.000671539389602405e+00 9.998055562877962155e-01 1.000634213033057440e+00 1.000050996692261496e+00 1.000687453410247896e+00 9.995252070739316652e-01 1.000582168610471001e+00 9.999032146350124162e-01 1.001048003634952277e+00 9.988538509047801828e-01 9.996262690567428999e-01 9.993616383310555129e-01
9.999703502874607297e-01 1.000992117533758163e+00 9.995151604894808584e-01 1.000030480440391667e+00 9.996804296039799587e-01 1.000303728510535173e+00 9.991645475285096945e-01 1.000663430286666600e+00 9.992416067196235874e-01 1.000064506692454502e+00 1.000922875247855837e+00 1.000253598990485271e+00 9.990808879689310196e-01 9.998723128558636430e-01 9.989479418644432451e-01 9.992697986763018347e-01 9.987639704065873758e-01 9.998322489866732221e-01 9.997196531437765321e-01 9.999949894949397011e-01 1.001174483241576096e+00 9.990918968065097827e-01 1.000524843351427107e+00 1.000020419004424399e+00 1.000607105284817777e+00 9.994894670420653160e-01 1.000419453508430312e+00 9.998910627892827474e-01 1.000851928459897344e+00 9.985684498871549852e-01 9.996722790828228566e-01 9.994073161398939753e-01
1.000317818474339093e+00 1.000898419430680919e+00 9.993821533666096268e-01 1.000059731973380384e+00 9.994916370404961503e-01 1.000048698526106117e+00 9.993868375634193946e-01 1.000744930826543033e+00 9.995611402147887015e-01 1.000001191618337337e+00 1.000864337562925810e+00 9.997626921610366368e-01 9.988410548192615535e-01 1.000114219720334319e+00 9.990435092780418636e-01 9.995148665451212278e-01 9.987283737256881233e-01 1.000056337970937959e+00 1.000029615800916316e+00 1.000320700192680379e+00 1.001564925671964978e+00 9.984785189287918028e-01 1.000504332341818126e+00 9.999896202600613293e-01 1.000528663578880151e+00 9.994865141619626581e-01 1.000320408238865921e+00 9.998686471009535781e-01 1.000584145162517258e+00 9.983257927451549829e-01 9.996554991564781112e-01 9.995024619415372458e-01
1.000696118452132799e+00 1.000752444749549719e+00 9.994147760141705028e-01 1.000051455154625568e+00 9.994154828859467266e-01 9.997089795659551692e-01 9.997342052640995069e-01 1.000844560944611272e+00 9.997593694738706738e-01 9.999996548983252076e-01 1.000732242018109064e+00 9.992874686743725698e-01 9.986739870841350175e-01 1.000358038423178053e+00 9.993945217870537912e-01 9.998226430243826179e-01 9.987488608110660637e-01 1.000281714644573050e+00 1.000671199673442313e+00 1.000710018213559760e+00 1.001888905968904009e+00 9.980317395419049387e-01 1.000676257481645237e+00 9.999550729593187359e-01 1.000323243815864460e+00 9.994456476325904726e-01 1.000303619181090120e+00 9.998276130897715275e-01 1.000350046091526668e+00 9.981066406930959589e-01 9.996875303849265260e-01 9.997136957865274676e-01
1.001078389670060798e+00 1.000650913084234261e+00 9.994155810604882229e-01 1.000056183096571738e+00 9.994151674301612331e-01 9.993129321890866779e-01 1.000186208974710667e+00 1.000951064430225523e+00 9.999787715472227001e-01 1.000086213634076016e+00 1.000542866517098117e+00 9.988763736085035649e-01 9.985784380071172084e-01 1.000600903692722810e+00 9.996718973464648883e-01 1.000131319770732219e+00 9.989732434803173522e-01 1.000583657908382218e+00 1.001478764338545435e+00 1.001106793682586593e+00 1.002171655401111972e+00 9.976310302510678074e-01 1.001046900003147444e+00 9.999201727879731827e-01 1.000620394002092350e+00 9.993475016654307375e-01 1.000288690285392468e+00 9.997693865701802185e-01 1.000189305912170035e+00 9.979062287482469706e-01 9.996005338847702149e-01 1.000100087642924684e+00
1.001455863398487356e+00 1.000643477171916595e+00 9.994579552753533047e-01 1.000107029444563755e+00 9.994551718819308928e-01 9.989267255085514385e-01 1.000654786937434482e+00 1.001032457231101125e+00 1.001120327204060079e+00 1.000203033922275164e+00 1.000314003425911702e+00 9.985089157391140446e-01 9.985670535755517552e-01 1.000838299219471983e+00 9.999764807723492410e-01 1.000397038337143441e+00 9.989512445366915960e-01 1.000973146159782834e+00 1.002257542054324935e+00 1.001415487469506704e+00 1.002480440461052336e+00 9.973668651823439646e-01 1.001523106417317788e+00 9.999934603071659600e-01 1.000076239152968061e+00 9.992376779788648689e-01 1.000205000873639616e+00 9.996803432336192063e-01 1.000008859680962203e+00 9.977436582915728547e-01 9.996164216977762029e-01 1.000488036415478899e+00
1.001821112749150311e+00 1.000656787483929611e+00 9.995278400404123964e-01 1.000175789957924000e+00 9.995132337392488298e-01 9.986039099358551274e-01 1.001064462382591058e+00 1.001060862560316345e+00 1.001209025920969831e+00 1.000273855664904676e+00 1.000027886587802950e+00 9.981595761666753885e-01 9.984957369849245534e-01 1.001055068589393304e+00 1.000196483681093929e+00 1.000640345575075862e+00 9.989544612821683600e-01 1.001345603817035856e+00 1.002492366310212990e+00 1.001583886838551374e+00 1.002829902103771209e+00 9.974098528355380688e-01 1.001971116456907396e+00 1.000028568830948705e+00 9.993250597202932850e-01 9.991611146258431164e-01 1.000136798770903557e+00 9.995481431875159473e-01 9.996960707904788412e-01 9.976430470976178633e-01 9.998450455900376177e-01 1.001048272391653837e+00
1.002162732148799362e+00 1.000610796713327755e+00 9.996565675799545803e-01 1.000234179711572802e+00 9.994986167449616543e-01 9.983018154912991493e-01 1.001342255342261067e+00 1.000991908528646501e+00 1.001243121013762893e+00 1.000282084512078340e+00 9.997071576428454565e-01 9.980054912714944049e-01 9.984096178196952831e-01 1.001249078786814684e+00 1.000281296413987553e+00 1.000898093564644542e+00 9.989917639258948379e-01 1.001628186819303323e+00 1.002533492309873653e+00 1.001690479839550951e+00 1.003144595533237426e+00 9.973548072562689049e-01 1.002302341628092730e+00 1.000377873721695732e+00 9.985538926506113411e-01 9.991356539922006119e-01 9.998227091805156341e-01 9.993361026925001722e-01 9.994604054210787236e-01 9.976012952465104222e-01 9.999142819918064307e-01 1.001560013570278018e+00
1.002552261969347658e+00 1.000459368895558976e+00 9.997468448963446885e-01 1.000290223162110248e+00 9.993869935964643236e-01 9.979677093380705521e-01 1.001618906312875090e+00 1.000815514123267969e+00 1.001256616403307653e+00 1.000294029243808058e+00 9.993944191157035917e-01 9.977533879340134693e-01 9.983758545146642627e-01 1.001442269354199777e+00 1.000311900933235965e+00 1.001196379710092010e+00 9.990934260176762560e-01 1.001843492108117184e+00 1.002582353520575120e+00 1.001824579711228846e+00 1.003358167740811879e+00 9.972254312939891063e-01 1.002466076799808814e+00 1.000324623774087041e+00 9.979359863295494959e-01 9.991564725540837966e-01 9.996947567496335951e-01 9.992498190410998848e-01 9.989360663791344574e-01 9.976068943776214004e-01 1.000072903446381556e+00 1.002031302129558821e+00
1.003017535522513937e+00 1.000206756302810973e+00 9.995357384326817307e-01 9.996805316694223897e-01 9.992753457265922679e-01 9.976013228860141080e-01 1.001885322947437151e+00 1.000573721987467302e+00 1.001199876096216190e+00 1.000401831699073263e+00 9.991272711581558053e-01 9.975337843871669996e-01 9.983254616654422264e-01 1.001664054771545631e+00 1.000432082733547778e+00 1.001552868424913756e+00 9.992780829215359706e-01 1.002038550974188702e+00 1.002635654620053440e+00 1.002031649542197478e+00 1.003395009359694390e+00 9.974326334142736838e-01 1.002518259287573432e+00 1.000555682283438719e+00 9.975714965922504174e-01 9.991985470661419733e-01 9.997392668814202299e-01 9.992105706129748022e-01 9.984043446447657955e-01 9.974798169189679209e-01 1.000079170487616187e+00 1.002401232970158151e+00
1.003485744513126887e+00 9.999225715963698802e-01 9.995926287737645355e-01 9.997556588138162281e-01 9.992293710390675043e-01 9.971945748700464796e-01 1.002221372162449775e+00 1.000304187148554735e+00 1.001028176499203282e+00 1.000646408157981337e+00 9.989092618160045900e-01 9.973091968282071784e-01 9.983413796627957915e-01 1.001924349115986823e+00 1.000692651358227936e+00 1.001936598055261474e+00 9.995271139282375650e-01 1.002195233188698076e+00 1.002787344140924963e+00 1.002304833144464835e+00 1.003239454526720253e+00 9.972844888114255069e-01 1.002457981294882394e+00 1.000729945759225803e+00 9.974335286893172281e-01 9.992280069335447434e-01 9.998230550387201543e-01 9.990658611124813016e-01 9.979551202381827801e-01 9.973624290534689463e-01 1.000171660127683326e+00 1.002743477412881390e+00
1.003871099206440798e+00 9.996799748491989046e-01 9.995653947857321420e-01 9.999154998002104389e-01 9.992668188262908702e-01 9.967279854181574361e-01 1.002637250128912694e+00 1.000027921090657523e+00 1.000748687978927798e+00 1.000957410331535069e+00 9.987341647342521389e-01 9.970132570373393399e-01 9.984080923468968694e-01 1.002215433816396217e+00 1.001030459566331965e+00 1.002318971593592067e+00 9.997918013493332090e-01 1.002325453465507721e+00 1.002893798484982613e+00 1.002606625684887343e+00 1.002945470684633023e+00 9.969028348898411052e-01 1.002842583495038520e+00 1.000799119492992384e+00 9.989951287247312850e-01 9.992531164878164507e-01 1.000198573670721292e+00 9.988965886795296845e-01 9.976135317871911434e-01 9.971782068533416865e-01 1.000293048636621718e+00 1.003079347567805479e+00
1.004083159297903372e+00 9.995205954124795067e-01 9.995378558905754218e-01 1.000127935956416581e+00 9.994002858882716778e-01 9.962161256271632181e-01 1.003068222407028864e+00 9.997516103398281784e-01 1.000372519114591574e+00 1.001310257016579275e+00 9.986074926619833425e-01 9.966070707000919127e-01 9.984614823258870508e-01 1.002523703397114385e+00 1.001371011909706121e+00 1.002711528060265422e+00 1.000028595671254461e+00 1.002458733826072201e+00 1.002638506120158146e+00 1.002941818417216524e+00 1.002566903621688432e+00 9.967863189712118377e-01 1.002778031375207268e+00 1.000757391264606611e+00 9.991103218677954700e-01 9.992907435920375114e-01 1.000637509579930917e+00 9.987792417765236630e-01 9.972005389011653342e-01 9.969331258082867464e-01 1.000383369626355545e+00 1.003529066651712709e+00
1.004117888841964179e+00 9.994039390997233596e-01 9.995159995868319047e-01 1.000355320259457947e+00 9.996279469106037485e-01 9.957063864096887817e-01 1.003483279806398842e+00 9.994977077984863456e-01 9.995087405790129553e-01 1.001448402708757790e+00 9.985244424891376314e-01 9.961004215576868548e-01 9.984579488175042705e-01 1.002825113169001359e+00 1.001609346807864620e+00 1.003066373690226110e+00 1.000430109058638051e+00 1.002590330249462314e+00 1.002764843098030934e+00 1.003332040569323347e+00 1.002153109911003037e+00 9.963820951779455148e-01 1.002772315623023491e+00 1.000612306722421740e+00 9.991138444562609466e-01 9.993073348236590769e-01 1.001082141570386996e+00 9.987403901200582190e-01 9.969374377711002211e-01 9.966422997146847651e-01 1.000531645478577758e+00 1.004153639761347527e+00
1.004050252862454640e+00 9.992910176253742005e-01 9.994939163404038540e-01 1.000577133634683591e+00 9.998777865884439509e-01 9.952145959324540936e-01 1.003903930341810469e+00 9.992903619472300880e-01 9.989735568673429045e-01 1.001486924537888346e+00 9.985025209892109954e-01 9.955585673807085811e-01 9.984353219816527458e-01 1.003095233964090394e+00 1.001704304364969600e+00 1.003349183847170645e+00 1.000674287459550005e+00 1.002799571670548229e+00 1.002881411644324761e+00 1.003770968622470061e+00 1.001272218512520018e+00 9.953519362928618941e-01 1.002792920118341424e+00 1.000386478541668511e+00 9.979322584961020093e-01 9.992780622391569390e-01 1.001673649518877385e+00 9.987395281754948284e-01 9.966740136747277434e-01 9.963078333509091111e-01 1.000458248584945142e+00 1.004898133738374888e+00
1.003979545288551156e+00 9.991860974902903036e-01 9.994902057320426136e-01 1.000799424568259655e+00 1.000069247034541808e+00 9.947213476734464432e-01 1.004334593286689392e+00 9.991204924593313219e-01 9.984281597927922025e-01 1.001479988104268415e+00 9.985379161874393672e-01 9.950374389314136092e-01 9.984208805192443803e-01 1.003335270386969125e+00 1.001764539407018040e+00 1.003566184359225844e+00 1.000917012232781289e+00 1.003207570865021880e+00 1.002909553484347738e+00 1.003375070608558461e+00 1.000687699777116135e+00 9.951954807059592012e-01 1.002794664732351793e+00 9.995004643886686857e-01 9.975248991801685117e-01 9.992361782176498730e-01 1.002019319955695487e+00 9.986706956628571552e-01 9.964041652685914352e-01 9.959266217146869327e-01 1.000589768124667600e+00 1.005673986025921174e+00
1.003986035579939928e+00 9.990757345189780203e-01 9.988630163409758511e-01 1.000916468578457952e+00 1.000209197580614662e+00 9.942452155545304926e-01 1.004756512536748136e+00 9.989875647956981686e-01 9.994860602659378923e-01 1.001481745392724720e+00 9.986110106619880966e-01 9.946422359767035370e-01 9.984140624842884337e-01 1.003568235881879156e+00 1.001908924697408221e+00 1.003747072754365366e+00 1.001186846742984526e+00 1.003826537749397341e+00 1.002886967485322023e+00 1.003796055867049564e+00 9.999833709093326473e-01 9.944299887163678964e-01 1.002110113529232072e+00 9.992820291558982548e-01 9.969388283250570915e-01 9.992164890908367125e-01 1.002325566936946633e+00 9.984278827400804301e-01 9.960953857849810245e-01 9.954009833134902507e-01 1.000726079749462372e+00 1.007149364846155803e+00
1.004036385326540826e+00 9.989590236119844091e-01 9.983976228017500398e-01 1.001198301390875178e+00 1.000297196172378777e+00 9.937920912524116357e-01 1.005128925610797586e+00 9.988709703482054891e-01 9.989123251261967651e-01 1.001533154413749793e+00 9.987183640544607943e-01 9.941082963207241718e-01 9.984320378081306124e-01 1.003800997760703417e+00 1.002173139234337595e+00 1.003958516959655434e+00 1.001480499901065357e+00 1.004520169666584417e+00 1.002994116402622815e+00 1.003548303849983281e+00 9.991622140019533749e-01 9.941859740363776510e-01 1.002022408063581338e+00 9.991837479490385254e-01 9.962700265182193871e-01 9.992284280727675716e-01 1.002578407771228086e+00 9.980172189329995502e-01 9.957510622938350320e-01 9.949213121492056500e-01 1.001042400834990298e+00 1.007809995080271692e+00
1.004073943267467905e+00 9.988378303239027201e-01 9.983232379421235203e-01 1.001532609068861435e+00 1.000324007540619453e+00 9.933758484167207747e-01 1.005394968598386507e+00 9.987318883758754540e-01 9.983457251877596583e-01 1.001625068040537858e+00 9.988432607143383768e-01 9.935640582739468929e-01 9.984971464852057110e-01 1.004038368581407159e+00 1.002479026158211939e+00 1.004246762247400282e+00 1.001761726009180009e+00 1.005137159121847201e+00 1.002883047699556274e+00 1.003776092354982996e+00 9.982973903449534614e-01 9.932034998296633832e-01 1.001898380991934623e+00 9.998837927241411849e-01 9.961633551129855935e-01 9.992445872581647848e-01 1.002778840339133115e+00 9.974955287552592642e-01 9.953843127026830162e-01 9.944305754512581252e-01 1.001099547758235619e+00 1.008488264724913153e+00
1.004058901268887860e+00 9.987140607531114211e-01 9.981939042836732723e-01 1.001990443693503874e+00 1.000369672337493965e+00 9.929935465325016031e-01 1.005517975486952098e+00 9.985694960276466636e-01 9.977570685426147001e-01 1.001736740434777451e+00 9.989674749112654739e-01 9.930374484787617417e-01 9.985773583266321918e-01 1.004281924659500058e+00 1.002725199075545692e+00 1.004607020086479618e+00 1.002015917831917458e+00 1.005693253105135243e+00 1.002783301376004133e+00 1.004025574478654148e+00 9.974837324351837342e-01 9.932169943914057608e-01 1.001526545546264524e+00 1.000124676021323378e+00 9.957341408495548052e-01 9.992482656907248906e-01 1.002935246084242227e+00 9.969827929167646152e-01 9.949729042961722447e-01 9.939571199551691105e-01 1.001036311309744908e+00 1.009244790584806095e+00
1.003976730934227790e+00 9.985932164213261464e-01 9.980074088049089021e-01 1.001796503001110894e+00 1.000478994859785642e+00 9.926241481488637941e-01 1.005563308714444881e+00 9.984187701964347683e-01 9.971185417079514446e-01 1.001897193041313638e+00 9.991019660058396701e-01 9.927128887930272150e-01 9.987319546482341659e-01 1.004525619058486585e+00 1.002863611733139093e+00 1.004971618400464894e+00 1.002263582148096521e+00 1.006015123728410066e+00 1.001897300412120773e+00 1.004370236517853510e+00 9.968213683069342412e-01 9.933313210642547020e-01 1.001444025593443365e+00 1.000459366559516949e+00 9.954300562786160267e-01 9.992275318794213712e-01 1.003016867554024083e+00 9.966199103227200151e-01 9.945700078343600037e-01 9.935375342982335489e-01 1.000909531473369807e+00 1.010104898059129841e+00
1.003875087942582844e+00 9.984832213290153469e-01 9.977955729644965022e-01 1.001434025856570820e+00 1.000609415603518348e+00 9.922347636253686654e-01 1.005717599088198799e+00 9.983188700012234351e-01 9.964894574227155521e-01 1.002102444507203316e+00 9.992474578817269748e-01 9.923183158151240857e-01 9.989192718791733983e-01 1.004749447227097470e+00 1.002888053844541716e+00 1.005191856327828592e+00 1.003727688592263689e+00 1.006241820965779521e+00 1.001815570664009725e+00 1.004813899558953505e+00 9.963597075075755205e-01 9.933277617192999287e-01 1.001394071936212216e+00 1.000804320187236973e+00 9.953990669394194857e-01 9.991795848128982582e-01 1.002851094173629942e+00 9.963870502688683128e-01 9.942997398796940001e-01 9.932092583411955555e-01 1.000755446486028433e+00 1.011006694716581222e+00
1.003807760368826463e+00 9.983675239856525385e-01 9.976195684461476310e-01 1.001714566400752071e+00 1.000753351644292577e+00 9.918116007500935583e-01 1.006162447210825706e+00 9.982760223013731338e-01 9.959651009287927570e-01 1.002303604217817501e+00 9.993861868273606897e-01 9.920082579711858584e-01 9.990989247691149933e-01 1.004932009032850848e+00 1.002886365697938320e+00 1.005215945891456020e+00 1.003987446054035448e+00 1.006506309466673299e+00 1.001845921709537013e+00 1.005295091604499147e+00 9.960771983303088328e-01 9.925655303364649962e-01 1.001350908072449863e+00 1.001125325542899791e+00 9.952175511214068626e-01 9.991221878755319752e-01 1.003044438420138684e+00 9.962423959363975179e-01 9.942475430168795647e-01 9.929728822991232828e-01 1.000569109496991960e+00 1.011909150339262986e+00
1.003833648809331569e+00 9.982059928870568033e-01 9.975295830905974714e-01 1.001961215937676730e+00 1.000902039355081596e+00 9.913652091004991895e-01 1.006982247632519423e+00 9.982471272162067866e-01 9.955915163765223230e-01 1.002479903746934520e+00 9.994877827674808479e-01 9.917638357260699644e-01 9.992019552708190089e-01 1.005067680075537817e+00 1.002981655763770075e+00 1.005084015806849473e+00 1.004224179941593187e+00 1.006934873526085017e+00 1.001975620708337011e+00 1.005787041583487529e+00 9.959293197153368249e-01 9.909149684646365586e-01 1.001323824937206730e+00 1.001425279631646292e+00 9.964959925206587910e-01 9.990802060609457191e-01 1.003557745775095711e+00 9.961937882206095551e-01 9.944511249830461086e-01 9.928122285842163608e-01 1.000281909889263243e+00 1.012866629726616452e+00
1.003971911821198715e+00 9.980316587798825356e-01 9.975352152872094535e-01 1.002188623932184885e+00 1.001036416712272281e+00 9.909083686064229513e-01 1.008125642837058411e+00 9.982124818378390607e-01 9.953660862898292550e-01 1.002636925851578598e+00 9.994914444992656355e-01 9.915501482432610425e-01 9.992237603414044766e-01 1.005153713609103105e+00 1.003198871566597372e+00 1.004881417621671602e+00 1.003319966107279582e+00 1.007770324797588213e+00 1.002199298290913143e+00 1.006245435181378767e+00 9.958537900678229304e-01 9.905686544726538534e-01 1.001324807219315050e+00 1.001768545933527932e+00 9.960614758142283254e-01 9.990261771032942217e-01 1.004055916189845910e+00 9.962259733446182652e-01 9.948698957428193657e-01 9.927242053312378411e-01 1.000033729268436034e+00 1.013946720289590875e+00
1.004193457635149667e+00 9.979233714724338178e-01 9.976189315785525258e-01 1.002019153812588659e+00 1.001167215480061490e+00 9.904952093751958619e-01 1.009477903942000099e+00 9.981645785009889416e-01 9.952364282412274887e-01 1.002756330361039394e+00 9.993669052531156671e-01 9.913497564735308520e-01 9.992185793496455304e-01 1.005197227769928592e+00 1.003514477053331300e+00 1.004671110275216828e+00 1.003359880429093298e+00 1.008355333396251385e+00 1.002494507082186903e+00 1.006604087690574856e+00 9.958295339527715173e-01 9.880279504891994469e-01 1.001332590413786416e+00 1.002615849883334631e+00 9.985627385803353961e-01 9.989035888002040231e-01 1.004616246961477444e+00 9.963472048990523744e-01 9.953925604023106111e-01 9.927036463814804534e-01 9.997041608481150865e-01 1.015259450902830984e+00
1.004476824727056572e+00 9.979486357432537647e-01 9.977013681954018942e-01 1.002211442222255444e+00 1.001296045687312564e+00 9.901876328229090030e-01 1.010929644446512121e+00 9.980949196399937495e-01 9.951426944258766616e-01 1.002814230556430930e+00 9.991208699619287259e-01 9.911749987801358186e-01 9.992235859465856684e-01 1.005221702016527718e+00 1.003874742916331941e+00 1.004485088486511968e+00 1.003280537204817024e+00 1.008801673032833524e+00 1.003383383738724044e+00 1.006837525497951136e+00 9.956377511021751170e-01 9.876552642959345318e-01 1.001346835806794289e+00 1.003029913448596711e+00 1.001214821577451453e+00 9.986752744938925952e-01 1.005192846752536173e+00 9.964993739142397056e-01 9.958927481690168504e-01 9.927011590916089423e-01 9.995138690372991075e-01 1.016844717948064636e+00
1.004757448641279804e+00 9.981403444158563065e-01 9.976861895650248613e-01 1.002430513977657034e+00 1.001421830434626736e+00 9.899973210643601140e-01 1.011937265593505941e+00 9.980095020557374630e-01 9.950533628923775575e-01 1.002835441695192120e+00 9.988077500112819695e-01 9.910499160741981228e-01 9.991335159192771265e-01 1.005228333740437963e+00 1.004150224000367020e+00 1.004367069059174167e+00 1.003090930256005819e+00 1.008997432729779042e+00 1.003600417491601116e+00 1.007148499191673485e+00 9.955731968236397611e-01 9.876243379949376511e-01 1.001392774938096197e+00 1.003357905034892417e+00 1.004617416700702481e+00 9.983051368104847167e-01 1.004742603856135785e+00 9.965940612157205836e-01 9.963493121269371144e-01 9.926548314454562982e-01 9.997262370893186256e-01 1.018651279935450793e+00
1.004912784006944504e+00 9.984430205015900617e-01 9.974683990830129909e-01 1.002691592067084692e+00 1.001518020920031393e+00 9.898653322443201619e-01 1.013556031241908517e+00 9.978800509937028052e-01 9.949731344236565356e-01 1.002819329025016248e+00 9.985103068141607530e-01 9.910311694431210849e-01 9.991936913739010162e-01 1.005208290116329062e+00 1.004278681861965783e+00 1.004335614215249306e+00 1.002825457097594297e+00 1.008951432114903124e+00 1.003805887715000011e+00 1.007556370175949789e+00 9.954411348990475084e-01 9.875605887333900323e-01 1.001305324231983374e+00 1.003571284142475983e+00 1.006817440029069033e+00 9.977596770281745853e-01 1.005140459671539643e+00 9.966065354366933082e-01 9.968788066494292943e-01 9.925148196543583934e-01 9.996096938613188154e-01 1.020614385700474802e+00
1.004793904244329683e+00 9.987749674259229771e-01 9.964262996739554623e-01 1.003527130973563608e+00 1.001578734663164827e+00 9.896995506946651977e-01 1.015303491266743130e+00 9.976579042783702000e-01 9.949506738347060342e-01 1.002717788578001867e+00 9.982754888605460675e-01 9.911897922894875590e-01 9.992724373547693384e-01 1.005154812116960450e+00 1.004152730495073698e+00 1.004359058914541691e+00 1.002107962783501227e+00 1.008793052690104330e+00 1.003310641641012912e+00 1.008142215863695901e+00 9.946345893355694745e-01 9.875994317101131070e-01 1.001477014693616274e+00 1.003735578241553350e+00 1.009178205779957649e+00 9.970006436457433674e-01 1.005435824949917123e+00 9.965266231147710263e-01 9.976234248795428083e-01 9.922124831687791913e-01 9.996289250719624375e-01 1.022630284584986393e+00
1.004264198860405521e+00 9.990949097468422302e-01 9.953865271761372924e-01 1.003924484970121433e+00 1.001594679618125872e+00 9.894951108886851365e-01 1.017192833939710717e+00 9.972964375719864938e-01 9.950046785931392357e-01 1.002555539896651915e+00 9.981313884587682539e-01 9.915478896752891735e-01 9.993053002715192035e-01 1.005058816511236408e+00 1.004402948522989725e+00 1.004383343269821705e+00 1.001595209288511645e+00 1.008674183755569276e+00 1.003553625126314186e+00 1.008916193660150729e+00 9.942744724950409729e-01 9.877641799495514574e-01 1.001798272932570733e+00 1.003948463034375127e+00 1.011031219581505658e+00 9.959513549129429544e-01 1.005753633832333405e+00 9.964199676820759688e-01 9.986271669348606439e-01 9.920621087181179520e-01 9.996872087740913404e-01 1.024633253642595054e+00
1.003266270993719456e+00 9.994460667433969769e-01 9.940323794688101788e-01 1.004332773068018936e+00 1.001642895298159752e+00 9.892513697409656137e-01 1.019203071347606571e+00 9.967738168808771837e-01 9.951223581111645622e-01 1.002384139907926963e+00 9.980939460397009189e-01 9.920972206530047632e-01 9.972231105654568717e-01 1.004914002433874298e+00 1.004876218843431479e+00 1.004351234050721908e+00 1.000955586460667623e+00 1.008812317897525457e+00 1.003443164641246721e+00 1.009827096253968826e+00 9.938426529869607284e-01 9.894283635741598637e-01 1.001537264744449818e+00 1.004307423484216200e+00 1.012420089340174689e+00 9.945235707965146554e-01 1.006065336103291630e+00 9.963666336011579583e-01 9.998522849126375567e-01 9.912862058934124310e-01 1.000001314674374475e+00 1.026588357140508334e+00
1.001750409088192795e+00 9.998864169133404589e-01 9.923283069225744546e-01 1.004741493812802533e+00 1.001670145447191906e+00 9.889765822216823876e-01 1.021326232573704251e+00 9.960772370218335947e-01 9.953014780416261642e-01 1.001665168409379136e+00 9.981972447396328940e-01 9.928082848905208646e-01 9.972792106307440951e-01 1.004721900643648747e+00 1.005576714109067904e+00 1.004198088077352891e+00 1.000217619890702236e+00 1.009030524070603452e+00 1.002866757358904737e+00 1.010817464113623609e+00 9.933648886187265159e-01 9.890366208880750909e-01 1.002364237307812544e+00 1.004863226677813914e+00 1.013776970639938435e+00 9.926867683758135996e-01 1.006336003517065647e+00 9.963912692986949260e-01 1.001242518977643714e+00 9.902754166741997155e-01 1.000036818722646492e+00 1.028425304391168416e+00
9.997081170445318854e-01 1.000391557755795802e+00 9.903677791328069357e-01 1.005143963038369614e+00 1.001696559179133139e+00 9.887310948679391975e-01 1.023554149625859111e+00 9.951729616557311031e-01 9.954939688136843490e-01 1.001490578742327386e+00 9.985036020063602358e-01 9.936281710506399412e-01 9.973906051201958389e-01 1.004492404317204324e+00 1.006432850791773026e+00 1.003895071430684016e+00 9.994187031920647168e-01 1.009314509158124817e+00 1.003362140051966334e+00 1.011822800855659787e+00 9.927798067607870314e-01 9.901710278698060419e-01 1.003463277069033710e+00 1.005535263127751433e+00 1.015080567961273106e+00 9.904913889199473687e-01 1.006585990365883587e+00 9.964624235015669962e-01 1.002633580935382129e+00 9.890676753463768511e-01 9.999874989806092351e-01 1.031090043614937724e+00
9.972468622032450991e-01 1.000906635058394167e+00 9.882321526340756002e-01 1.005312274269401174e+00 1.001673750678748531e+00 9.885152684204070450e-01 1.025847696339003523e+00 9.940392592503755065e-01 9.956196361154604491e-01 1.001392946848682408e+00 9.990284910506370686e-01 9.945048409600218964e-01 9.975643776554874442e-01 1.004237216464961335e+00 1.007350254278258417e+00 1.003495956501744280e+00 9.984316873542878890e-01 1.009690991485895362e+00 1.003984209913159065e+00 1.012815736886971019e+00 9.920286105956236389e-01 9.897305540577628902e-01 1.004770387118129493e+00 1.006205645842076501e+00 1.016332469771467961e+00 9.880727513660769734e-01 1.007114953372183708e+00 9.964748438299882993e-01 1.004001877998411896e+00 9.877481777316511335e-01 1.000435404760605662e+00 1.032934162812793932e+00
9.944834050156411420e-01 1.001374272221121631e+00 9.859955772953277187e-01 1.005879502160466288e+00 1.001565360446537989e+00 9.882498207121612754e-01 1.028191246277516235e+00 9.926854637219105770e-01 9.956179830983462598e-01 1.001464389861528970e+00 9.997369327493067503e-01 9.953816824277290642e-01 9.960105109988619532e-01 1.003790864373851122e+00 1.008298815494448109e+00 1.003085367968139296e+00 9.961479717061011430e-01 1.010211036437771881e+00 1.004655564558436076e+00 1.013813316591088531e+00 9.911522458687198611e-01 9.898922225636609395e-01 1.006193370369611761e+00 1.006766575663742280e+00 1.017504095517085760e+00 9.856303396943109085e-01 1.007169071916440117e+00 9.964446390043558699e-01 1.005312257943587806e+00 9.864022431546896064e-01 1.000328358466625600e+00 1.034224655064274634e+00
9.915393758873769503e-01 1.001728563857880783e+00 9.837061189670951444e-01 1.006576699012039722e+00 1.001372660033111872e+00 9.878492051573765087e-01 1.030620354028267904e+00 9.911674710195961246e-01 9.949735785956057565e-01 1.001764718257983411e+00 1.000578528259699063e+00 9.962290151683554917e-01 9.983126846986349889e-01 1.003556887788371377e+00 1.009361598217285216e+00 1.002723097921103257e+00 9.955631787950806055e-01 1.010898727251905882e+00 1.005320002943526747e+00 1.014823667556671083e+00 9.903610176477177784e-01 9.895273646141405921e-01 1.007642924472056611e+00 1.007166253661586186e+00 1.018548039145666939e+00 9.833363658796564488e-01 1.007464376870946809e+00 9.964685248061523337e-01 1.006547554851458637e+00 9.851396301468885452e-01 1.000307144169197526e+00 1.038598564405320834e+00
9.885332749428646926e-01 1.001912676806400615e+00 9.821879587227502206e-01 1.007368280996942644e+00 1.001127105122994632e+00 9.873208976990677233e-01 1.033143467211901756e+00 9.895919304119754623e-01 9.947720481214143984e-01 1.002324678711755013e+00 1.001500173006045324e+00 9.970609208991594308e-01 9.985300124712505054e-01 1.003390008714087678e+00 1.010661477260454300e+00 1.002461627690722334e+00 9.947956048153154818e-01 1.011714832974129008e+00 1.005402988935568676e+00 1.016718468538424736e+00 9.897310714990619207e-01 9.897437662489066978e-01 1.009078277004434421e+00 1.007359718696693385e+00 1.019450387675123082e+00 9.813000733126354680e-01 1.009943451104777346e+00 9.965779175974862625e-01 1.007735429523145765e+00 9.838001375120936087e-01 9.997033782971748161e-01 1.039950984569966153e+00
9.855843808353068614e-01 1.001908298603881864e+00 9.798160888987069717e-01 1.008213929993027280e+00 1.000937469907546395e+00 9.867610087562065369e-01 1.035732814682488678e+00 9.880741947142340775e-01 9.945637813082122136e-01 1.003144301816679684e+00 1.002462881509370352e+00 9.979321172314659094e-01 9.990326726605446295e-01 1.003305731731839234e+00 1.012185574324812709e+00 1.002349849227047285e+00 9.941273740039985318e-01 1.012671193039858419e+00 1.005992009412651322e+00 1.017773906845523824e+00 9.893868421681579761e-01 9.900910650338109464e-01 1.010505518339641418e+00 1.008919459838816035e+00 1.022457959998751109e+00 9.795918297831512911e-01 1.007980332433979553e+00 9.968049203006628112e-01 1.008886888755797351e+00 9.825124436831706998e-01 9.997216504294925699e-01 1.041413073982556670e+00
9.828012161354909848e-01 1.001707090235518072e+00 9.775157566434302669e-01 1.009086099207285425e+00 1.000877093401215889e+00 9.862139425844550500e-01 1.037563510372630615e+00 9.867010547065954151e-01 9.944237569549637668e-01 1.004192107078726304e+00 1.003450736899484497e+00 9.988984353849169606e-01 9.992796212528917144e-01 1.003304800908296768e+00 1.013828357737462049e+00 1.002423976844232678e+00 9.935621636238950449e-01 1.013743721015498478e+00 1.006573121317402952e+00 1.018819290331235861e+00 9.896826015123139086e-01 9.905825986632363911e-01 1.011991059508182245e+00 1.008617470411518946e+00 1.023179773714005369e+00 9.782329452542974924e-01 1.008167968041388862e+00 9.971275154173021571e-01 1.010458769424063874e+00 9.812769422780599493e-01 1.000200195412256576e+00 1.043218862363177957e+00
9.802479718444107037e-01 1.001315398973902537e+00 9.752373175464218447e-01 1.009992601799352352e+00 1.000984086116152527e+00 9.857334368110178824e-01 1.040100593242981430e+00 9.855423358048045479e-01 9.943420801366267270e-01 1.005417653508231757e+00 1.004459558154416898e+00 9.999633871722198863e-01 9.995544877046769194e-01 1.003370776661186570e+00 1.015516178761534771e+00 1.002689475044501011e+00 9.931119522837386082e-01 1.014993813507591991e+00 1.007186541045504091e+00 1.020024395720150245e+00 9.902328328850407146e-01 9.910439639108397092e-01 1.013315261832420822e+00 1.008112387066136373e+00 1.023727776320378924e+00 9.772172115401904779e-01 1.008370694239374199e+00 9.974458751298571624e-01 1.011510055816438047e+00 9.801233867502247010e-01 1.000173726175645372e+00 1.044975580776094537e+00
9.779817165062667517e-01 1.000793530966150868e+00 9.731454365682883356e-01 1.011039479252264117e+00 1.001258362870989238e+00 9.853446600112062415e-01 1.042317879434811356e+00 9.846490467633081112e-01 9.942356045592598557e-01 1.006807065328001238e+00 1.005504902297799097e+00 1.001088721774466173e+00 9.998324095554887991e-01 1.003470105635223542e+00 1.017198295647293582e+00 1.003132980634440896e+00 9.927513077482487125e-01 1.016442415058799842e+00 1.007068570968961518e+00 1.020428979022710347e+00 9.906537103350369078e-01 9.914978002046187511e-01 1.014538543024441575e+00 1.007511879113494269e+00 1.023972159980364394e+00 9.764912697130776476e-01 1.008659907832452296e+00 9.976511997692137923e-01 1.012404148097679979e+00 9.790959500753503297e-01 1.000321690555823650e+00 1.047203784180667396e+00
9.760839645318273305e-01 1.000246249926167286e+00 9.712751367714079764e-01 1.012059912972213427e+00 1.001627105364103709e+00 9.849921400317102060e-01 1.044096676988178096e+00 9.840300360543982050e-01 9.940561974254259470e-01 1.008396659061967737e+00 1.006653991994630903e+00 1.002208311751956682e+00 1.000104246703294786e+00 1.003594189210670784e+00 1.018857960638380522e+00 1.003723896094045109e+00 9.924483933869939767e-01 1.018131105395476910e+00 1.007740133798830984e+00 1.021561171294775194e+00 9.920103625478485787e-01 9.921801218491165253e-01 1.015360570804547224e+00 1.006903260694392399e+00 1.023838623812769022e+00 9.760162433568156937e-01 1.009071735562857786e+00 9.977468836209090197e-01 1.013112041432230104e+00 9.782327810743367547e-01 1.000461530524805243e+00 1.048824388291458076e+00
9.746008029793374883e-01 9.997498144832919209e-01 9.696342274596608801e-01 1.013126053832693163e+00 1.002055161597209532e+00 9.846376104372247529e-01 1.045460730228511936e+00 9.836824196149268618e-01 9.938175240906104158e-01 1.010185143130320373e+00 1.008014593262426484e+00 1.003286771616210160e+00 1.000330155616088179e+00 1.003768933826728604e+00 1.020571543330029529e+00 1.004403524309130713e+00 9.922011185687765744e-01 1.019826429569117954e+00 1.008438372008614303e+00 1.022694297040857458e+00 9.926776798424218340e-01 9.933970752104167579e-01 1.016467779525727089e+00 1.006207258825305928e+00 1.023400082288477897e+00 9.757593169779779085e-01 1.008717335588213304e+00 9.978057988473101325e-01 1.013611672781668416e+00 9.775605893256007484e-01 1.000334478684053341e+00 1.050447894560374795e+00
9.735047289115617009e-01 9.993135556627582572e-01 9.682208312988088705e-01 1.014191147149676953e+00 1.002535958979775987e+00 9.842958270998793946e-01 1.046491142912936878e+00 9.836032957861218229e-01 9.935551591854108189e-01 1.012137257338285634e+00 1.009497801722938348e+00 1.004348459022947893e+00 1.000484157155781872e+00 1.004022819689192714e+00 1.022420578896595433e+00 1.005108220511855555e+00 9.920159950146625327e-01 1.020664104849810627e+00 1.008911288657381666e+00 1.023871630971470603e+00 9.938843674941594264e-01 9.937322307088272133e-01 1.017590536648543154e+00 1.005263443221763753e+00 1.022778985829696285e+00 9.756595059786998814e-01 1.008816902354558120e+00 9.978456628911811510e-01 1.013954088977990997e+00 9.771129038914490028e-01 1.000625902345256613e+00 1.051900126441501993e+00
9.727383688230559766e-01 9.989294318253312266e-01 9.670055032173192622e-01 1.015185258231850352e+00 1.003061665472651187e+00 9.840165081735733343e-01 1.047294031101686285e+00 9.837737862230553354e-01 9.933102602449283003e-01 1.014233965031630769e+00 1.011194847340614045e+00 1.005445546965520354e+00 1.000597710764599357e+00 1.004386154063737324e+00 1.024422897274982036e+00 1.005810980252558107e+00 9.919227581201399691e-01 1.022765736543629789e+00 1.009308650257909390e+00 1.025612297905523995e+00 9.945230383104111116e-01 9.937068704709161038e-01 1.018763175930528897e+00 1.004748044636990301e+00 1.022094183156315950e+00 9.757469498623119186e-01 1.009706034966687538e+00 9.978577615659517397e-01 1.014242383919774060e+00 9.769118780656341761e-01 1.000591472691422235e+00 1.053162772402512326e+00
9.722679724148092228e-01 9.985991751542082628e-01 9.660035168406706507e-01 1.016232502628828360e+00 1.003620623996272165e+00 9.838312573976190079e-01 1.047985221058271632e+00 9.841714105253615008e-01 9.954617180369090823e-01 1.016480988689949072e+00 1.013108869209337737e+00 1.006612381036472659e+00 1.000708882817404666e+00 1.004874994333619265e+00 1.026564990941774225e+00 1.006497724661284954e+00 9.919452805299346920e-01 1.024502332402609905e+00 1.010097809114067768e+00 1.027098482261828538e+00 9.949739609775525295e-01 9.940783164484126022e-01 1.019983253679475288e+00 1.003144175215911593e+00 1.021499301609770427e+00 9.760846847329940346e-01 1.010717375720128430e+00 9.978202810628675756e-01 1.014527147539064478e+00 9.769392408983779141e-01 1.000969141163398524e+00 1.054251976411952452e+00
9.720290387326698811e-01 9.983371365985367341e-01 9.652673584852198285e-01 1.017289300489852222e+00 1.004159785895206491e+00 9.837530447380590237e-01 1.048644385947176572e+00 9.847814180196298173e-01 9.950763850157889889e-01 1.018899004880585046e+00 1.015211626347238827e+00 1.007834454981881844e+00 1.000817157146190572e+00 1.005514841900579937e+00 1.028822641958915707e+00 1.006805617151519172e+00 9.920545144024350837e-01 1.026280617697802766e+00 1.010856509208551079e+00 1.028814964432966717e+00 9.962508870360583524e-01 9.944661092448858764e-01 1.021234258088391078e+00 1.001342871639767651e+00 1.022298746131936165e+00 9.766557278903251760e-01 1.011826091043405595e+00 9.977272035635882386e-01 1.014844319759518054e+00 9.771885838892083731e-01 1.000971403208869681e+00 1.055179490242030838e+00
9.719564921349692632e-01 9.981526002022402810e-01 9.648460763803555773e-01 1.018386621850264406e+00 1.004657963721114378e+00 9.837879145718241292e-01 1.049153706035551137e+00 9.855850169347342149e-01 9.950015674955047240e-01 1.021448635083560763e+00 1.017447246149379980e+00 1.009077677570502374e+00 1.000923401946233637e+00 1.006324219924639829e+00 1.031173666358653263e+00 1.007456012994859318e+00 9.922108470514635625e-01 1.028109156022824378e+00 1.010791641826607412e+00 1.030721698646329232e+00 9.976259880907659694e-01 9.947054573850103720e-01 1.022547107499240271e+00 9.995497011567378021e-01 1.022144234714105648e+00 9.773786884436739264e-01 1.012822212351790263e+00 9.976134650261774262e-01 1.015737040705899208e+00 9.776926177809108776e-01 1.000921053885609480e+00 1.056016952802845354e+00
9.720353307554271405e-01 9.980182147638216872e-01 9.647843198437056067e-01 1.019553347051260328e+00 1.005162538450168563e+00 9.839322905763494553e-01 1.049949444604469928e+00 9.865320417544493070e-01 9.949033686379585850e-01 1.024062936119244149e+00 1.019784586215058519e+00 1.010283662514335434e+00 1.001022292639621503e+00 1.007296072402511067e+00 1.033585709050050427e+00 1.008016939684419633e+00 9.921373948979640423e-01 1.030051616650851321e+00 1.011543155196011901e+00 1.032698926326320876e+00 9.995338060294635119e-01 9.950198313548916929e-01 1.023917346037091614e+00 9.978824633198515315e-01 1.023150757554247559e+00 9.781716363715765583e-01 1.013975678216069154e+00 9.975384468776432589e-01 1.015487686519742860e+00 9.784731040557226311e-01 1.000863745008201189e+00 1.056829728790690259e+00
9.722824979136363011e-01 9.978912599092742974e-01 9.650926556842340798e-01 1.020810823538959466e+00 1.006138207496989345e+00 9.841965731346543622e-01 1.050888657330503184e+00 9.875646772599000478e-01 9.963878487694238784e-01 1.026703911489412313e+00 1.022229849222498155e+00 1.011394566087365776e+00 1.001095675414193309e+00 1.008426142809932591e+00 1.036039024843302236e+00 1.008404246128427939e+00 9.922723170178112673e-01 1.032062925188879099e+00 1.012295231844721144e+00 1.034616126382923884e+00 1.001076511710899064e+00 9.955211058496640231e-01 1.025335972547396501e+00 9.962561538065648481e-01 1.023399574576555171e+00 9.789682353384552282e-01 1.015852219570787307e+00 9.975204274440684360e-01 1.016084364652918071e+00 9.795271663261443384e-01 1.000762294068992420e+00 1.057639455539337581e+00
9.727340374859899663e-01 9.973899452514128905e-01 9.657600225503899516e-01 1.022175440200431273e+00 1.006606331249714437e+00 9.845957939098697320e-01 1.052015075171860214e+00 9.886563850315978064e-01 9.963882509679723443e-01 1.029341402788860771e+00 1.024776466550688658e+00 1.012400149237205227e+00 1.001132723341035646e+00 1.009693922518457354e+00 1.038493215291642180e+00 1.008489764870786454e+00 9.915957080890236419e-01 1.034018748311475333e+00 1.013022127534916494e+00 1.036455134279982593e+00 1.002647019516378357e+00 9.950090633677209917e-01 1.026787441927117683e+00 9.944728641616155107e-01 1.023694196343203799e+00 9.797210922843737624e-01 1.017761139710954499e+00 9.975053552805892565e-01 1.016592120517708864e+00 9.808199188141446534e-01 1.000383696902871655e+00 1.058443826055933235e+00
9.734087505299154897e-01 9.971774393238581613e-01 9.667330202558227503e-01 1.023645015525461055e+00 1.006924112655948944e+00 9.851016642427070646e-01 1.053321268861197924e+00 9.897914084894914311e-01 9.964180705722416320e-01 1.031979514201334380e+00 1.027348792551395107e+00 1.013290668467364153e+00 1.001144668055557130e+00 1.011079886737359601e+00 1.040802985553821003e+00 1.008202264062193487e+00 9.917498129558115494e-01 1.036030237759680617e+00 1.014157285198611591e+00 1.038489857194244026e+00 1.004087684391376190e+00 9.950538452514051668e-01 1.028244622948813580e+00 9.924342158303107730e-01 1.023901538911364373e+00 9.804296253050998056e-01 1.019521174290709320e+00 9.973898700946332019e-01 1.017042093762297261e+00 9.822946931797427172e-01 1.000295317790686367e+00 1.059290830356745428e+00
9.742846481940752312e-01 9.969069039470493943e-01 9.678905250954886741e-01 1.025204405397978968e+00 1.006978141891097911e+00 9.857048272086371687e-01 1.054776720238762788e+00 9.909808458012305810e-01 9.964776448694204758e-01 1.034677349633922772e+00 1.029886385250304404e+00 1.014056476020024578e+00 1.001152772069322516e+00 1.012578837892068151e+00 1.042817400979623388e+00 1.007507833510665529e+00 9.919260375705414301e-01 1.037975082215134792e+00 1.014661765088656908e+00 1.038997069483496016e+00 1.005227430264425958e+00 9.950486013829248355e-01 1.029707693427964976e+00 9.886436713111298458e-01 1.023985275457611976e+00 9.811102622821825658e-01 1.020837204902238726e+00 9.971367859051680771e-01 1.017466099024260107e+00 9.838831505861123095e-01 1.000292072801338028e+00 1.060262989695823999e+00
9.753154103481711523e-01 9.965979878856440211e-01 9.691310794120772121e-01 1.026853036458696966e+00 1.006648958035347485e+00 9.864504997877666659e-01 1.056098091159163976e+00 9.922419387457295237e-01 9.965603547680824681e-01 1.037503987452686793e+00 1.032313741186174028e+00 1.014705069594975528e+00 1.001169698973511935e+00 1.014180972121493163e+00 1.044470008032166275e+00 1.006411868097868645e+00 9.920720287468727250e-01 1.039770623376016889e+00 1.015672807016150703e+00 1.040828526861026226e+00 1.005923732912128221e+00 9.957215909492695971e-01 1.031181974152724168e+00 9.856526408618483392e-01 1.023913813209094803e+00 9.817584307447664305e-01 1.023896985360311485e+00 9.968356178584072413e-01 1.018363115441588418e+00 9.855058364999372822e-01 1.000219359353871740e+00 1.060921702298571523e+00
9.764848214806013393e-01 9.962460162898590932e-01 9.704044312229930247e-01 1.028601097123427177e+00 1.005913265741674500e+00 9.874466783472207743e-01 1.057881291204401331e+00 9.935411737730464043e-01 9.966368079079057640e-01 1.040480560935626242e+00 1.034557385131034346e+00 1.015263042495055057e+00 1.001204037729830576e+00 1.015855258257905680e+00 1.045745095495485888e+00 1.005010988187320820e+00 9.921083546723202806e-01 1.041372012946078840e+00 1.016840031586752291e+00 1.042567197207397323e+00 1.006344298221250710e+00 9.936381052793287205e-01 1.032700878982205639e+00 9.833719075884110872e-01 1.020229335217122779e+00 9.823226822763037047e-01 1.024965880799913576e+00 9.966213660693667986e-01 1.017956313298856497e+00 9.862380933329888411e-01 1.000157788039558904e+00 1.062260018461850475e+00
9.777955873081897176e-01 9.957977379503483162e-01 9.717141152202736221e-01 1.030472920657462099e+00 1.004890637141100385e+00 9.887694735123434553e-01 1.060243613989222622e+00 9.948027651333891663e-01 9.967094848098452253e-01 1.043577817976458766e+00 1.036571308748459375e+00 1.015749326247007422e+00 1.001259613326320519e+00 1.017556935872986346e+00 1.045993794613639949e+00 1.003444395956492485e+00 9.940126757327408802e-01 1.043033071723593386e+00 1.018208936427432931e+00 1.044112233776435472e+00 1.006012739615155915e+00 9.917766791233053603e-01 1.034286575939965980e+00 9.811521413385090318e-01 1.019815410378615006e+00 9.827617553260282746e-01 1.023690886948752432e+00 9.966090157036601171e-01 1.018518419375273432e+00 9.878490983066766651e-01 1.000202502440790120e+00 1.064617356598425157e+00
9.792739044160122530e-01 9.952375518469140925e-01 9.730852506537187585e-01 1.032482557628199071e+00 1.003745406792263983e+00 9.904084366019870744e-01 1.062395347447768312e+00 9.959404645282347035e-01 9.968054489401602103e-01 1.046730575829557086e+00 1.038363446264202850e+00 1.016168137303818275e+00 9.992224898687557255e-01 1.019246041993447482e+00 1.046769766043153860e+00 1.001878149519569439e+00 9.931503711504919840e-01 1.044253089592658279e+00 1.021587972008762391e+00 1.045412480353542506e+00 1.005314360348051217e+00 9.912237797776104475e-01 1.035920932691864360e+00 9.789390738297790717e-01 1.019082530549090926e+00 9.831131540547067837e-01 1.024544733370108762e+00 9.968216696318749070e-01 1.018950645073999128e+00 9.894221756382870492e-01 1.000434067546977612e+00 1.066138638482009293e+00
9.809984479301362414e-01 9.946025769223140189e-01 9.745326707122916599e-01 1.034634722130052475e+00 1.002620796366742173e+00 9.922935334429600074e-01 1.064691396273142576e+00 9.968802063857329365e-01 9.969824658402857143e-01 1.049896366727365749e+00 1.039935359614766242e+00 1.016557964903459954e+00 9.992759674304503292e-01 1.020913087654419016e+00 1.048024957051595596e+00 1.000480007282881889e+00 9.925778962862983335e-01 1.045278235986420778e+00 1.023462106433189689e+00 1.046439632007534426e+00 1.004473813772868596e+00 9.907046208799653586e-01 1.037596179580830613e+00 9.766579782018797173e-01 1.018094616129370911e+00 9.834130680980754935e-01 1.027839474093740435e+00 9.971802177417863344e-01 1.020572015726488591e+00 9.909723240288957902e-01 1.001142511249311084e+00 1.067617435075061794e+00
9.830348472121076542e-01 9.939399012381420206e-01 9.760595654525745513e-01 1.036921534980064674e+00 1.001651982145538300e+00 9.943364506810024039e-01 1.067105386687260182e+00 9.975853968432494279e-01 9.973009745134586712e-01 1.053061469078234502e+00 1.041279625738422032e+00 1.016964244157035901e+00 9.992844753179700446e-01 1.022570552166238711e+00 1.048689874314440607e+00 9.993589976279320108e-01 9.919289413636687147e-01 1.046102918605823495e+00 1.026538881086308530e+00 1.047267018616474310e+00 1.002180882684575725e+00 9.869139016634423944e-01 1.038818165299338681e+00 9.743345165458117130e-01 1.016935492420941056e+00 9.836928849004968889e-01 1.027644047833044194e+00 9.975793464817770406e-01 1.020576670409266029e+00 9.925391929787957812e-01 1.001166432579368326e+00 1.069058464882667092e+00
9.853310010103027983e-01 9.932954824648129177e-01 9.776375633506171337e-01 1.039300288367838832e+00 1.000912584405635020e+00 9.964919184904049709e-01 1.068639553378243345e+00 9.980919134030259432e-01 9.977491534619726821e-01 1.056211139366266094e+00 1.041825285469779150e+00 1.017451167567036574e+00 9.992483626246472239e-01 1.024233121397335244e+00 1.049374210799735918e+00 9.985636882381669910e-01 9.912997575736152145e-01 1.046715311996837316e+00 1.027955117768566184e+00 1.047982459654885679e+00 1.001812904537753068e+00 9.860738795955004132e-01 1.040539958703121881e+00 9.698117651151614282e-01 1.014914213774035012e+00 9.840058522916143025e-01 1.025802867853775169e+00 9.979405030883055083e-01 1.020499818630142386e+00 9.941674080288739335e-01 1.001387693652041166e+00 1.070509865408969752e+00
9.877685378096617841e-01 9.926881583690334576e-01 9.792316553380076005e-01 1.041735402569996527e+00 1.000364792996342622e+00 9.984423124105575864e-01 1.070595659981404824e+00 9.984702976513457617e-01 9.983010218527972324e-01 1.059342472279262815e+00 1.042779187258241702e+00 1.018102314355445293e+00 9.987331905862787407e-01 1.025889269375505730e+00 1.050142644460866359e+00 9.980934235389179454e-01 9.907805623827644625e-01 1.047139197335105631e+00 1.027426357568827386e+00 1.048626827371794690e+00 1.002535669569576848e+00 9.855902395210889289e-01 1.042470669574153685e+00 9.678851492064866058e-01 1.013508375679824436e+00 9.843583574921050960e-01 1.027665581595828881e+00 9.982815115903956871e-01 1.020916626351737078e+00 9.958781882124673190e-01 1.001371270341016251e+00 1.071981769592746048e+00
9.902699757414611392e-01 9.921075977874610485e-01 9.808386937920632320e-01 1.044220567816033007e+00 9.999705727259701193e-01 1.001021566461754331e+00 1.073543785393236139e+00 9.987649795863529079e-01 9.989492064122604820e-01 1.062418495095974968e+00 1.043658182565449399e+00 1.018981528073956477e+00 9.962317774487076116e-01 1.027520531307604124e+00 1.051065403822267985e+00 9.979529549791327225e-01 9.904440748923181159e-01 1.047275629517799400e+00 1.028997032174903570e+00 1.049234794255454295e+00 1.003256355873000327e+00 9.849797776957762707e-01 1.044947857492605436e+00 9.663590401646683370e-01 1.012903118145712877e+00 9.847169129432690182e-01 1.028582881421357564e+00 9.986079008412152014e-01 1.020030368797018694e+00 9.976621574052666475e-01 1.001378298295092950e+00 1.074142887221029907e+00
9.928010923778227692e-01 9.915293642259743745e-01 9.824474055677149265e-01 1.046744211910861422e+00 9.998002010136435302e-01 1.003412217354222369e+00 1.075950915049241896e+00 9.989814181611834654e-01 9.996905611170583406e-01 1.065393235577824393e+00 1.044480123173831432e+00 1.020153733037298505e+00 9.962347487770932819e-01 1.029121363297770042e+00 1.052176243955044166e+00 9.981359388286304979e-01 9.896047094506414954e-01 1.047323394205017300e+00 1.030949776908247184e+00 1.049829828131428888e+00 1.004412188211979418e+00 9.845535291789162535e-01 1.046738722649503073e+00 9.652263609322699889e-01 1.011563660757904159e+00 9.850503363991190975e-01 1.030817235983540137e+00 9.988639288580790643e-01 1.019990700433967445e+00 9.994974630522702741e-01 1.001251367448490859e+00 1.075734688480273205e+00
9.953328663198024451e-01 9.909598001105808240e-01 9.840306512297413155e-01 1.049268270619193810e+00 9.991044005147715623e-01 1.005751258158414707e+00 1.077362600840989781e+00 9.987014264639927363e-01 1.000503519920895146e+00 1.068252193358480762e+00 1.045563177053056680e+00 1.021645122581597231e+00 9.963253523248876142e-01 1.030700080546649522e+00 1.054141214007259020e+00 9.986243358443557261e-01 9.896670179729811778e-01 1.048623532915524015e+00 1.032903200440526525e+00 1.050460970328054078e+00 1.005870987639803094e+00 9.842863744696728201e-01 1.048568941262092880e+00 9.635409431505265188e-01 1.009245749814638327e+00 9.853671790998355107e-01 1.032273734688028410e+00 9.990570893223589266e-01 1.018885238285793582e+00 1.001364271302904507e+00 1.000976746960277497e+00 1.076728874067527375e+00
9.978691917437991776e-01 9.904420666319144750e-01 9.855465007030341784e-01 1.051699176171901895e+00 9.995238717449946853e-01 1.007951306007051517e+00 1.079172094330238307e+00 9.987258791828569349e-01 1.003437236860959647e+00 1.071009935844656979e+00 1.045832893000206765e+00 1.023457751606800192e+00 9.965134003251592265e-01 1.032270530019739230e+00 1.055694527307296848e+00 9.993527261090675573e-01 9.899294710136751219e-01 1.048411194748845920e+00 1.030875368389847946e+00 1.049410755772879567e+00 1.007537978497212494e+00 9.842224166947272090e-01 1.049610503234990277e+00 9.617796693654896423e-01 1.007280029342914496e+00 9.857078248297811429e-01 1.034253959492726027e+00 9.991955326822801187e-01 1.017175398137636799e+00 1.003243370103542365e+00 1.001099306008291556e+00 1.077913248935613577e+00
1.000414687307093820e+00 9.899972635441963709e-01 9.869615088487730947e-01 1.053972881352340574e+00 1.000341979338847942e+00 1.010031163355500805e+00 1.079784639670982482e+00 9.990902145204846319e-01 1.004395128499692813e+00 1.073697449409334981e+00 1.046791005126314289e+00 1.025608315105789092e+00 9.967850400600122285e-01 1.033850106422997905e+00 1.057453089534318158e+00 1.000192326023586764e+00 9.903539591726424618e-01 1.048690634625747631e+00 1.032925514015252455e+00 1.052228888338820667e+00 1.009361716166240708e+00 9.860080800562868175e-01 1.051487024798971825e+00 9.616799762211148961e-01 1.005266409551576645e+00 9.861217581389887243e-01 1.036924517033239068e+00 9.993048139226423654e-01 1.015176944979791385e+00 1.005117216589309859e+00 1.000637342221603054e+00 1.078412033471441767e+00
1.002767460963490898e+00 9.896261336177255563e-01 9.882852705408098348e-01 1.056081146076265131e+00 1.001526949259898158e+00 1.012050971875371186e+00 1.080620366991345671e+00 9.988885861748514339e-01 1.005466612835596685e+00 1.076352947705694119e+00 1.049988963912549256e+00 1.028084163600618162e+00 9.971430239659871964e-01 1.035453210978742877e+00 1.059365274319261863e+00 1.001004124512635762e+00 9.913074432884845244e-01 1.048922846163218070e+00 1.033912016243302867e+00 1.052360988087965632e+00 1.011327473022178625e+00 9.881523280115779295e-01 1.054266218429001700e+00 9.619408946731931032e-01 1.002594788267319847e+00 9.866506959707643798e-01 1.040115601257169953e+00 9.994191160907548444e-01 1.014334877652083300e+00 1.006993396163009091e+00 1.000646048148433831e+00 1.078207379378851138e+00
1.005131989630558387e+00 9.893506216159876354e-01 9.895475311867398815e-01 1.058034376372275043e+00 1.002960408893092570e+00 1.014086895239506569e+00 1.081453611735846199e+00 9.985433923005784251e-01 1.006279403916841009e+00 1.078994262115454683e+00 1.052276687790295595e+00 1.031450210640435738e+00 9.975884159129205786e-01 1.037080183710164194e+00 1.062351619568086436e+00 1.001883635372254666e+00 9.920654932743983023e-01 1.049223784930342296e+00 1.034323313870352257e+00 1.053564518746925360e+00 1.012953976337861661e+00 9.890425572539486287e-01 1.056810639469171642e+00 9.625881122312922589e-01 1.000980622040043011e+00 9.872886015300388340e-01 1.042711242004966232e+00 9.995080469347020768e-01 1.014186899756669424e+00 1.008882524753759169e+00 1.000115382720967228e+00 1.077653673427249270e+00
1.007402227061101385e+00 9.891854913723672205e-01 9.907916303982891026e-01 1.059862761258729913e+00 1.004551836033134693e+00 1.016214592951499629e+00 1.081876673373191267e+00 9.992511041315621512e-01 1.007107473006713994e+00 1.081593481945925417e+00 1.054157945240184580e+00 1.034340732282541087e+00 9.981280170448142419e-01 1.038740287511134452e+00 1.063822390481014901e+00 1.002381931949473559e+00 9.927083786138892751e-01 1.050326040550638718e+00 1.036943827307706290e+00 1.054379337440807030e+00 1.015182699366489638e+00 9.902017518631400783e-01 1.057681012296507905e+00 9.635861785952414271e-01 1.000794056781024288e+00 9.879688144470987199e-01 1.045728881381156050e+00 9.999146343452383068e-01 1.014732598377479311e+00 1.010766791225856664e+00 9.994475283409689492e-01 1.078931834856753369e+00
1.009624804440558465e+00 9.891402544292268173e-01 9.920482407153539128e-01 1.061021164831690733e+00 1.006286157402844106e+00 1.018488597734813927e+00 1.081830625217696351e+00 9.987547107558133463e-01 1.008039025829465363e+00 1.084111849749227030e+00 1.055570914537639515e+00 1.037261002485782457e+00 9.987777026719435458e-01 1.040444005781138159e+00 1.066124230163757680e+00 1.002629958704599478e+00 9.934626112056603731e-01 1.051247343841658966e+00 1.039375927373266117e+00 1.055041953821250766e+00 1.017496096290784413e+00 9.909431127796943795e-01 1.059484437383561239e+00 9.670309480532267576e-01 9.986568524998142848e-01 9.886244653536214733e-01 1.048630121323504083e+00 9.999396014961537960e-01 1.014497868135219472e+00 1.012581023899277399e+00 9.988170494813405353e-01 1.079482398023448253e+00
1.011816248032676446e+00 9.892171567692499279e-01 9.933363405452090289e-01 1.062533032687660084e+00 1.008157175593251020e+00 1.020924852423177320e+00 1.081309668291843717e+00 9.979822030173119973e-01 1.009081842725922717e+00 1.086576709778415584e+00 1.057924737012567729e+00 1.040131391192467891e+00 9.995205535777015315e-01 1.042187711061304256e+00 1.068534357086088349e+00 1.002580863076149242e+00 9.939094180622503050e-01 1.051776957745821139e+00 1.042251178526487632e+00 1.055518864900061748e+00 1.019879722525584675e+00 9.946052805942628972e-01 1.060475094472319801e+00 9.675567141472375399e-01 9.964338644929457978e-01 9.892146901303301432e-01 1.051494510929730453e+00 9.998240269279924375e-01 1.013362065829066738e+00 1.014248586734433077e+00 9.980161512447566219e-01 1.079137908782687116e+00
1.013933343061504511e+00 9.893836976592408350e-01 9.946723996188562289e-01 1.063834077461010219e+00 1.010095147599717968e+00 1.023473705217361474e+00 1.080366241955827311e+00 9.970754191601534089e-01 1.010158738817495738e+00 1.089020183458540236e+00 1.060559320528307259e+00 1.042879359595429989e+00 1.000326913000627149e+00 1.043963167821168714e+00 1.072524089272720804e+00 1.002235334155313184e+00 9.939539807542076000e-01 1.052422056061040445e+00 1.043836902796069221e+00 1.055830473021402760e+00 1.022296101651407385e+00 9.958407975119926148e-01 1.062108992000805330e+00 9.692159647196468830e-01 9.942447255506506876e-01 9.897324600524950444e-01 1.054273313792765565e+00 9.995644218053504337e-01 1.012836403147603814e+00 1.015743511247116038e+00 9.972199085802828655e-01 1.079479476019135076e+00
1.015893802731179463e+00 9.896051017927846027e-01 9.960606354114214245e-01 1.064937527308428500e+00 1.012037621099376450e+00 1.026063077620196218e+00 1.079085459616401454e+00 9.958777094998620960e-01 1.011573465846883790e+00 1.091432502310813124e+00 1.062295674825429526e+00 1.045496453353860877e+00 1.001181919081636007e+00 1.045747265879289456e+00 1.074865233962568389e+00 1.001599598660577017e+00 9.951681381018951944e-01 1.053138106781854821e+00 1.045609442373508058e+00 1.055996046488751006e+00 1.024708015567303843e+00 9.978640931232096722e-01 1.063553593352474680e+00 9.719244680688594595e-01 9.921913366448747995e-01 9.901978524301675577e-01 1.054927306419464861e+00 9.991840137140103328e-01 1.010643732832740005e+00 1.017092288519173549e+00 9.968283440534057016e-01 1.079691843060667233e+00
1.017633886740518800e+00 9.898628598762811981e-01 9.974883556756003467e-01 1.065935861088704861e+00 1.013910873574234373e+00 1.028618850758696412e+00 1.077542279047090545e+00 9.945563410672094706e-01 1.012416257663092178e+00 1.093783901317073814e+00 1.064859206203886188e+00 1.048026060185708097e+00 1.002003071353832375e+00 1.047503465955031521e+00 1.077082916988912231e+00 1.000752462729132874e+00 9.964328571555844949e-01 1.054044176224168572e+00 1.048417310642640210e+00 1.057167269830771472e+00 1.027068369081624688e+00 1.000452821256051505e+00 1.063575360784728252e+00 9.737316510082458798e-01 9.903028750202562680e-01 9.906424319533714273e-01 1.056210662452557791e+00 9.987220318917827688e-01 1.010246955602082330e+00 1.018721989921973492e+00 9.966207002861513509e-01 1.079682437370593551e+00
1.019089833578095350e+00 9.901477413117433235e-01 9.989350865073425290e-01 1.066899175851430348e+00 1.015624490725474116e+00 1.031066727131171090e+00 1.075803409679594536e+00 9.931502171190803585e-01 1.013090172113666032e+00 1.096025447840634826e+00 1.067036632323056899e+00 1.050492648608197355e+00 1.002959637766303924e+00 1.049203285746781011e+00 1.077800786638656749e+00 9.998209853519202106e-01 9.980186950740608243e-01 1.055154631910810936e+00 1.050250062888928415e+00 1.057252797081563722e+00 1.029345563388678109e+00 1.002677809913746554e+00 1.064615036920262270e+00 9.756261611107116538e-01 9.901569987173107767e-01 9.910981329921187966e-01 1.059776318598562250e+00 9.982244467263146070e-01 1.009800584962030401e+00 1.019896687128863721e+00 9.964240478866890349e-01 1.079381509100376668e+00
1.020264161820491733e+00 9.904644064523986380e-01 1.000365062215728962e+00 1.067826145305211583e+00 1.017154816467170209e+00 1.033399084454375672e+00 1.072913186823613252e+00 9.916704738394571672e-01 1.013615843674341876e+00 1.098051606416944992e+00 1.067866883812138123e+00 1.052907849929056061e+00 1.003964881965812017e+00 1.050827275415045614e+00 1.080755636152936017e+00 9.989129240766174700e-01 9.997319021389490246e-01 1.056779511756209322e+00 1.052885559726832287e+00 1.057308123122181032e+00 1.032250835469910477e+00 1.007955699929414584e+00 1.065514285459245647e+00 9.776259647965461763e-01 9.885015656524133165e-01 9.915802836919509478e-01 1.062413225758537472e+00 9.977127639965224226e-01 1.007939558762392718e+00 1.020997659987487038e+00 9.961676994295463050e-01 1.078866212589459250e+00
1.021243565640482132e+00 9.907919133069928996e-01 1.001875202605951198e+00 1.068650213816557892e+00 1.018462168026510462e+00 1.035674259927106045e+00 1.070993849262144249e+00 9.901373891645154357e-01 1.013677733653532087e+00 1.099733049004812280e+00 1.070188403636626484e+00 1.055272409021985602e+00 1.005004400860790570e+00 1.052358075247856295e+00 1.082629589577364104e+00 9.981114167988085484e-01 1.001550954132442328e+00 1.058673757035598406e+00 1.053407928836271212e+00 1.057333543009046473e+00 1.033231894636903014e+00 1.009936808334897407e+00 1.066281063254797434e+00 9.797468984768240574e-01 9.869057563552678936e-01 9.921240146940195626e-01 1.064869655219571332e+00 9.971893247504091118e-01 1.008128416555886142e+00 1.023085559532930677e+00 9.954254633801572494e-01 1.077458648228045712e+00
1.022098263652653882e+00 9.911006663401455974e-01 1.003188700574976888e+00 1.069285234956027564e+00 1.019479835962330716e+00 1.037966129533716586e+00 1.069032604806347875e+00 9.885734295605078659e-01 1.014036449751079427e+00 1.100980902415499729e+00 1.070359109218613991e+00 1.057571715093032161e+00 1.006049547108241349e+00 1.053773239475966461e+00 1.082763287448423428e+00 9.974238872063772021e-01 1.002623984687715186e+00 1.059898265211216106e+00 1.055761584026712052e+00 1.057350428245782403e+00 1.035325797764052203e+00 1.011792291644687092e+00 1.066788625963311254e+00 9.820023719023045494e-01 9.853421765322086801e-01 9.927708644100881052e-01 1.067365478349188823e+00 9.953515174739580029e-01 1.008319851874474926e+00 1.023955561527693181e+00 9.948928387797917328e-01 1.074975621075775711e+00
1.022833548811309390e+00 9.913897378277017891e-01 1.004423358601260086e+00 1.069717472924611057e+00 1.020151187936771509e+00 1.040317654936440572e+00 1.067062433009123845e+00 9.869995658766805846e-01 1.014379356437365542e+00 1.101785116138929377e+00 1.070428446501986874e+00 1.061655236497451638e+00 1.007073434946349932e+00 1.055042333803296595e+00 1.084211598440382618e+00 9.967932111376995863e-01 1.003539016585208721e+00 1.061200896346531808e+00 1.056801918450528177e+00 1.057395809522534424e+00 1.037383748959288754e+00 1.014113737766478396e+00 1.067283836881606440e+00 9.865374213496760358e-01 9.838643556944427493e-01 9.935080407259182511e-01 1.069741353431243658e+00 9.944272302853687240e-01 1.011346096452027110e+00 1.024690082814552872e+00 9.944217905341663499e-01 1.074265946513700110e+00
1.023356286222854461e+00 9.916724269008730941e-01 1.005511486837922908e+00 1.069372184959789474e+00 1.020425637249448902e+00 1.042714378122570063e+00 1.065098325182472827e+00 9.854174818505571087e-01 1.014743360464690936e+00 1.102178733135506628e+00 1.070933126598975882e+00 1.063698687289790223e+00 1.008079076986938993e+00 1.056136427465512950e+00 1.084059227576262163e+00 9.961186110853668119e-01 1.005538890895294468e+00 1.062594751752740541e+00 1.057662499656067290e+00 1.058090568034322443e+00 1.039340458216374774e+00 1.016352616137835785e+00 1.068250295055134469e+00 9.889349011934233102e-01 9.825679883673811288e-01 9.942682061944749794e-01 1.071556333777439196e+00 9.931367280490767113e-01 1.014934624797106277e+00 1.025314850619168716e+00 9.944586994822014470e-01 1.073593268006445500e+00
1.023573597389292322e+00 9.919707973514644284e-01 1.006379644843166110e+00 1.069259021731429948e+00 1.020289025835767083e+00 1.045497553410447145e+00 1.063145406697499462e+00 9.837935647190154675e-01 1.015152609367902192e+00 1.102177993170272874e+00 1.068433155716945526e+00 1.065554058907675294e+00 1.009083342744277800e+00 1.057031174855419309e+00 1.084735378997682131e+00 9.953179809836921743e-01 1.006568062643803829e+00 1.064096452863221742e+00 1.060555644290383848e+00 1.058175449357245501e+00 1.040209951607230732e+00 1.018609866079091208e+00 1.067556436716827539e+00 9.913330610362028894e-01 9.815595513206756273e-01 9.949555652041398579e-01 1.073759696573476363e+00 9.915136994894405698e-01 1.015602981151026318e+00 1.025858586545258522e+00 9.942083185461969563e-01 1.072939419141609729e+00
1.023461552550632758e+00 9.922981314955821031e-01 1.006984515027642857e+00 1.069402109906692155e+00 1.019744889639261798e+00 1.047878321443484584e+00 1.061200594830386645e+00 9.821268523210485712e-01 1.015586257866979203e+00 1.101796794878185715e+00 1.069265653912887304e+00 1.067241587377916412e+00 1.010084017997607608e+00 1.057718250235158308e+00 1.085095704141956663e+00 9.944170180433898887e-01 1.009124051078720274e+00 1.065641359434948088e+00 1.060087276354690689e+00 1.058265216552523258e+00 1.041223404307912048e+00 1.019986084309397301e+00 1.068225604154161790e+00 9.937103870470254119e-01 9.808129626199020290e-01 9.955210684410066291e-01 1.076025952278066855e+00 9.896127655135503742e-01 1.016190902873880475e+00 1.026341750186847479e+00 9.939449454143963747e-01 1.071533452916539897e+00
1.023022820219137818e+00 9.926337281433506021e-01 1.007359122109202421e+00 1.069565270609924346e+00 1.018869957291066219e+00 1.050195352519646574e+00 1.059251521365911719e+00 9.804920674248728263e-01 1.016019667204091759e+00 1.101053625711301276e+00 1.069442315174121916e+00 1.068789402753088869e+00 1.011077756394724636e+00 1.058231792420655015e+00 1.085268109084406074e+00 9.935177929959934096e-01 1.010720097171236675e+00 1.067570649952743311e+00 1.060121025149715512e+00 1.058320185883474984e+00 1.042761411245628045e+00 1.023731043087705128e+00 1.067754489570244880e+00 9.960795731643080630e-01 9.791238338905480232e-01 9.959972386381495957e-01 1.076724475021801686e+00 9.875671883071959201e-01 1.016695269438804061e+00 1.026770518452374548e+00 9.938673226922333237e-01 1.070713711449613470e+00
1.022340610609670852e+00 9.929480767246661177e-01 1.007585053427282107e+00 1.069712875358086901e+00 1.017675460196800996e+00 1.051696870475543610e+00 1.057287494103811509e+00 9.790384220404311222e-01 1.014837972162261126e+00 1.100040118989522142e+00 1.066150563834912690e+00 1.070243978365041704e+00 1.012067639556600174e+00 1.058623596839407321e+00 1.085126365552410821e+00 9.927652013984503698e-01 1.012625444372440064e+00 1.068823812134526818e+00 1.061384003773499618e+00 1.058332076244484998e+00 1.044170885646933833e+00 1.026083663844649552e+00 1.067861677578270552e+00 9.991457249880867364e-01 9.786123986086417981e-01 9.964150513859738600e-01 1.078356966486870849e+00 9.855335484505741706e-01 1.017145360772688134e+00 1.027188074495491099e+00 9.935294698960656090e-01 1.068951761014587776e+00
1.021511601722513429e+00 9.932212336092814953e-01 1.006032615354860216e+00 1.069144973183756786e+00 1.017051358433495256e+00 1.053767426254071937e+00 1.055303236985413617e+00 9.812636393554808878e-01 1.015339252789810409e+00 1.098841003705113728e+00 1.066157645266766041e+00 1.071675790863301225e+00 1.013043754366651283e+00 1.058951797042556819e+00 1.084798392448143467e+00 9.922767388549348366e-01 1.014094903991505481e+00 1.070028058938931714e+00 1.066362242803798654e+00 1.058342707472338384e+00 1.042804962494936927e+00 1.029119476490519602e+00 1.067097118000482237e+00 9.993881314112761372e-01 9.779850409884921492e-01 9.968203552334242712e-01 1.081911191026724950e+00 9.836656466718105563e-01 1.017560172334411428e+00 1.027424484841453989e+00 9.934337660287583249e-01 1.068136390461438934e+00
1.020563478750656783e+00 9.934408999769585025e-01 1.006197404833682585e+00 1.069143655869332354e+00 1.015560007552801514e+00 1.055632509611853287e+00 1.053311453784806284e+00 9.791948903588818531e-01 1.015588376831489281e+00 1.097538130318728156e+00 1.066130842435309978e+00 1.073202394308711227e+00 1.013982989625660025e+00 1.059273343043347193e+00 1.084340673815313627e+00 9.920557686981896772e-01 1.015978034730359081e+00 1.071291496588755887e+00 1.065828020361581085e+00 1.058397001480484434e+00 1.043687071932206001e+00 1.031374178400354280e+00 1.067591254568128090e+00 1.001594043500714459e+00 9.768354781151710187e-01 9.972587228140106230e-01 1.084840787962242148e+00 9.820616416211392918e-01 1.017912649681200099e+00 1.027949215149370099e+00 9.934870720851342041e-01 1.065615834934583894e+00
1.020684916343645998e+00 9.935985767099444477e-01 1.006443995195403618e+00 1.069131625165645083e+00 1.014014081816678292e+00 1.057306445228842540e+00 1.051358337755464278e+00 9.790511019177712271e-01 1.016284824527509567e+00 1.096253104286362801e+00 1.066236329233525959e+00 1.074959266813810155e+00 1.014886745248205768e+00 1.059621158101579308e+00 1.083809109845353058e+00 9.920099842026053327e-01 1.018523647652232134e+00 1.072604976065024029e+00 1.063933488100239355e+00 1.058474780619284461e+00 1.044172855604829531e+00 1.033498660913048317e+00 1.067688975349489811e+00 1.001269696847860713e+00 9.761056209111567128e-01 9.977042759801827421e-01 1.084834604540928060e+00 9.808202257709069949e-01 1.018161926270520157e+00 1.028554500769190083e+00 9.933546455472253012e-01 1.064831206199362779e+00
1.019674761612051173e+00 9.936710061910125624e-01 1.006514214626619497e+00 1.068531584874204077e+00 1.012537999484751650e+00 1.058875150981190671e+00 1.049499624676438314e+00 9.795082455831419788e-01 1.017084598493215752e+00 1.095013561015246273e+00 1.066321141106691517e+00 1.077062259704273606e+00 1.012800029064002016e+00 1.059996696223523438e+00 1.081940499156886393e+00 9.905368690696947365e-01 1.020532676664606120e+00 1.074036434086842906e+00 1.063766108056410697e+00 1.058518404457111206e+00 1.044198898908502926e+00 1.033965331408686295e+00 1.067934182707641178e+00 1.003347827573735529e+00 9.733827795326309706e-01 9.981203611411277876e-01 1.086055276639181333e+00 9.799718267673148686e-01 1.018294974016681564e+00 1.029228925038202291e+00 9.931088517023973772e-01 1.063993027141610481e+00
1.018714436399013490e+00 9.936541880523231951e-01 1.006840266284419805e+00 1.068474740296978531e+00 1.011251786758464721e+00 1.060359605584835441e+00 1.048782156030860779e+00 9.804054369190918772e-01 1.017983488425496574e+00 1.093799108887049121e+00 1.066461649231650988e+00 1.079312660030179005e+00 1.013558745350581436e+00 1.060379987126718104e+00 1.081517032733188666e+00 9.905198170624152088e-01 1.022571959483214776e+00 1.074544796244810918e+00 1.064203472662619943e+00 1.058515302349715137e+00 1.043797475290953569e+00 1.039627784805749133e+00 1.067972920448364338e+00 1.005420118469090518e+00 9.729765905419884842e-01 9.985072457412279556e-01 1.082786440841273512e+00 9.793924435774963300e-01 1.018334599492430881e+00 1.029964888266727607e+00 9.928155266462632689e-01 1.062199365484963298e+00
1.017851120075025984e+00 9.935554736368302775e-01 1.007164049642280013e+00 1.069274209183416202e+00 1.010257260186840478e+00 1.061758587252979114e+00 1.047337952408627038e+00 9.820783078464948579e-01 1.020696828761640251e+00 1.092585633759723063e+00 1.066656183602641361e+00 1.082534142747580530e+00 1.014253968526996896e+00 1.060746829958074899e+00 1.080660711008015085e+00 9.904976948334428544e-01 1.024089371763930112e+00 1.075490291633331985e+00 1.063265520191888136e+00 1.058468009631470697e+00 1.043077707247005881e+00 1.043032701579860611e+00 1.068562424612778505e+00 1.007497304443067287e+00 9.727092557028675923e-01 9.989059163297225874e-01 1.084873724127846106e+00 9.789525161160508304e-01 1.018323329406030764e+00 1.030776464819455285e+00 9.928829024304302031e-01 1.061101778612205671e+00
1.017100156030994684e+00 9.933813399601646443e-01 1.007454828104509259e+00 1.069179715395173647e+00 1.009627997977560643e+00 1.063060455377488500e+00 1.046178793401763008e+00 9.842255209177077635e-01 1.021832609162092620e+00 1.091372717545959325e+00 1.066912335014465585e+00 1.082473326710603034e+00 1.014922284799957719e+00 1.061088337310326368e+00 1.080230148600478168e+00 9.905134803214121764e-01 1.026055007938974972e+00 1.076231833782251179e+00 1.061083876651290669e+00 1.058413383352916570e+00 1.042155350590717289e+00 1.045760666361618574e+00 1.069488958306991311e+00 1.009545785877838053e+00 9.725695878082154522e-01 9.993579699906542935e-01 1.085573807248354727e+00 9.786595859609732440e-01 1.018309143337255307e+00 1.031706442347198438e+00 9.928615944222140000e-01 1.060467408430296743e+00
1.016505463204485427e+00 9.931566881516659118e-01 1.007732960189574811e+00 1.069085822216667259e+00 1.009319914074398472e+00 1.064185210534877468e+00 1.045368750011121284e+00 9.853948457967188768e-01 1.023065706029340660e+00 1.090206763091390529e+00 1.067242526064842156e+00 1.086216524121911275e+00 1.015600260766551521e+00 1.061414732192625943e+00 1.079815997448640541e+00 9.905607242730287698e-01 1.028116661675988475e+00 1.077909786998929142e+00 1.062583343979119466e+00 1.058395880110065690e+00 1.041149032866210300e+00 1.050547635958186454e+00 1.070551948553593036e+00 1.010462465055257386e+00 9.725543455105614132e-01 9.998390011476593342e-01 1.087633834340120620e+00 9.782256610006228037e-01 1.019093740541690885e+00 1.032795532168136354e+00 9.929775677363676945e-01 1.059749559486348636e+00
1.016081005755164135e+00 9.928767293724406473e-01 1.008070050139339369e+00 1.069006566885964293e+00 1.009191395987240503e+00 1.065023072773692681e+00 1.044957563755063434e+00 9.880549197694791230e-01 1.024999669985284134e+00 1.089051855240774414e+00 1.067695206314788869e+00 1.089760798740083914e+00 1.016411589780088498e+00 1.061758852572707079e+00 1.078766596511124609e+00 9.906072742080711535e-01 1.030267639844789640e+00 1.077102268581164424e+00 1.062318739093568887e+00 1.058430435631484867e+00 1.040171630034715244e+00 1.055047319249853732e+00 1.072333172161662018e+00 1.012496004703373087e+00 9.726593906081087981e-01 1.000310703989391703e+00 1.087943291871747986e+00 9.778654770452743783e-01 1.019139932834061346e+00 1.034027034338921958e+00 9.930034995496804795e-01 1.058432732103755658e+00
1.015822148630206367e+00 9.924837240165508279e-01 1.008541508162076772e+00 1.068222298913310331e+00 1.009134981520589891e+00 1.065536799965340453e+00 1.045054335053156480e+00 9.908168382585744727e-01 1.026195251586636381e+00 1.087868808525964459e+00 1.068304370408474036e+00 1.092773832123833166e+00 1.017084590215946660e+00 1.062156594499326090e+00 1.078865439051229114e+00 9.921670755141502873e-01 1.034380095191376414e+00 1.077195472410333643e+00 1.062073212790508814e+00 1.058743050683234710e+00 1.039635862755493356e+00 1.057417929592087580e+00 1.074491245189710398e+00 1.014229019199039072e+00 9.748383973418608406e-01 1.000782162739883185e+00 1.088124622579629719e+00 9.776544600326536605e-01 1.019432000917089853e+00 1.035324004541678944e+00 9.937973476343576751e-01 1.057194705167768367e+00
1.015744931145229124e+00 9.919193518074151950e-01 1.009192600334506196e+00 1.068180729811187391e+00 1.009070050346300373e+00 1.065734586898742453e+00 1.045854151831441259e+00 9.935472920077034198e-01 1.027239753504477493e+00 1.086624884660717383e+00 1.069044464245219705e+00 1.094929488115315985e+00 1.017793133664430361e+00 1.064573560432824140e+00 1.077363023764656980e+00 9.921138192175705806e-01 1.035786943386773240e+00 1.076430274659409658e+00 1.061995314343042285e+00 1.059108939645444725e+00 1.038918701680840551e+00 1.060230606091986161e+00 1.076834345176910235e+00 1.015871668425367247e+00 9.751345894750047538e-01 1.001258645362290478e+00 1.086890793111366937e+00 9.776239538915528771e-01 1.019867086470582773e+00 1.036388975827526204e+00 9.928252984780112644e-01 1.056070405092672138e+00
1.015536570076662537e+00 9.911924157445382022e-01 1.010026768605519987e+00 1.068578529197084404e+00 1.008938155462869579e+00 1.065555011524929041e+00 1.047570704741353165e+00 9.960833344612781692e-01 1.028094131049206883e+00 1.085216792625727900e+00 1.066590333865756524e+00 1.096011164165846541e+00 1.018527268105875017e+00 1.065398671493723359e+00 1.077121562935242860e+00 9.919957395978205028e-01 1.037815691961604836e+00 1.075905185215421112e+00 1.061801008436421778e+00 1.058832851499778682e+00 1.037533608635623938e+00 1.065017517547049763e+00 1.079752270640837120e+00 1.017446155587246048e+00 9.754154715243673612e-01 1.001755441817198333e+00 1.083792736894770403e+00 9.776911606748356354e-01 1.020366096434897285e+00 1.037517695512099936e+00 9.934571496290206527e-01 1.057393450354967346e+00
1.015654686170449406e+00 9.907487600594299115e-01 1.010499414837218168e+00 1.067668195997608649e+00 1.008752180694793221e+00 1.064928387717804625e+00 1.050368885581334233e+00 9.982272535254607115e-01 1.028758223491542445e+00 1.083598953581526469e+00 1.067230203835656255e+00 1.095952688723716095e+00 1.019250202464955013e+00 1.066325034841310471e+00 1.076935410146140804e+00 9.918999946183945093e-01 1.038602127546546239e+00 1.074780791166704663e+00 1.061440624728905435e+00 1.058524854528250847e+00 1.037577133515992678e+00 1.063359434399418380e+00 1.084041858932155655e+00 1.018913380235752175e+00 9.740665830598593811e-01 1.002299117187539945e+00 1.085642325617937942e+00 9.778116281605988558e-01 1.021347833534497651e+00 1.038450822238008886e+00 9.935353887781047666e-01 1.057883244471960360e+00
1.015842065066542732e+00 9.899106769388066329e-01 1.011398023583206518e+00 1.067590439875840014e+00 1.008568190663890585e+00 1.063902091584192799e+00 1.054302563983169572e+00 9.997723179324918830e-01 1.029262895276743972e+00 1.081788740811486793e+00 1.067837387472613919e+00 1.094829356639378748e+00 1.019931409385437471e+00 1.067307265319917153e+00 1.076796232418874233e+00 9.918851732627618212e-01 1.038444815717255887e+00 1.074885206533287008e+00 1.061702672381581669e+00 1.057523206595852194e+00 1.037060268664727003e+00 1.066315833421229264e+00 1.085834262217577173e+00 1.020233514089770699e+00 9.745811572288703983e-01 1.002892022413156337e+00 1.085417113541325751e+00 9.779272638198400758e-01 1.022244113162201540e+00 1.039021432742175177e+00 9.935937380217021442e-01 1.056931694836583890e+00
1.016122098738814206e+00 9.891500590095883005e-01 1.012226580697183076e+00 1.065584181378906647e+00 1.007951340038839572e+00 1.062507108478464524e+00 1.059226342020628042e+00 1.000623230191519886e+00 1.029629267101238366e+00 1.079833733967648035e+00 1.068414989877376708e+00 1.092799901216875647e+00 1.020528120914094616e+00 1.068286874798592523e+00 1.076691439350477841e+00 9.919309741804460678e-01 1.040858687360782575e+00 1.074444835238138607e+00 1.059731022734218264e+00 1.056620559437357665e+00 1.036596947393895185e+00 1.072215623514666705e+00 1.087318712757951111e+00 1.021429137173763380e+00 9.752797110710741402e-01 1.003503910828211554e+00 1.084612789079000050e+00 9.781064458081463187e-01 1.022609745124679614e+00 1.039388753314229641e+00 9.942020272690337279e-01 1.055915287417210857e+00
1.016482399685383120e+00 9.884972763726816991e-01 1.012935935649181163e+00 1.065464095467529182e+00 1.007974862830603113e+00 1.060775784168077385e+00 1.064839998631822438e+00 1.000781356500878738e+00 1.028439636681603986e+00 1.077754876206699297e+00 1.068969263571985406e+00 1.090061335986512780e+00 1.021037666891421614e+00 1.069234052563600601e+00 1.076607507837755495e+00 9.919776173033918454e-01 1.042164709381129928e+00 1.073852404399476379e+00 1.059715572527200278e+00 1.055453507388349310e+00 1.036252588999240887e+00 1.072530889079448047e+00 1.087990417321001546e+00 1.022580426983260793e+00 9.762694440010647456e-01 1.004068843552356149e+00 1.082662095139090397e+00 9.783166208701484790e-01 1.023636070863457981e+00 1.039564084367617713e+00 9.947925396390947528e-01 1.054815704551357092e+00
1.016871060958015827e+00 9.878811925792699844e-01 1.013505164722142027e+00 1.065272443449403861e+00 1.008070397776371419e+00 1.058735992360166689e+00 1.069002611557062332e+00 1.000266828201872737e+00 1.028411868493342096e+00 1.075546452875314030e+00 1.069549656141595806e+00 1.086836513742921007e+00 1.021295407954678103e+00 1.070143880942376224e+00 1.075847878207997210e+00 9.919850751950434198e-01 1.041780353111892321e+00 1.073181925181597052e+00 1.059372325412528459e+00 1.054014794840520297e+00 1.036051260489590620e+00 1.078996320288569732e+00 1.088855272578896916e+00 1.023758512720686742e+00 9.776194224243134334e-01 1.004576943688836543e+00 1.081506158179390109e+00 9.781719642642263679e-01 1.024158465336633794e+00 1.039539175224658329e+00 9.949832140777810086e-01 1.053657901912367523e+00
1.017207092083161513e+00 9.872169645322881326e-01 1.012116690200335789e+00 1.065714431470715651e+00 1.008173197191386983e+00 1.056437951153696098e+00 1.075005532418340737e+00 9.991674207125910145e-01 1.027284759710925810e+00 1.073233563784458555e+00 1.070203212931176928e+00 1.083312892198229127e+00 1.021405700595827026e+00 1.071032208880268843e+00 1.075659771518608476e+00 9.918724755714914965e-01 1.038463208832848039e+00 1.072482498798648543e+00 1.059060690246718339e+00 1.052459616257639174e+00 1.036312288146020943e+00 1.079238390293786098e+00 1.089822622325426149e+00 1.024976850960864549e+00 9.793194755346787961e-01 1.005088318695349647e+00 1.087591875796233065e+00 9.783549476919962684e-01 1.024618064951545948e+00 1.039309770235145258e+00 9.951755775115828095e-01 1.052487678907111812e+00
1.017412996985978868e+00 9.864879181592434154e-01 1.012433735908556010e+00 1.065681722557283884e+00 1.008240192253675449e+00 1.053969948437639692e+00 1.080773374711544665e+00 9.976306214077956813e-01 1.026857323689006618e+00 1.070846034233130295e+00 1.070947371887175148e+00 1.079981874370165018e+00 1.021467112059024629e+00 1.071915886742282442e+00 1.075433279837719525e+00 9.915798124553725224e-01 1.039007732969075004e+00 1.071696612611295674e+00 1.058841667050566482e+00 1.051297267152694337e+00 1.036278798870982731e+00 1.080848585192554889e+00 1.089447228323551675e+00 1.029188300341478568e+00 9.812884976246363244e-01 1.005620123274656885e+00 1.088270898278721477e+00 9.782844432520610978e-01 1.024986461991974185e+00 1.038874200719369645e+00 9.953720315135483609e-01 1.050417797056879099e+00
1.017410030750584227e+00 9.857265067956217930e-01 1.012577769216804979e+00 1.064991222313947272e+00 1.008584344103683694e+00 1.051416288896558360e+00 1.084490557757218809e+00 9.958243636894738016e-01 1.026188374249231927e+00 1.068418778691470505e+00 1.071754359141783963e+00 1.076449789359894549e+00 1.021573368547944893e+00 1.072789391697283268e+00 1.075148742881205877e+00 9.911270546107299184e-01 1.040606713626801350e+00 1.071032759176863580e+00 1.058688729122074346e+00 1.049464667892207270e+00 1.036266997372477627e+00 1.080290915580355504e+00 1.087248979146643979e+00 1.030372426921904117e+00 9.846744201430104315e-01 1.006158069856648352e+00 1.088539940313137944e+00 9.782231947249304671e-01 1.025214554188375926e+00 1.038247844100835371e+00 9.957319457401208052e-01 1.049258609811999809e+00
1.017130106796375610e+00 9.849684718207027956e-01 1.012550308069726901e+00 1.064943978032677485e+00 1.008487034123944692e+00 1.048893556472645150e+00 1.088640562428154990e+00 9.944935087653685724e-01 1.025351091679946425e+00 1.064272645342074552e+00 1.072547652005994445e+00 1.073072863052729309e+00 1.021407342966486054e+00 1.073606953825042787e+00 1.074801892129217951e+00 9.905458080879514515e-01 1.040225016970260263e+00 1.070329150299219156e+00 1.058580310191679086e+00 1.047502055681414967e+00 1.036856039607866542e+00 1.081906569799589990e+00 1.086167245842152962e+00 1.031434702182203678e+00 9.868874023520834982e-01 1.006690883428548178e+00 1.085921308554563591e+00 9.777950466740279456e-01 1.025333034404076082e+00 1.037418249209964394e+00 9.960756012956817340e-01 1.047553962792657556e+00
1.016577656344752834e+00 9.842830717217500025e-01 1.013137760271062282e+00 1.064881607204090752e+00 1.008340009688053485e+00 1.046501936912609398e+00 1.090084174624148083e+00 9.926169823760720989e-01 1.024470896869559944e+00 1.061853443395066376e+00 1.073216387745108191e+00 1.069937764977075156e+00 1.021641600376341108e+00 1.074297746428281020e+00 1.073880886928791689e+00 9.898451757000659157e-01 1.040422502534805282e+00 1.069124520496103070e+00 1.056097018445985469e+00 1.045410225981330932e+00 1.037005674661464871e+00 1.084103224258297082e+00 1.084734398191542493e+00 1.031390090125340109e+00 9.878513266318766917e-01 1.007217958459501794e+00 1.086933383736747194e+00 9.775215282967376629e-01 1.026205217574125195e+00 1.036534916457951816e+00 9.964005744227252270e-01 1.046270758319048699e+00
1.014873351779001398e+00 9.837287153506945048e-01 1.012633183220666089e+00 1.064695254547795900e+00 1.008226492272837893e+00 1.044320688359379634e+00 1.090468500272144370e+00 9.916042468804159293e-01 1.024420427159165481e+00 1.059461659420090518e+00 1.073650963092266375e+00 1.067126944265022859e+00 1.021835565038780480e+00 1.074811335166820703e+00 1.073410955965074853e+00 9.901302172946482294e-01 1.039829874447396829e+00 1.068323851513223399e+00 1.050343807029237908e+00 1.042316778543329159e+00 1.037307646633912617e+00 1.084571056484755935e+00 1.082872671183337632e+00 1.030384774238075618e+00 9.897650586530991612e-01 1.007744458083487560e+00 1.086466489555440118e+00 9.774590188119491874e-01 1.026332582007017491e+00 1.035598251809672687e+00 9.963756979375109069e-01 1.045573212394525386e+00
1.013853314329336230e+00 9.832764647609729680e-01 1.012214441539369902e+00 1.064474509895309007e+00 1.008202071614555884e+00 1.042382479029370979e+00 1.090642748435764364e+00 9.899942358970137413e-01 1.023586906590071788e+00 1.057046711494785018e+00 1.073806660367958576e+00 1.064687242677326395e+00 1.021842344203835351e+00 1.076565868503301493e+00 1.072904931563737563e+00 9.891665845607694463e-01 1.037796759657253709e+00 1.067495185804830715e+00 1.049935483393854341e+00 1.040859054630430380e+00 1.037734494716643141e+00 1.085714866437038406e+00 1.080795251427765891e+00 1.031026504432481561e+00 9.913885336110120905e-01 1.008262987934740895e+00 1.084649187443553764e+00 9.768636063466961117e-01 1.025877938378506826e+00 1.034625320086553835e+00 9.962930737549551274e-01 1.045836966887386366e+00
1.012667680222942401e+00 9.828981210336659169e-01 1.011475226886237921e+00 1.063968934395343569e+00 1.008283173447902525e+00 1.040627275098485294e+00 1.088853650728298428e+00 9.887016287642975687e-01 1.024464182427548442e+00 1.058281650134235141e+00 1.073675971930598383e+00 1.062606059659706670e+00 1.021756765631840480e+00 1.076770465662493015e+00 1.072362492413787338e+00 9.881690503587726715e-01 1.038237260671509565e+00 1.066549897998918972e+00 1.047489508872977426e+00 1.037893215918131107e+00 1.037766260608108615e+00 1.081912955045351676e+00 1.079099042929136942e+00 1.031518243648042787e+00 9.948306492596711292e-01 1.008800471745790128e+00 1.085972318091187994e+00 9.770922568909869987e-01 1.029255777486508094e+00 1.033629409092570173e+00 9.960853442530501756e-01 1.043097019949492887e+00
1.011339515037416703e+00 9.826232501375122830e-01 1.010725172336809363e+00 1.063300845705136055e+00 1.008490281968162039e+00 1.038986095380860730e+00 1.085046906210865414e+00 9.873437610211510673e-01 1.024039916771956049e+00 1.055946020117178197e+00 1.074857255620273566e+00 1.060826525931668929e+00 1.021613111809496433e+00 1.076851248092185465e+00 1.071788789244237483e+00 9.872916429864456722e-01 1.035640068346479703e+00 1.065409832280847846e+00 1.047137818939414489e+00 1.035773543957409171e+00 1.038189826614973166e+00 1.081280194136325701e+00 1.076809158333211336e+00 1.031789431023781400e+00 9.959034498524943491e-01 1.009356807474844908e+00 1.085132572952063779e+00 9.773209571726134692e-01 1.030074173623749090e+00 1.032618898328231838e+00 9.958783954056241727e-01 1.041776258224828444e+00
1.009939108689436260e+00 9.824889104113140315e-01 1.010011800946635452e+00 1.062467949514724674e+00 1.008449563911296032e+00 1.037441924557617634e+00 1.082254287217142341e+00 9.870066855301445896e-01 1.023338588262846072e+00 1.053642820334762087e+00 1.073862957760978842e+00 1.059290872282214302e+00 1.020900186242237329e+00 1.076833239808902221e+00 1.071181679435960099e+00 9.866487242974320004e-01 1.036009856646946670e+00 1.064123354697627200e+00 1.046834446269636398e+00 1.033717845215123221e+00 1.038861401917040572e+00 1.082893306135856770e+00 1.074457221887953340e+00 1.035982062320957020e+00 9.968354764835380966e-01 1.009894813544593095e+00 1.082593622094651487e+00 9.771689056916917915e-01 1.030110968323019405e+00 1.031579561937737033e+00 9.961056725661001643e-01 1.038605585096466166e+00
1.008507287924810703e+00 9.825008029363129225e-01 1.009379147026514545e+00 1.061478197471961593e+00 1.008710810751071385e+00 1.035993702552209683e+00 1.078795037680412294e+00 9.859427958112435553e-01 1.022489698991917662e+00 1.051412311114244602e+00 1.071702387912828680e+00 1.057952521256790179e+00 1.020887016088174226e+00 1.076735968289244560e+00 1.069858587571613340e+00 9.862509619879259448e-01 1.033287982098062052e+00 1.060864562721169690e+00 1.045755895011293735e+00 1.031712188359821036e+00 1.038807094374327722e+00 1.084724043704972773e+00 1.072120208650922280e+00 1.035851168742762285e+00 9.976787968581277699e-01 1.010419056388608405e+00 1.079447380739594120e+00 9.778692188799019691e-01 1.030073278189883812e+00 1.030518855113326859e+00 9.959944029014301536e-01 1.035966061676813821e+00
1.007043889178585783e+00 9.826332173293386152e-01 1.008869839899677601e+00 1.060303453808338903e+00 1.008908170349009481e+00 1.034625153244660201e+00 1.075484244787835220e+00 9.850663372466532675e-01 1.021532525215972376e+00 1.049255089391858853e+00 1.069748424150037014e+00 1.056788039417777325e+00 1.020926694432304771e+00 1.076559263606022832e+00 1.069185235039619819e+00 9.859879803620761329e-01 1.033844091870034454e+00 1.059588600583488027e+00 1.045586884808352268e+00 1.029770157024947341e+00 1.038555547306187377e+00 1.078814511988840819e+00 1.070343953186952746e+00 1.033950646532899809e+00 9.984291981676258754e-01 1.010946215324294517e+00 1.077635760257564579e+00 9.777182725068874758e-01 1.029879008396651141e+00 1.029473241350488566e+00 9.959111772738556967e-01 1.034783191910257916e+00
1.005562386175433254e+00 9.828471494359769522e-01 1.008508952358541322e+00 1.059042812919685161e+00 1.009079984501261684e+00 1.033334525417866301e+00 1.071139797581329045e+00 9.844191983867258688e-01 1.020551675211378351e+00 1.047158533041262718e+00 1.067321537717172308e+00 1.055804483831557894e+00 1.020958802125647269e+00 1.076292248274787866e+00 1.067527752573251831e+00 9.842639530997907560e-01 1.031656225453850384e+00 1.058500900843325931e+00 1.045419250845674108e+00 1.027890099529676693e+00 1.037796280098790769e+00 1.074351301166085682e+00 1.068148790945212756e+00 1.033780162392379687e+00 9.990556536882819749e-01 1.011490784718721780e+00 1.075646909749022662e+00 9.779213948742371265e-01 1.030137840175521236e+00 1.028462662729779042e+00 9.960507531703141071e-01 1.033625747314470100e+00
1.004053765403746024e+00 9.830855448628066373e-01 1.008275371326356584e+00 1.057423410466840297e+00 1.009259077399749405e+00 1.032123463810301178e+00 1.068181381870297431e+00 9.840221717295960513e-01 1.019602294490314032e+00 1.045077395629058437e+00 1.065285366357939800e+00 1.054993002307249794e+00 1.020935391999494568e+00 1.075935787849844782e+00 1.069078543144327931e+00 9.838674710782845390e-01 1.031699050052835576e+00 1.057566404142203265e+00 1.045210328097493591e+00 1.026071920668998994e+00 1.037334373804078114e+00 1.072131088053512871e+00 1.065974632236076580e+00 1.033696761628146277e+00 9.989513920277084402e-01 1.012035610957390697e+00 1.073592011093765120e+00 9.780251233326326954e-01 1.029677461549225237e+00 1.027508548254969067e+00 9.966442481400935582e-01 1.032489862520529877e+00
1.003122653527981134e+00 9.833200664984865780e-01 1.008173407331240057e+00 1.055045359712757369e+00 1.009454345062041902e+00 1.030953715591331088e+00 1.066000680963189895e+00 9.838485641439471685e-01 1.018743012988548635e+00 1.042992890078131119e+00 1.062827403414109639e+00 1.054298151597077959e+00 1.020839544937204968e+00 1.075484169985700289e+00 1.068302822577152478e+00 9.834351616962420106e-01 1.032020311118794664e+00 1.056727331950909177e+00 1.046549641966057376e+00 1.022855095104645784e+00 1.036809960558066068e+00 1.071129484950146704e+00 1.063703655932530134e+00 1.033660798781367740e+00 9.991922040629287460e-01 1.012568727335240171e+00 1.070656830430663620e+00 9.780758984112020160e-01 1.028998300491246631e+00 1.026637390287992835e+00 9.968588235898739880e-01 1.031404884520056520e+00
1.001685323149087647e+00 9.836077582497829708e-01 1.008232001683258883e+00 1.053468889332333402e+00 1.009704411865950835e+00 1.029696415242684182e+00 1.062727800355446117e+00 9.838620789026265578e-01 1.018010183280158465e+00 1.040942263943112733e+00 1.059179963672556291e+00 1.053630356999720519e+00 1.020682214325521198e+00 1.074939049214485243e+00 1.065999542102675113e+00 9.830991468980707637e-01 1.030806899998903514e+00 1.055913611449797562e+00 1.043721692671874424e+00 1.020734143580919628e+00 1.035343950124387291e+00 1.073828140192388814e+00 1.059181805991158409e+00 1.033592146852391869e+00 9.992839119329925968e-01 1.013106630640088435e+00 1.069931946577325599e+00 9.780923618415047205e-01 1.028283124612069166e+00 1.025863193920022898e+00 9.971941407633958532e-01 1.030399401619015221e+00
1.000276317717750718e+00 9.840007531765719850e-01 1.008410219170644995e+00 1.051311858848313019e+00 1.010022988628372254e+00 1.028531856613294160e+00 1.058665865059744249e+00 9.840165689661943826e-01 1.017376049472076716e+00 1.038966380999949646e+00 1.055515435107851063e+00 1.052932074139927510e+00 1.020470004047885570e+00 1.074315267725634238e+00 1.064387794001883103e+00 9.829110963888904040e-01 1.028093901331939009e+00 1.055008187927811258e+00 1.043406419295721976e+00 1.018460570052993619e+00 1.034693220714748341e+00 1.077921682218988098e+00 1.056533911679625959e+00 1.033420762096630918e+00 1.000056712265354752e+00 1.013650360171280962e+00 1.067671984015514441e+00 9.781140806251867881e-01 1.027636553066730851e+00 1.025172561603902688e+00 9.973260728103845452e-01 1.029582735599234189e+00
9.988931625921890767e-01 9.844834378566821309e-01 1.008645872733710425e+00 1.050386892810785566e+00 1.010350336684928241e+00 1.027406020535745812e+00 1.056682922875570529e+00 9.842445670466243302e-01 1.016789901834409315e+00 1.037083134253962591e+00 1.054681808806831489e+00 1.052192938620469365e+00 1.020193940148116374e+00 1.071734269674479600e+00 1.064093050568839738e+00 9.828324536404117184e-01 1.026640503359029566e+00 1.054648019241116286e+00 1.043086588312537311e+00 1.016641061510524802e+00 1.033999232211672448e+00 1.075770699972115940e+00 1.054854190044217876e+00 1.029682923195697652e+00 1.000108161022793096e+00 1.014185347734518849e+00 1.065760167374305345e+00 9.781693075002516613e-01 1.027264427961950721e+00 1.024534996763995842e+00 9.973424028992745605e-01 1.028739109699660093e+00
9.974827933074176256e-01 9.849827264656655368e-01 1.008852269910565314e+00 1.047971176920619696e+00 1.010640051221062929e+00 1.026289866989760879e+00 1.054845275476335331e+00 9.845318363132427031e-01 1.017807982144296464e+00 1.035275878717346387e+00 1.051574307132617347e+00 1.051429007225992418e+00 1.019851893981715385e+00 1.071303559887637036e+00 1.061844788206256496e+00 9.828073700009477554e-01 1.025753799858942772e+00 1.053577312539111022e+00 1.043122870485816422e+00 1.014879154907765590e+00 1.033294348811063967e+00 1.064604389241654125e+00 1.053209392074334172e+00 1.029633806771575122e+00 1.000010823937679039e+00 1.014672729691328934e+00 1.063465650171117716e+00 9.781895564969897983e-01 1.027141046783571543e+00 1.023934899991659764e+00 9.968671744391069955e-01 1.029313917162109737e+00
9.960327665200545688e-01 9.854068736651760974e-01 1.008945334653535308e+00 1.045508965457653927e+00 1.010905216384908822e+00 1.025114263920828384e+00 1.053725770206836332e+00 9.848815594117428240e-01 1.017366507218222749e+00 1.033526214013583244e+00 1.047192081733762770e+00 1.050683431978886917e+00 1.019535633294860411e+00 1.070974868593906226e+00 1.059961333513731896e+00 9.828278207159675262e-01 1.024556701179688556e+00 1.051996967555482332e+00 1.042717350186106229e+00 1.013179766426069994e+00 1.032632181096940105e+00 1.057086252802792892e+00 1.049033439143672419e+00 1.029509126704517108e+00 9.997573453847810043e-01 1.015078664217270887e+00 1.062077436104744477e+00 9.784329631092345547e-01 1.027731904492974246e+00 1.023361399616372180e+00 9.966506247970478016e-01 1.028453146934913409e+00
9.945843473740382246e-01 9.857219476163328054e-01 1.008911410239291095e+00 1.043000887057732751e+00 1.011176912206534606e+00 1.023890659817317417e+00 1.052117343834584329e+00 9.852822233671809649e-01 1.016886684417493303e+00 1.031820412730495518e+00 1.046308564751493808e+00 1.049990248340402887e+00 1.019019420240863782e+00 1.070753454419258288e+00 1.058160840253911106e+00 9.829475374219580619e-01 1.024575766871873794e+00 1.050683613518843762e+00 1.045501507619243542e+00 1.011517882754870978e+00 1.032036707513409146e+00 1.054666397100466169e+00 1.047511085661113173e+00 1.029297893246814644e+00 9.993548553537338064e-01 1.015393392370073977e+00 1.059989348533082243e+00 9.780319592438568854e-01 1.025587643529917603e+00 1.022805013435486243e+00 9.967518986048493623e-01 1.027494411826059828e+00
9.931910095203801969e-01 9.859333615595539113e-01 1.010134951585293539e+00 1.040472462189100611e+00 1.011456481959004616e+00 1.022668561994195979e+00 1.048893591837580574e+00 9.859903453788623207e-01 1.016334768216808015e+00 1.030169266949346740e+00 1.043208377993008362e+00 1.049367733385894397e+00 1.018498070743305561e+00 1.070600042299305166e+00 1.059382023862707856e+00 9.831948217985854166e-01 1.024839898498433932e+00 1.048960398624309454e+00 1.045695489904380882e+00 1.010636235366679569e+00 1.031506964283832151e+00 1.053494666051062900e+00 1.045904670536142111e+00 1.029045088915744977e+00 9.980209470574176178e-01 1.015606512363428804e+00 1.058144329103448689e+00 9.777676913686784710e-01 1.025259353077769831e+00 1.022279864703771413e+00 9.968846098275585543e-01 1.026412302214266825e+00
9.919287389826929591e-01 9.860627824981240686e-01 1.009974463671870382e+00 1.037825558265853987e+00 1.011752325853921608e+00 1.021507984063344088e+00 1.047617730875662234e+00 9.864296562782122191e-01 1.015694739568122618e+00 1.028580509600253157e+00 1.038817241723471563e+00 1.048831752089218083e+00 1.017973636634540879e+00 1.070442180997176029e+00 1.057828263965081117e+00 9.835531940854860267e-01 1.020445529673273954e+00 1.048091118339860017e+00 1.049344605507528394e+00 1.009081189714069904e+00 1.031004009070303873e+00 1.048687930821859515e+00 1.043693123164135095e+00 1.030532007048407861e+00 9.974571861549919038e-01 1.015756680415730973e+00 1.054578379059856852e+00 9.775177211164292057e-01 1.028334498406891395e+00 1.021789085932035990e+00 9.969437571975680035e-01 1.025268230921487334e+00
9.908246453916997876e-01 9.861669469043039538e-01 1.010181541991088672e+00 1.035059962532959510e+00 1.012061106322179160e+00 1.020452169240114504e+00 1.046562308237124705e+00 9.874919992736761465e-01 1.015549441150372267e+00 1.028525104404296009e+00 1.034728305196288556e+00 1.048357890162224804e+00 1.017435685663385270e+00 1.070207763272053914e+00 1.056245116228473391e+00 9.839584345509619911e-01 1.020789626160688357e+00 1.047438162821894281e+00 1.049461594924000929e+00 1.007499931544779903e+00 1.030468229923777290e+00 1.044926801239181469e+00 1.042320855641270194e+00 1.030154329561694615e+00 9.970916441221974180e-01 1.015920232691613689e+00 1.053354249389715225e+00 9.773413157079519076e-01 1.032536118986929541e+00 1.021300630217042205e+00 9.970387589810433271e-01 1.024124074673042673e+00
9.898512791558966573e-01 9.862626835315526641e-01 1.010011334625547708e+00 1.032202352989670668e+00 1.012326801293604861e+00 1.019517946057379554e+00 1.045313465153246524e+00 9.880980038931486131e-01 1.014478672893617484e+00 1.027049848451070169e+00 1.030550861220837611e+00 1.047911977001327211e+00 1.016862567795827177e+00 1.069864030518668629e+00 1.054660137086901983e+00 9.842798388446930558e-01 1.020667743645983894e+00 1.046348227285685661e+00 1.046143008401086982e+00 1.006279413445624771e+00 1.029857967282510112e+00 1.039280242867087534e+00 1.042178141347039677e+00 1.029576008744123472e+00 1.003161978614331762e+00 1.016126626108573738e+00 1.049720033245827855e+00 9.785288340378780481e-01 1.031708426925005195e+00 1.020768238831925023e+00 9.970662717836445976e-01 1.022998523752343569e+00
9.890090944904347259e-01 9.863626134772374154e-01 1.009819013046680647e+00 1.029353485219592690e+00 1.012507051228458188e+00 1.018687860981883464e+00 1.044551057438057873e+00 9.886837582318502848e-01 1.013369450362143098e+00 1.025645540651244580e+00 1.028165098723671900e+00 1.047465214510219678e+00 1.016252043260720495e+00 1.069412007759877437e+00 1.053003831389303535e+00 9.843774422262259183e-01 1.020870297949383332e+00 1.045433945596692782e+00 1.051479795192818756e+00 1.003791183593883085e+00 1.029107748565684322e+00 1.035292763913551628e+00 1.040526847015889045e+00 1.028789293326008325e+00 1.003045980208068233e+00 1.016336827721013414e+00 1.048801310861351199e+00 9.785639228794829059e-01 1.030225949971296906e+00 1.020152630875730049e+00 9.969912050272059512e-01 1.020591186972503284e+00
9.882843168331695294e-01 9.864890486804264169e-01 1.009576590120369710e+00 1.026500770488018244e+00 1.012075700830284308e+00 1.017891258893331097e+00 1.043802148864733770e+00 9.892246957247740058e-01 1.012245540801949284e+00 1.024245619237527771e+00 1.024082216854777627e+00 1.047002570170889379e+00 1.015624818713526611e+00 1.068483962590840441e+00 1.050986918125377922e+00 9.841762794677103576e-01 1.019381867788186069e+00 1.044583724586575446e+00 1.049388574009106234e+00 1.002172568136834307e+00 1.028196483572613396e+00 1.035808195430874212e+00 1.040482714886755256e+00 1.027873293252932640e+00 1.002881814719309927e+00 1.016492641202787484e+00 1.046309534983905776e+00 9.786086902394136589e-01 1.028583713157691593e+00 1.019424093727603120e+00 9.968562273575543031e-01 1.019439959395254558e+00
9.876290933688947060e-01 9.866316536352982558e-01 1.009208256981112939e+00 1.023908771239680160e+00 1.012070813020644833e+00 1.017102311666184811e+00 1.043057035260308352e+00 9.896823951087914129e-01 1.013392313860979277e+00 1.022821406914779185e+00 1.021633913181285935e+00 1.045638034576160891e+00 1.014995254559860172e+00 1.067855489649394807e+00 1.048881209689504601e+00 9.837476056018757964e-01 1.021201319309544164e+00 1.043729330622825691e+00 1.046272396003984584e+00 1.001904832919247035e+00 1.027180548522363290e+00 1.032537177708000575e+00 1.038372415141059824e+00 1.026916934171506757e+00 1.003578255432996613e+00 1.016588788367861484e+00 1.045710490256106961e+00 9.790202587431272585e-01 1.026959781192858356e+00 1.018570228612402540e+00 9.971075356976740744e-01 1.016871413533921409e+00
9.870024768487009048e-01 9.867904383496225451e-01 1.009080259057901996e+00 1.021488617788432807e+00 1.011962892283031934e+00 1.016323919375154095e+00 1.041589265517524954e+00 9.900729440768436529e-01 1.012306857770521429e+00 1.021375302491098536e+00 1.017695199035778542e+00 1.045259254977246588e+00 1.014395430385739427e+00 1.067135560637679115e+00 1.046891003134098330e+00 9.832207016367557895e-01 1.020637626650343410e+00 1.042931451555472400e+00 1.045943949351446856e+00 1.000603119249904971e+00 1.024927453745703154e+00 1.029715105096452366e+00 1.036328752214346061e+00 1.025399648278000342e+00 1.003168121825513293e+00 1.016627735977560176e+00 1.043639587905061727e+00 9.790873228639953574e-01 1.025275921007674285e+00 1.017620280194235782e+00 9.969247094031088441e-01 1.015514499438807672e+00
9.864173170400931667e-01 9.869403544242407733e-01 1.009049529228756015e+00 1.019215679514171802e+00 1.011787419483949124e+00 1.015564713567137956e+00 1.040852213692451178e+00 9.904301022512932429e-01 1.011261492158523012e+00 1.019930278222026532e+00 1.016207078808953668e+00 1.044917111645890850e+00 1.013695199179978079e+00 1.066334251472495387e+00 1.044910875922893556e+00 9.826809777496768872e-01 1.019705059253899870e+00 1.042381463351540027e+00 1.045700404001161488e+00 9.993508692305734797e-01 1.024432139609828596e+00 1.028217640767428609e+00 1.034258874302223630e+00 1.026496318586336276e+00 9.996883112061938359e-01 1.016646290586670665e+00 1.043116244493015099e+00 9.797059251531272661e-01 1.023591256208141953e+00 1.016632296590887163e+00 9.967794693470052314e-01 1.013782048700153648e+00
9.859259775617964516e-01 9.870739362461126154e-01 1.009086677156639800e+00 1.017146755308238726e+00 1.011517894030632414e+00 1.014850574292868624e+00 1.038299355050128714e+00 9.907887155980366067e-01 1.010249084680190368e+00 1.018526696706894219e+00 1.012499421104957609e+00 1.044603181208172638e+00 1.013422997437940731e+00 1.065445327040384305e+00 1.042489298239597906e+00 9.821995492409880679e-01 1.018951056791421061e+00 1.041552482051300466e+00 1.045453372779447720e+00 9.981111844373440345e-01 1.022849429320946912e+00 1.025136489756406366e+00 1.032213344661192522e+00 1.026072114113835587e+00 9.976008440184370718e-01 1.016708009580155059e+00 1.040598980146907770e+00 9.794321716430784974e-01 1.023652801989894501e+00 1.015659580455289035e+00 9.966793923052376103e-01 1.010791766085524790e+00
9.855391255482054413e-01 9.872022541405018892e-01 1.009124954071387359e+00 1.015299059444460417e+00 1.011285988263956437e+00 1.014230510599979596e+00 1.036999544667566164e+00 9.900886701829373360e-01 1.009229342037067712e+00 1.015991689420575161e+00 1.010243042470277075e+00 1.044271328502999197e+00 1.012907181890756680e+00 1.064459873602658702e+00 1.040843221223428428e+00 9.803387274484866021e-01 1.018227445591790126e+00 1.042158117576791332e+00 1.043905340133592929e+00 9.969056609114967937e-01 1.022126509605051137e+00 1.022875708565870401e+00 1.030575049884864258e+00 1.023650602236454432e+00 9.967490845156522505e-01 1.016827822322189823e+00 1.038437863846396247e+00 9.796304232661795508e-01 1.022065812128341689e+00 1.014733919701290565e+00 9.967311246687061699e-01 1.009126844155424196e+00
9.852413387921807875e-01 9.873071296572192290e-01 1.009097771501431096e+00 1.013624987397891086e+00 1.011059120989392879e+00 1.013729655885793113e+00 1.036332205941109308e+00 9.904413435817991385e-01 1.008205187987828877e+00 1.014823226361226904e+00 1.007090778359049477e+00 1.043891459438637925e+00 1.012384421903316234e+00 1.063390285002095981e+00 1.039219488986545148e+00 9.800651852851293144e-01 1.014209625891482780e+00 1.041591358160360636e+00 1.042649001731170033e+00 9.957901402459867768e-01 1.021564794902591666e+00 1.017715757830123691e+00 1.027308797283940534e+00 1.022653835537429945e+00 9.973493463112048651e-01 1.016984181413463695e+00 1.036951017640652006e+00 9.797421939314483463e-01 1.027093912851892776e+00 1.013871740192314075e+00 9.965890293832396774e-01 1.008854290703170786e+00
9.850194370240237252e-01 9.874098212451593026e-01 1.008955475058449958e+00 1.012075106365333266e+00 1.010852713584377005e+00 1.013332480967511273e+00 1.035355375865486982e+00 9.907600330487961182e-01 1.007203503351368878e+00 1.013740891733939886e+00 1.010688008880523903e+00 1.043463195666228582e+00 1.011824717929160400e+00 1.062239395572989631e+00 1.039545853033179590e+00 9.798089263571954088e-01 1.013319393560817794e+00 1.040865724348446708e+00 1.043800053153961960e+00 9.947762749558420881e-01 1.020993041287936887e+00 1.014780286604113568e+00 1.025429867589401356e+00 1.021645450895467322e+00 9.982583317288301616e-01 1.017143183043027754e+00 1.035086079463735764e+00 9.797073955540275270e-01 1.025887213780384277e+00 1.013089473798431728e+00 9.964302662963236967e-01 1.007659262286922486e+00
9.848236185804127851e-01 9.875205474721305832e-01 1.008705920593548244e+00 1.010601803487076733e+00 1.010659053923651296e+00 1.013010318972503931e+00 1.034572065822743081e+00 9.909796080600581369e-01 1.006232890599740415e+00 1.012696083545762571e+00 1.011864432757152654e+00 1.042990306703233783e+00 1.011215830907020718e+00 1.061012087953203675e+00 1.037858040711372443e+00 9.795291597151376539e-01 1.013855941732783039e+00 1.039937636510131158e+00 1.044253395738432344e+00 9.938407763458163569e-01 1.020607478850741545e+00 1.010521292343760313e+00 1.024541297770410475e+00 1.020541778048546622e+00 9.976122501433600798e-01 1.017285352836430512e+00 1.037574771269113683e+00 9.796237927758866260e-01 1.024259835481998060e+00 1.012421166470400369e+00 9.963016149473875593e-01 1.006657782041723959e+00
9.845824763574767546e-01 9.888341977549166550e-01 1.007650118974387610e+00 1.009196317445670177e+00 1.010494431043476027e+00 1.013354342504609429e+00 1.033695823485494936e+00 9.910783667522654605e-01 1.006141343771182584e+00 1.011689658814198367e+00 1.009568924612168850e+00 1.042477480598872130e+00 1.010585574147734755e+00 1.059738776495642965e+00 1.036083523590925815e+00 9.792455530976210687e-01 1.014351670263251570e+00 1.038940185575354613e+00 1.044462052542556529e+00 9.929841242007837465e-01 1.020224591489899746e+00 1.007290108485505264e+00 1.023001757371806875e+00 1.019503618796803623e+00 9.970410725097562654e-01 1.017427387505258407e+00 1.036073420582029669e+00 9.791458406786565094e-01 1.023354088923651872e+00 1.011921534339969897e+00 9.960803494230421329e-01 1.005752818245393865e+00
9.842604062975021106e-01 9.889868027732507949e-01 1.007377061088231551e+00 1.007911134153982147e+00 1.010439592906469564e+00 1.013088905549014207e+00 1.032739869762425489e+00 9.910719369183544902e-01 1.005159899693379044e+00 1.010719635002586436e+00 1.009962091943374052e+00 1.041932795161124359e+00 1.009959629144282722e+00 1.058438506742526819e+00 1.034587264560141051e+00 9.789470531698541977e-01 1.016440436740061459e+00 1.037997945929091781e+00 1.044456640072933373e+00 9.903518571167962969e-01 1.019761848032341600e+00 1.001962737952294180e+00 1.021499145989779533e+00 1.018159983686701242e+00 9.964682985916737401e-01 1.017559723987133458e+00 1.035232936852586549e+00 9.794339723313465473e-01 1.023441677778285763e+00 1.011625603555593056e+00 9.958844856299658987e-01 1.006538068688754839e+00
9.838442946412625512e-01 9.891299969503695166e-01 1.007147223454064822e+00 1.006809823478979737e+00 1.010821403585617784e+00 1.012836325438828178e+00 1.031763016172123404e+00 9.909882048380300734e-01 1.004186445698729058e+00 1.009773826648185269e+00 1.008483157816460807e+00 1.041353202226194652e+00 1.009341617575053807e+00 1.057113000800039559e+00 1.033431030429255104e+00 9.786238526144110939e-01 1.017328534186883848e+00 1.037106458017931221e+00 1.043826377706242425e+00 9.897040390978536495e-01 1.019161847405332111e+00 9.980944165495393428e-01 1.021585115965613300e+00 1.017284105950171380e+00 9.938316660868392605e-01 1.017681957177211993e+00 1.033573691746799916e+00 9.798972323392173278e-01 1.019605446060384724e+00 1.011522326475162714e+00 9.955622723465731294e-01 1.005680009649830620e+00
9.833372594452733928e-01 9.892565172527429951e-01 1.006980272975239288e+00 1.005933727403212519e+00 1.010881213893551678e+00 1.012646680349387429e+00 1.030841607509416225e+00 9.908894401099445082e-01 1.003227586671920468e+00 1.008863134981496712e+00 1.005877078667410940e+00 1.040712814628437899e+00 1.008751261934386800e+00 1.055756172273392579e+00 1.030975156061843645e+00 9.783150151170733055e-01 1.017654717640533280e+00 1.036181574155588203e+00 1.043690697807441614e+00 9.892114909883253926e-01 1.018411037224105975e+00 1.000047548336142844e+00 1.019961215702436030e+00 1.015790820922658266e+00 9.932417351966779107e-01 1.017788828929409473e+00 1.029936472157614302e+00 9.823722172004527575e-01 1.018521067995460383e+00 1.011568136588053557e+00 9.957540499615853413e-01 1.002449260821559607e+00
9.827534139575041516e-01 9.893808875219037846e-01 1.006837774812744613e+00 1.005238315830506934e+00 1.010960523445668002e+00 1.012567933151638844e+00 1.030025817256232434e+00 9.908247730404613485e-01 1.002307746925268805e+00 1.008023679416449880e+00 1.003231449917669327e+00 1.039987460224929050e+00 1.008190361817179914e+00 1.054363575150162324e+00 1.030911370543389216e+00 9.780458496682197245e-01 1.021724182996639918e+00 1.035200797719394883e+00 1.043369631534761366e+00 9.912191696565431087e-01 1.019563375090292157e+00 9.970933151054289789e-01 1.021544664757781273e+00 1.014265065577351965e+00 9.927077666396448841e-01 1.017862735029496202e+00 1.027202481457891947e+00 9.826959480893435739e-01 1.020378990505409478e+00 1.011708105836522043e+00 9.953549929980834987e-01 1.001794020972283317e+00
9.821339677040884508e-01 9.895219700847698308e-01 1.006681395475479412e+00 1.004651430578933580e+00 1.011025346318669360e+00 1.012606940169951342e+00 1.029305927469028381e+00 9.902639945846131164e-01 1.001426551836960943e+00 1.007282696241688758e+00 1.000652628137254752e+00 1.039179871222385421e+00 1.007660035487827566e+00 1.052949768642780670e+00 1.030998032805801268e+00 9.778808953435118578e-01 1.024698703445599879e+00 1.034019934272961905e+00 1.042939023545114807e+00 9.910322872890646728e-01 1.018761089291455146e+00 9.941379976686594011e-01 1.019691944740080070e+00 1.012723743804164078e+00 9.922272502283553397e-01 1.017902430987020379e+00 1.024372775681302139e+00 9.832305071644411587e-01 1.020498456677604970e+00 1.011891184517413000e+00 9.952229655240337758e-01 1.001463536776398433e+00
9.815096535125369392e-01 9.897026922066419763e-01 1.006509316905091822e+00 1.004134020072426470e+00 1.011001288645431373e+00 1.012738105883286055e+00 1.028616261135840704e+00 9.902424507587709313e-01 1.000557798013283817e+00 1.007051185875261767e+00 1.000170682973361425e+00 1.038330179238368567e+00 1.007161382526369664e+00 1.051539495989704420e+00 1.030674933435913321e+00 9.778792461317136198e-01 1.024419709671160472e+00 1.032754761291214685e+00 1.042156337484360096e+00 9.909064718680257178e-01 1.018042804962081327e+00 9.928405261564362538e-01 1.017306187997720324e+00 1.011158864142709390e+00 9.917742019096702499e-01 1.017896088523089215e+00 1.020488145337684394e+00 9.830967109963577588e-01 1.019483928113719795e+00 1.012080915894302269e+00 9.951110280989835521e-01 1.001030214563258358e+00
9.809041731951422260e-01 9.899159780766367822e-01 1.006344648039033451e+00 1.003665599861366386e+00 1.010809263137190106e+00 1.012939618439477441e+00 1.029760043768928490e+00 9.901844474166611176e-01 1.001353047473063196e+00 1.006587797062544531e+00 9.980435483355171167e-01 1.037477614728996356e+00 1.006685405522303123e+00 1.050163333785248954e+00 1.029815519381484412e+00 9.780622409119278382e-01 1.026548986453031498e+00 1.031139844202163092e+00 1.042823979464739148e+00 9.900984073730206836e-01 1.017511565675128793e+00 9.929080596285803084e-01 1.015722975071559508e+00 1.005067889298457029e+00 9.934183727781569218e-01 1.017887837959488229e+00 1.020050936481696535e+00 9.829740116435522479e-01 1.017077634344780490e+00 1.012271067922559498e+00 9.958655185575491231e-01 1.002626572342020461e+00
9.803209500875369464e-01 9.901355961386412163e-01 1.006195224755948248e+00 1.003277555813688826e+00 1.010471947698548423e+00 1.013246395527498622e+00 1.028946376208231150e+00 9.907689218883350968e-01 1.000443337517705089e+00 1.006243353045641165e+00 9.958209790661590732e-01 1.036630002134721229e+00 1.006239964931482156e+00 1.048863273114440720e+00 1.028725797504624673e+00 9.783787851838794403e-01 1.027762740372451189e+00 1.030632272343678491e+00 1.040071981457205030e+00 9.902573764706482651e-01 1.017175562303317182e+00 9.913124237427933805e-01 1.016173767057422683e+00 1.003297110598997621e+00 9.928025322768001537e-01 1.017946113176030565e+00 1.018796742318969439e+00 9.832565614070766236e-01 1.016722073616304511e+00 1.012454253747610000e+00 9.961014511145026562e-01 1.002045755785527348e+00
9.797771809950818200e-01 9.903293386336534665e-01 1.006043325513525044e+00 1.002995314252988823e+00 1.010071833947829401e+00 1.013685284531651742e+00 1.028018635354913002e+00 9.906426817539899510e-01 9.994989563751071060e-01 1.005975879289434660e+00 9.937821648816315134e-01 1.035755613267921982e+00 1.005829086173303022e+00 1.047646552028490774e+00 1.027561849664299976e+00 9.787381583528369511e-01 1.024470589968754952e+00 1.029565802143489694e+00 1.038817901797815413e+00 9.867414383709774972e-01 1.016940602968267715e+00 9.904677773099089810e-01 1.014944270856120045e+00 9.963412786300437363e-01 9.932554363770667027e-01 1.018089623433705571e+00 1.018281566080470713e+00 9.834740949947655686e-01 1.013863286261247776e+00 1.012603756219573103e+00 9.960686479621352341e-01 1.001315117776426122e+00
9.793121895772357588e-01 9.904579344220999504e-01 1.005851024646521985e+00 1.002807550743204379e+00 1.009638767139242832e+00 1.014209879383721091e+00 1.026294331626519396e+00 9.905300465070134841e-01 9.977228417932892945e-01 1.005687144243791131e+00 9.918918938447316425e-01 1.034810329695143638e+00 1.005450606850585071e+00 1.046505889489868446e+00 1.026385487709715161e+00 9.790883749324572616e-01 1.024283418036123106e+00 1.028806508416534982e+00 1.038530445843369732e+00 9.880422964912330963e-01 1.017459829509182567e+00 9.894714812489423528e-01 1.013843549566132429e+00 9.946097061153411634e-01 9.925204213811288367e-01 1.018287069804949097e+00 1.017083787715124421e+00 9.837758731526952127e-01 1.012763360840092774e+00 1.012714461659865339e+00 9.961866942064935282e-01 1.000436714686099737e+00
9.789271083507588012e-01 9.905141527871259566e-01 1.005598331550920932e+00 1.002859700388684328e+00 1.009254365447145751e+00 1.014768412211406901e+00 1.025117895336893348e+00 9.904797840374277573e-01 9.966295408938782296e-01 1.005302019372213973e+00 9.900959130863007385e-01 1.033769637358575633e+00 1.005109963355296010e+00 1.045437868202389708e+00 1.025200261778269173e+00 9.794269911130020212e-01 1.023283722805686358e+00 1.027998273975698318e+00 1.037272842196206080e+00 9.879935480517076929e-01 1.017197542574344471e+00 9.907862871238546365e-01 1.012002985071454919e+00 9.928186241362345621e-01 9.918966812772276320e-01 1.018497910584107435e+00 1.017386080613231103e+00 9.840836187128071399e-01 1.012419926728735931e+00 1.012776949594820675e+00 9.962900623432184855e-01 9.994287124800544930e-01
9.786025027692366596e-01 9.904939438915376648e-01 1.005309826693553177e+00 1.002865607411456361e+00 1.009236555020472270e+00 1.015330099163730848e+00 1.024127245639165462e+00 9.906225508965509352e-01 9.963859193677570003e-01 1.004822819633732989e+00 9.883998998822725035e-01 1.032625569003897015e+00 1.004791367265591262e+00 1.044426000915859243e+00 1.024124053496412889e+00 9.798207430128131890e-01 1.023462420107982496e+00 1.026490371963194370e+00 1.038472507234701636e+00 9.872317319825270054e-01 1.016908774137369242e+00 9.908259249100181965e-01 1.011552659850869729e+00 9.910558407190359631e-01 9.914467776351388872e-01 1.018681013802006152e+00 1.016631233144321467e+00 9.843539983222221457e-01 1.011623807465288793e+00 1.012791800101376039e+00 9.963465611938450150e-01 9.983537671380687817e-01
9.783314442421749968e-01 9.904063284409088119e-01 1.005046950389845595e+00 1.002946666826903366e+00 1.009116675153902465e+00 1.015873461552682322e+00 1.023849663534180721e+00 9.909420782557084584e-01 9.953809219886817772e-01 1.004273794194435077e+00 9.868334497185796694e-01 1.031418898201221124e+00 1.003804313962930017e+00 1.043459555531620397e+00 1.023935969462671292e+00 9.803488653599605751e-01 1.022871868712325272e+00 1.025942827406785218e+00 1.038323777844528895e+00 9.872172897942035341e-01 1.017261662936142619e+00 9.906355125964698694e-01 1.010468743916374201e+00 9.893322706708429504e-01 9.911254236224871228e-01 1.018800856577693592e+00 1.014556632513233803e+00 9.840748258465772391e-01 1.009764212022166818e+00 1.012782021717490100e+00 9.967243712773051767e-01 9.972865099319833115e-01
9.781009422666212538e-01 9.902931979182995059e-01 1.004861569653222819e+00 1.003124115117839610e+00 1.009178002316616141e+00 1.016388784697815684e+00 1.022459461860168117e+00 9.914131407745773172e-01 9.940788080535648552e-01 1.003713230966448933e+00 9.854372225519829609e-01 1.032131176919966364e+00 1.003461803596690682e+00 1.042529779775358323e+00 1.023060504387652836e+00 9.810036769127223888e-01 1.023292549444812183e+00 1.025376395430801280e+00 1.040444984616044843e+00 9.862129272410189440e-01 1.017064114130748598e+00 9.888107723740999777e-01 1.010469120635146378e+00 9.875952964179167681e-01 9.944397567093428147e-01 1.018851169833820069e+00 1.013912658264472855e+00 9.845387637802420766e-01 1.009441681081097109e+00 1.012760035038171358e+00 9.974672011348210132e-01 9.962453699184160572e-01
9.778752171237420354e-01 9.902050975869114424e-01 1.004766948539034477e+00 1.001220356782169807e+00 1.009351925124710281e+00 1.016907661946589547e+00 1.021042398684668839e+00 9.919714045380375600e-01 9.936963226937158833e-01 1.003163508367469259e+00 9.831457528286534631e-01 1.030978489559465805e+00 1.003447160963328644e+00 1.041632002546884150e+00 1.023393687784632355e+00 9.817373749927531534e-01 1.020839178775332590e+00 1.024236606764327595e+00 1.040325637846458040e+00 9.862096772506458997e-01 1.016741314841576482e+00 9.900041110025191715e-01 1.009088763392347765e+00 9.824390165764296245e-01 9.947987440540825288e-01 1.018874832993552859e+00 1.013282380779939373e+00 9.850849534324340739e-01 1.009196836990526647e+00 1.012741969479154402e+00 9.971398784060536702e-01 9.952294374392527398e-01
9.776505447712479091e-01 9.901731890676187531e-01 1.004729823254468579e+00 1.001471242692285823e+00 1.009536518015755613e+00 1.017452273397471352e+00 1.019698706896664531e+00 9.925625825225203869e-01 9.935517274784879671e-01 1.002652872356039726e+00 9.822945981919468661e-01 1.029768785587144020e+00 1.003112894371742003e+00 1.040786098469443699e+00 1.021939277907434773e+00 9.824781853117054986e-01 1.020849937287142017e+00 1.023622674319024206e+00 1.037824516929174434e+00 9.861601807085598193e-01 1.016515587109312335e+00 9.908795993012950998e-01 1.007618322182515458e+00 9.784274524283355090e-01 9.945173470725925391e-01 1.018924881957488759e+00 1.010889616002619062e+00 9.861989192352822453e-01 1.010535645243623604e+00 1.012734708648813209e+00 9.969269095304424955e-01 9.942617746659510036e-01
9.774576603642438632e-01 9.901737249298864230e-01 1.004708282518269602e+00 1.001446346247628405e+00 1.009538575261333948e+00 1.017994015924504669e+00 1.018514288312059257e+00 9.931373576535025283e-01 9.935366870842756715e-01 1.002232647338670457e+00 9.817239414222479477e-01 1.028477080685326506e+00 1.002792102999189083e+00 1.040016697838482163e+00 1.020975780636062868e+00 9.831512372454768167e-01 1.021077740832063485e+00 1.022606446301513428e+00 1.037692949879886584e+00 9.860548495108809597e-01 1.016219474440959614e+00 9.911593622059805542e-01 1.006286402006334901e+00 9.764875900885494620e-01 9.939047482214259377e-01 1.019018698781003041e+00 1.010196326060866845e+00 9.868130119335374317e-01 1.010462877271360638e+00 1.012736025596323364e+00 9.965516799372090562e-01 9.933617772625424891e-01
9.773069770668763034e-01 9.901569987923182214e-01 1.004704117426922449e+00 1.001606986915578368e+00 1.009286905556830094e+00 1.018480980622516796e+00 1.017322788561576541e+00 9.936480106466643036e-01 9.935204374410073758e-01 1.001919062365292490e+00 9.813789269104085111e-01 1.027102384969780902e+00 1.002470234739645027e+00 1.039342519298902090e+00 1.020030969274952515e+00 9.831414288797211132e-01 1.021081340474586874e+00 1.021681329858633358e+00 1.038871535733613349e+00 9.859159090393453395e-01 1.012525838571803893e+00 9.921727647476514811e-01 1.004905430020960555e+00 9.745258396289107061e-01 9.936227986388992406e-01 1.019157095559337423e+00 1.010041417684621745e+00 9.873027189095522349e-01 1.010723764521497259e+00 1.012747824959318255e+00 9.962904323414052410e-01 9.925207370009766494e-01
9.771905135924684460e-01 9.900708817855259358e-01 1.004745212854883496e+00 1.001725076350147514e+00 1.008922715502355683e+00 1.018945097433910929e+00 1.016726222107852795e+00 9.940988635280317842e-01 9.934180420377722864e-01 1.001719160189937119e+00 9.811867630319280886e-01 1.025676214100577743e+00 1.002144535112645896e+00 1.038749709982801583e+00 1.020636222683543926e+00 9.835969043181330695e-01 1.019467262221649184e+00 1.021022674348615045e+00 1.038303343242442889e+00 9.873242808001218007e-01 1.012179780099710991e+00 9.909109181109783115e-01 1.003868633697480472e+00 9.705857412411655893e-01 9.913892928076254440e-01 1.019335313924042197e+00 1.009163099227496696e+00 9.876138547858301919e-01 1.011780658409174638e+00 1.012780230602704057e+00 9.960472605658263756e-01 9.916731839287811212e-01
9.770874594523993872e-01 9.898943344465173100e-01 1.004868598172093064e+00 1.000696765280155720e+00 1.008613498889160187e+00 1.019447644334232628e+00 1.016410059603074956e+00 9.945404524289067627e-01 9.931806864332960449e-01 1.001603065123461977e+00 9.810828981551162897e-01 1.024255565573991333e+00 1.001815768812606589e+00 1.038190076497823355e+00 1.019999661490637477e+00 9.838868463630913164e-01 1.018137114534714449e+00 1.019646568466682668e+00 1.038255606503888817e+00 9.889488193442544928e-01 1.012367869703147294e+00 9.924584553297091105e-01 1.002793180476444723e+00 9.700694453701651510e-01 9.911623272289912245e-01 1.019501334969498796e+00 1.008415917383660432e+00 9.877246048135129852e-01 1.011507140507394098e+00 1.012858432509029516e+00 9.959510797236348356e-01 9.873645781661277709e-01
9.769833994913920128e-01 9.896712236814290131e-01 1.005065230179214897e+00 1.000734087822250151e+00 1.008430064409985283e+00 1.020019777894760171e+00 1.016284757564824837e+00 9.950048767936718885e-01 9.948819659560018680e-01 1.001514030571037717e+00 9.809831395219745787e-01 1.022919472323413403e+00 1.001507923362104036e+00 1.037632385227142739e+00 1.020140206710974162e+00 9.840419779678959422e-01 1.016993283943215642e+00 1.019498875283051165e+00 1.037465696356880018e+00 9.867464446533416034e-01 1.012224592598369055e+00 9.950291318877045876e-01 1.003419232372984027e+00 9.705435968043965023e-01 9.909320134700899674e-01 1.019585614216204528e+00 1.006757589253401530e+00 9.883823127138220421e-01 1.011135663878615087e+00 1.012985074333748292e+00 9.958982597235686018e-01 9.870370831430391734e-01
9.768746368052200202e-01 9.894451993015231928e-01 1.005289157272001965e+00 1.000967121598870690e+00 1.008320988678745866e+00 1.020674980173456703e+00 1.016246932292850236e+00 9.954801895378723176e-01 9.942581230842892914e-01 1.000638753436709605e+00 9.825532757428284691e-01 1.021729729613160220e+00 1.001263843109017282e+00 1.037057722098263302e+00 1.020354963447595686e+00 9.840828445041109873e-01 1.017152947365385085e+00 1.019390028107286961e+00 1.037476040454574200e+00 9.865622140353857983e-01 1.012272734223583548e+00 9.965170897754306312e-01 1.004000605497086696e+00 9.690299723402985288e-01 9.904614725027690580e-01 1.019579395035698388e+00 1.005466271215415874e+00 9.881422010145048951e-01 1.010643576920416953e+00 1.013126790813959399e+00 9.959368307701782497e-01 9.861297020702823879e-01
9.767978654203035571e-01 9.892603477499115616e-01 1.005605495675594430e+00 1.001075729553167371e+00 1.008209250512924315e+00 1.021360252449624584e+00 1.016191208631445519e+00 9.959371489459145632e-01 9.934977473611587007e-01 1.000575883050176751e+00 9.821391617588384193e-01 1.021213786923435229e+00 1.001098024336217973e+00 1.036470050401113063e+00 1.019868283645758877e+00 9.840681532635540130e-01 1.017413848389171260e+00 1.019863805053497385e+00 1.039180253669553800e+00 9.863135182354678676e-01 1.012115731868423740e+00 9.987515268320195094e-01 1.003450107535878155e+00 9.675349255858358699e-01 9.899592346007289878e-01 1.019533753543048871e+00 1.006788845176175728e+00 9.878774260247944472e-01 1.010076926510161011e+00 1.013261907331424405e+00 9.961376852367167523e-01 9.853237208661786983e-01
9.768546614757184221e-01 9.891677373889482539e-01 1.005742762379762123e+00 1.001234020243854994e+00 1.008017879662669758e+00 1.022003674394953210e+00 1.017666135802678173e+00 9.963362496447647487e-01 9.926907992703327688e-01 1.000592768184072501e+00 9.810199490845993298e-01 1.020322874529145718e+00 1.001004485544214839e+00 1.035885699591177156e+00 1.020272068238252450e+00 9.840556615690028153e-01 1.017608838614357136e+00 1.020910787286666288e+00 1.039365745651688266e+00 9.859942712756869510e-01 1.009564272174760635e+00 9.947067358936720893e-01 1.002821799001647918e+00 9.646021222862769529e-01 9.894598262505946984e-01 1.019489320538131016e+00 1.004239825972421452e+00 9.877142360657991116e-01 1.012051055227827234e+00 1.013384918507100219e+00 9.965445629791402915e-01 9.838503881430118447e-01
9.770810382084498258e-01 9.891776632145852233e-01 1.006509868339047209e+00 1.001443640531130663e+00 1.007708979040067732e+00 1.022559022329743605e+00 1.016841675138671741e+00 9.966347511301713036e-01 9.918810695704690650e-01 1.000665996719013462e+00 9.813649643862750738e-01 1.019558975528711997e+00 1.000961622224682657e+00 1.035305664439456708e+00 1.018831249370132364e+00 9.840684163783225413e-01 1.018300488484774613e+00 1.020734251654303426e+00 1.039550370434802584e+00 9.856484866394259470e-01 1.008999822374175626e+00 9.958022644184301164e-01 1.002790908030363193e+00 9.630973757961025505e-01 9.890628310897257025e-01 1.019435540507785065e+00 1.004087248971072155e+00 9.877258736330924993e-01 1.014674975085141151e+00 1.013493436077479881e+00 9.966674610287959979e-01 9.836015202651788858e-01
9.774082868694590198e-01 9.892563807678589338e-01 1.006517721012483602e+00 1.001705131037062824e+00 1.007326329069573534e+00 1.023011928598658082e+00 1.016010033973594906e+00 9.968428087683345318e-01 9.910995042076000683e-01 1.000693481820466912e+00 9.810416177731264842e-01 1.018878146139102991e+00 1.000942175252951261e+00 1.034722086471749236e+00 1.016221103854733965e+00 9.840884399878219169e-01 1.017652605103890329e+00 1.020688223717265419e+00 1.039671711085157879e+00 9.853881232947635516e-01 1.008270758558673430e+00 9.966558007944932296e-01 1.001547112423991193e+00 9.615868976415268277e-01 9.918181823565106470e-01 1.019360464203247663e+00 1.003570555782558715e+00 9.875664835430604249e-01 1.014146610504437662e+00 1.013598783226906441e+00 9.968614422652961604e-01 9.836425050397795689e-01
9.777351532349685126e-01 9.893578598483125930e-01 1.006516858493229361e+00 1.002002512229255515e+00 1.007310049025837317e+00 1.023377386457842153e+00 1.014865361294922774e+00 9.970195132108511382e-01 9.903476063998537526e-01 1.000615660624748271e+00 9.799941107761434012e-01 1.018228476346333622e+00 1.000915435903604100e+00 1.034139761808853031e+00 1.015846877127275283e+00 9.853475165721817808e-01 1.017347465285154184e+00 1.020691016517947247e+00 1.039841838146551956e+00 9.852499134541184977e-01 1.007498835777115076e+00 9.984962857186576723e-01 1.003442053903928821e+00 9.599945541956045325e-01 9.917676446563533643e-01 1.019252545805984900e+00 1.002840535813254386e+00 9.879611636740912584e-01 1.013662287904097514e+00 1.013709694234375513e+00 9.970077739221274715e-01 9.838259059846637955e-01
9.779733332904640974e-01 9.894665596956576659e-01 1.006541951394469336e+00 1.002322460337544907e+00 1.006814345983344072e+00 1.023648544895465751e+00 1.013414086115437485e+00 9.971963558625612789e-01 9.895808454404642074e-01 9.994143678924160001e-01 9.790467879668438567e-01 1.017565969822086469e+00 9.994652304349540550e-01 1.033588136130277002e+00 1.016052962934533843e+00 9.854252211461683730e-01 1.017524520125339782e+00 1.020677257070400357e+00 1.040422748208952752e+00 9.845785152565046383e-01 1.005216120561561732e+00 9.984130239950161911e-01 1.002665216350281607e+00 9.582842913272840990e-01 9.918396483529989816e-01 1.019095314334703906e+00 1.002659639186210594e+00 9.884591314547784835e-01 1.013201499036441300e+00 1.013816317854805638e+00 9.967148542561531377e-01 9.840048454432612779e-01
9.781075706892573551e-01 9.895818771920211754e-01 1.006593423724345460e+00 1.002656675986456136e+00 1.006244302715673777e+00 1.023841642273603414e+00 1.011734371188891313e+00 9.973799871188200328e-01 9.887821898015592970e-01 9.992334750393266907e-01 9.799578869239669032e-01 1.016864007953024229e+00 9.989784375760037971e-01 1.033092362666687691e+00 1.015651178895170537e+00 9.856310827450378564e-01 1.016951479196864572e+00 1.020587487666640536e+00 1.040509642851418670e+00 9.846016586283085070e-01 1.004650878972834116e+00 9.991310969671467479e-01 1.001939249074681682e+00 9.564719517239633761e-01 9.919383600571631820e-01 1.018877719028616236e+00 1.002535880562587023e+00 9.890422357461037262e-01 1.012708818686572698e+00 1.013885082593717790e+00 9.965698880153498473e-01 9.859867641764531454e-01
9.781732863003098633e-01 9.897330956955134873e-01 1.006650414504496771e+00 1.003002711191698371e+00 1.005644397239978893e+00 1.023991878458804239e+00 1.010289168767646961e+00 9.975764879715208755e-01 9.879748071780160013e-01 9.994836219693441492e-01 9.827593235129767901e-01 1.016081686443094600e+00 9.989563599522520709e-01 1.032647942914707295e+00 1.015284567266252491e+00 9.860004583048630478e-01 1.017157846648531816e+00 1.020302196963616126e+00 1.040433178314501328e+00 9.873401491856620416e-01 1.004180773724107745e+00 1.000304561405683135e+00 9.996860383327910160e-01 9.546576432693189007e-01 9.919197947702048657e-01 1.018613086493541653e+00 1.002440768904826918e+00 9.893647173528701266e-01 1.012184340723033094e+00 1.013892599712577614e+00 9.964816139815373397e-01 9.874862318168919906e-01
9.782401403325722278e-01 9.899675558423589594e-01 1.006694878595969511e+00 1.003340659501554155e+00 1.005094355506439996e+00 1.024108149894478181e+00 1.011775160230072634e+00 9.977684482879106698e-01 9.871745250734794697e-01 9.994276815356040178e-01 9.821111017196324511e-01 1.015177704321591712e+00 9.989597545364713449e-01 1.032228139623603713e+00 1.015052163951782660e+00 9.865538211162747650e-01 1.015705640114530350e+00 1.019105812885681361e+00 1.040156414047747946e+00 9.871212301537185541e-01 1.003926647516924398e+00 9.990817333390584754e-01 9.997749910366995341e-01 9.529847805407634098e-01 9.916969938843871457e-01 1.018337079904602094e+00 1.001901429607582328e+00 9.894312583040495435e-01 1.012238996114526390e+00 1.013859314607179929e+00 9.965538650810457089e-01 9.856348195240117738e-01
9.783791734556251951e-01 9.902788720687851765e-01 1.006703864359490330e+00 1.003653737211929409e+00 1.004649689336099661e+00 1.024220742346613422e+00 1.010681550348610624e+00 9.979190513677995700e-01 9.844290653049301287e-01 9.989975057780781098e-01 9.815416774003222766e-01 1.014183811263078328e+00 9.989991657567270922e-01 1.031795755741672149e+00 1.014307235579276822e+00 9.872335319348315430e-01 1.015971048323329295e+00 1.018758141643991477e+00 1.039692850517156097e+00 9.868223926391668233e-01 1.003419431703976406e+00 9.967244592251095492e-01 9.984600541854504741e-01 9.515472364817711970e-01 9.912837070695391661e-01 1.018076925051975223e+00 9.998164720874321842e-01 9.897403345341938552e-01 1.011680622553975173e+00 1.013821478833251133e+00 9.963420764529317131e-01 9.852792486417848439e-01
9.785717096480712751e-01 9.906069222897156967e-01 1.006677052104331560e+00 1.003972400360385153e+00 1.004322097961948268e+00 1.024355140085886129e+00 1.010030689425609696e+00 9.980174125112567518e-01 9.833926116978921605e-01 9.989950584878841688e-01 9.810418182399753828e-01 1.013167145536327807e+00 9.990805634910374655e-01 1.031332515577877862e+00 1.014238327595494482e+00 9.879163229849151628e-01 1.012142456991340422e+00 1.018405594135155523e+00 1.039097053347215693e+00 9.865286232420752421e-01 1.001746686271843823e+00 9.967597747651584239e-01 9.978009701345389448e-01 9.503706697580486251e-01 9.889216591997816996e-01 1.017854381364970529e+00 1.000120536685573436e+00 9.900702203203779472e-01 1.011163805385637993e+00 1.013801781765292009e+00 9.960447691237530599e-01 9.848954595474850304e-01
9.787494812865273897e-01 9.909026703708061490e-01 1.006609585905678506e+00 1.004313109646927993e+00 1.004104765522272347e+00 1.024514541001671386e+00 1.009495291619063373e+00 9.980960542914846245e-01 9.829160815481243763e-01 9.989846523643672871e-01 9.798171231533394643e-01 1.012191525491825228e+00 9.991814474118483336e-01 1.030849733110437594e+00 1.014149745226209376e+00 9.884776202234941689e-01 1.012383665770284713e+00 1.018046489830091161e+00 1.038418136814011739e+00 9.866127669004697287e-01 1.001902712566608011e+00 9.979938215204844365e-01 9.970801214729816397e-01 9.493758661096403095e-01 9.884938090159175461e-01 1.017693939899541933e+00 9.976304874566096492e-01 9.903873826981525186e-01 1.010759874881065112e+00 1.013803773152246013e+00 9.957134836042146331e-01 9.845355184220090372e-01
9.788652668119866007e-01 9.911524894760469495e-01 1.006494129877212096e+00 1.006105794371879414e+00 1.003978642469370852e+00 1.024656825097292501e+00 1.008999858386154802e+00 9.981904087429294137e-01 9.817649739910216944e-01 9.990659800987594652e-01 9.792777457583232703e-01 1.011307500557800054e+00 9.992847535009812265e-01 1.030359320680488411e+00 1.013970527929377807e+00 9.888269275566465843e-01 1.012636862708732322e+00 1.018534495894877212e+00 1.037134679650566493e+00 9.864084750509656274e-01 1.000959844293950907e+00 9.994454710100074690e-01 9.965305928817331793e-01 9.484686584600213743e-01 9.861263798723084451e-01 1.017600399514295040e+00 9.965267633281396087e-01 9.906817993830543401e-01 1.010326965644172237e+00 1.013825692424509484e+00 9.955823698762961138e-01 9.842389998993449352e-01
9.788963690345759971e-01 9.913536307099023448e-01 1.006338091181984806e+00 1.006419426372070269e+00 1.003890684704336511e+00 1.024743057910641353e+00 1.007764277330718494e+00 9.982982695556626984e-01 9.805963289549958217e-01 9.992727533445043830e-01 9.811712963995767867e-01 1.010530626539781096e+00 9.993993583762948996e-01 1.029869776559491745e+00 1.015957934258794104e+00 9.889206849581730907e-01 1.012391948363802419e+00 1.018221672348978313e+00 1.034892687709349168e+00 9.861833777363089304e-01 9.999896314237781692e-01 1.001128932857031861e+00 9.960010039865238030e-01 9.499280075938369983e-01 9.860303581283956786e-01 1.017526938321595242e+00 9.965512676708162543e-01 9.909809627459661430e-01 1.009896848489192145e+00 1.013849145927028017e+00 9.955654340639717992e-01 9.840508299045780394e-01
9.788870938775079411e-01 9.915080353734878615e-01 1.006137692095110836e+00 1.006272458354954047e+00 1.003746150461218400e+00 1.024770709861145823e+00 1.007561415091248858e+00 9.984303570544577067e-01 9.795313282370998742e-01 9.995357778332032428e-01 9.802351009955939665e-01 1.009842487751299256e+00 9.995403396695431431e-01 1.029378860416383157e+00 1.014772605155447538e+00 9.887976536147257134e-01 1.013656725573260253e+00 1.018010478199921076e+00 1.037336058754985135e+00 9.859167889407035590e-01 1.002231446346287802e+00 1.002155694660551433e+00 9.956811282465417579e-01 9.491909533167883772e-01 9.844508269384018018e-01 1.017438112097747371e+00 9.976762613953132908e-01 9.913037682663776717e-01 1.009423560305422907e+00 1.013857442064173275e+00 9.954563525092992027e-01 9.821298778026068543e-01
9.788919268270684926e-01 9.916209587973642270e-01 1.005885536334637065e+00 1.006561261617263225e+00 1.003466359178495582e+00 1.024743612731377373e+00 1.007126906156279311e+00 9.985986368523313006e-01 9.786390080469418162e-01 9.997863301276170844e-01 9.806239658915650859e-01 1.009205324616566868e+00 9.997212998908271420e-01 1.028891861286866050e+00 1.014261575373340607e+00 9.885639879616133774e-01 1.014022841891470739e+00 1.017870450533572280e+00 1.036221031495534017e+00 9.856090346812839131e-01 1.001489166269211362e+00 1.002185459375934506e+00 9.946773181604773306e-01 9.485268469613006292e-01 9.843463393950687701e-01 1.017304095293614097e+00 1.000595669363327778e+00 9.916289472445012354e-01 1.008899802988129979e+00 1.013884211131697688e+00 9.954248400093362870e-01 9.814067565568466156e-01
9.789484398403887067e-01 9.916858318112297122e-01 1.005616193740087594e+00 1.006839567914918465e+00 1.003047771877339622e+00 1.024653651761456397e+00 1.006707223641133186e+00 9.987651551768583769e-01 9.778998216126492116e-01 9.999798246888209619e-01 9.791631922943310196e-01 1.011455458078792002e+00 9.999337286132862213e-01 1.028419443581407133e+00 1.013743876550961431e+00 9.883177254842422377e-01 1.012560605273420622e+00 1.018585971980555227e+00 1.037372103687440594e+00 9.852535345006484535e-01 1.000275751299420257e+00 1.003427974154370794e+00 9.966634252268163907e-01 9.479258981657650018e-01 9.867472124062530714e-01 1.017105807074911272e+00 9.993310175705548692e-01 9.919393063014404488e-01 1.008330372936071528e+00 1.013962259639782593e+00 9.951935963455010858e-01 9.815363766118448963e-01
9.790583940523006623e-01 9.917031707565496790e-01 1.005007715284190306e+00 1.007663848092190229e+00 1.002542642142271623e+00 1.024531378632681955e+00 1.006303211565157563e+00 9.988992270145098384e-01 9.772668914006816809e-01 1.000121803353749561e+00 9.782499094517644878e-01 1.010872064504924284e+00 1.000335539383103711e+00 1.027963670318503109e+00 1.013430471327836369e+00 9.881954825780586704e-01 1.013030353668739503e+00 1.018195126891075608e+00 1.035265675047699618e+00 9.848794464963290807e-01 9.995226984011807980e-01 1.000236268539996143e+00 9.975703234221859894e-01 9.473106035254684754e-01 9.864393957035908489e-01 1.016866702823253421e+00 1.001612128330261475e+00 9.921978956005933492e-01 1.007739009317545786e+00 1.014081307472263882e+00 9.957008043598455371e-01 9.833032791796653127e-01
9.791858042482514124e-01 9.917103112807696963e-01 1.004801266047335107e+00 1.007867111701937990e+00 1.002021977596453839e+00 1.024428961583747189e+00 1.005945055622972539e+00 9.990245707412803711e-01 9.766582793110538674e-01 1.000218053512140104e+00 9.774744379593575117e-01 1.010330217013796217e+00 1.000816181503793922e+00 1.027522010437581068e+00 1.012834303001475700e+00 9.883112657376630361e-01 1.013273685892739806e+00 1.018382390593161491e+00 1.034845515655520742e+00 9.867032669978783588e-01 9.990341030488933960e-01 1.000971999665644763e+00 9.967358873689189380e-01 9.466981369511472399e-01 9.862441402786608080e-01 1.016628177110233011e+00 9.978829835305750295e-01 9.923706975274040332e-01 1.005209278294588504e+00 1.014224174722045513e+00 9.956789707632093256e-01 9.837848801497208751e-01
9.793337599264829718e-01 9.932925870350689523e-01 1.004626099050617061e+00 1.008039435912759574e+00 1.001579983373628524e+00 1.024403902248361531e+00 1.005735370249828398e+00 9.991716247922839411e-01 9.755011999502141151e-01 1.000286270418898837e+00 9.768612359799037081e-01 1.009813575347076942e+00 1.000963195944260420e+00 1.026442719620367372e+00 1.012260787201035850e+00 9.886570336372696444e-01 1.012836360724611140e+00 1.018512732491418049e+00 1.032837661705781951e+00 9.865308706571648267e-01 9.985764310166912461e-01 1.002166643462628404e+00 1.000645263834577525e+00 9.461261968506108344e-01 9.862832122647444688e-01 1.016405292535180527e+00 9.974656875171143966e-01 9.924846127256348183e-01 1.004477734469554129e+00 1.014395888998796069e+00 9.957007636686339147e-01 9.843931094148167249e-01
9.795155444631632458e-01 9.934392748127399697e-01 1.004495443238630603e+00 1.007621319439451879e+00 1.002292455958803119e+00 1.024493496261049685e+00 1.005684489861205844e+00 9.993168973556151302e-01 9.765241925956454905e-01 1.000372423398098620e+00 9.772745932265100022e-01 1.009314674979080007e+00 1.001092075156267747e+00 1.026032000596245330e+00 1.011739287477574356e+00 9.891313904874123875e-01 1.009758550984257486e+00 1.017591252811355762e+00 1.029198976552488487e+00 9.863522180688658603e-01 9.982367342349517392e-01 1.000339012315010212e+00 1.000689493828619492e+00 9.456399140296479766e-01 9.865101973719124784e-01 1.016222297940672981e+00 9.964475635112617358e-01 9.926422826757633766e-01 1.004274129164516749e+00 1.014606615245065901e+00 9.954417023239259255e-01 9.850656660630180417e-01
9.797548746851735268e-01 9.935418423955090228e-01 1.004266031797666825e+00 1.007772431715674655e+00 1.002086152811037412e+00 1.024673388078717551e+00 1.005827412734022985e+00 9.994198351271000869e-01 9.760376157391450480e-01 1.000440546490848792e+00 9.777996830495284675e-01 1.008691885801349608e+00 1.001222737347699177e+00 1.025634994661128063e+00 1.011532249795355831e+00 9.895971162050523073e-01 1.005947894169899604e+00 1.016430144905231980e+00 1.025867780836656085e+00 9.861874200338182073e-01 9.980644725945785334e-01 1.000874628488418683e+00 1.000470230368857738e+00 9.453019185071391828e-01 9.868672656270025545e-01 1.016088811061764074e+00 9.939978765204960931e-01 9.929678698693257255e-01 1.004553171767409214e+00 1.014846833868280118e+00 9.951854417016349208e-01 9.857632170723749088e-01
9.800670640546417234e-01 9.936020388043768081e-01 1.004161832832854984e+00 1.007940251729491532e+00 1.002014597761678116e+00 1.024853617678408879e+00 1.006161527140409850e+00 9.994761215292475853e-01 9.756379857453012505e-01 1.000485374321834930e+00 9.757987190769517039e-01 1.008197677528123393e+00 1.001364138085454547e+00 1.025259991686031880e+00 1.011313417167860607e+00 9.899420322190830568e-01 1.005612577458803614e+00 1.016139334422924589e+00 1.024459698615032499e+00 9.863803851420105406e-01 9.980621931978741479e-01 9.997233817080253271e-01 9.999034309159782197e-01 9.450837231505629932e-01 9.873256981796960652e-01 1.015980320592016151e+00 9.931380838568293346e-01 9.934265977875614828e-01 1.004954969301189882e+00 1.015107095953911021e+00 9.950577635354747041e-01 9.864711700578683296e-01
9.804156258716115735e-01 9.936133613210649251e-01 1.004098403714119625e+00 1.008153395325799950e+00 1.002044755378618257e+00 1.024926063507491936e+00 1.006603267896874154e+00 9.995107045761122411e-01 9.753011407741122296e-01 1.000559790396438054e+00 9.754575668355842666e-01 1.007662645750584396e+00 1.001510813101324615e+00 1.024915883636383418e+00 1.015787097883007917e+00 9.901216583165691754e-01 1.007411237964724426e+00 1.015822346971460899e+00 1.023749605452924927e+00 9.836835219595179147e-01 9.981524263249398343e-01 1.003910056674399920e+00 9.983879157549141459e-01 9.448970774636550329e-01 9.889724002123946311e-01 1.015864028184783940e+00 9.934580297634127977e-01 9.939154194648232021e-01 1.005588427345071034e+00 1.015387492492330956e+00 9.948627722595144718e-01 9.871271895339679414e-01
9.807571277589971492e-01 9.935623700743215769e-01 1.004085282519471933e+00 1.008346902454239746e+00 1.001742606381890388e+00 1.024817746780205541e+00 1.006101197231899391e+00 9.995525321102323169e-01 9.750236060932995219e-01 1.000701137817536779e+00 9.743126568321912595e-01 1.007088019881630769e+00 1.001648567040567928e+00 1.024596337816237934e+00 1.015815669284979794e+00 9.911304250294562523e-01 1.007810437140334914e+00 1.015524061035460557e+00 1.022306184405092022e+00 9.837260595163910271e-01 9.982938867842533481e-01 1.003554828749431138e+00 9.984221140321719590e-01 9.446221989317016288e-01 9.895345564726285570e-01 1.015743494495243482e+00 9.930982069727174455e-01 9.943853560471648256e-01 1.007368296408833297e+00 1.015672924300298208e+00 9.962995560495362390e-01 9.876421386561307081e-01
9.810572070828857960e-01 9.934315147026087089e-01 1.004110099775417764e+00 1.008544224706380499e+00 1.001760016485009119e+00 1.024529673156306275e+00 1.006360589309982290e+00 9.996158927441675113e-01 9.748365424158952353e-01 1.000922599826931769e+00 9.732515614942766069e-01 1.006497409827504796e+00 1.001775648007529274e+00 1.024278422773227559e+00 1.013889480715454816e+00 9.912110192361961447e-01 1.007443323734101170e+00 1.015294817188535648e+00 1.022338165597433735e+00 9.838011714609863345e-01 9.988748122328661161e-01 1.003124348739724780e+00 9.970273056338826434e-01 9.441693023642628857e-01 9.915277273137967917e-01 1.015637315555858455e+00 9.916803796929032355e-01 9.947427582714537531e-01 1.008193422938270745e+00 1.015952943933088992e+00 9.978104651327773800e-01 9.879511429695204683e-01
9.813307332508339753e-01 9.932503792552130895e-01 1.004124313935528479e+00 1.008753527404906869e+00 1.001667726780082424e+00 1.024127800327931270e+00 1.007476619891799929e+00 9.993599233213225075e-01 9.741379395620902715e-01 1.001194786179081087e+00 9.779877108009973341e-01 1.005931950031106803e+00 1.002836090460578866e+00 1.023949386357540403e+00 1.013758559661892100e+00 9.913016309497139078e-01 1.008086267954331428e+00 1.015864896270994855e+00 1.026503210612449202e+00 9.838518317360690491e-01 9.998659336324271507e-01 1.002405257128095695e+00 9.957545989656145791e-01 9.435998153846774095e-01 9.920580790262090165e-01 1.015521738848389921e+00 9.913068331466413641e-01 9.949113668300679780e-01 1.011673134024934528e+00 1.016236001875032269e+00 9.979460485899906974e-01 9.880174058327588771e-01
9.816143685437072053e-01 9.930861154419602377e-01 1.004065901345502887e+00 1.008559509060179549e+00 1.001453245319171570e+00 1.023736611411778075e+00 1.007655251975453137e+00 9.994784724410258336e-01 9.737713317501581756e-01 1.001229093759929967e+00 9.781541660778430014e-01 1.005416128223008521e+00 1.003385348371500507e+00 1.023601911456858415e+00 1.013490370976628974e+00 9.913992312278651076e-01 1.007423197079471144e+00 1.016801047239527911e+00 1.025644499126897813e+00 9.838305847040555996e-01 9.985335907158160440e-01 1.001464862314534576e+00 9.956019977444219293e-01 9.430067732650055934e-01 9.925371892257476292e-01 1.015379095877857463e+00 9.910383657696472115e-01 9.949509635971086619e-01 1.012532295219086498e+00 1.016528784548284881e+00 9.980972258463739477e-01 9.878435125875719702e-01
