# Supplementary material for: Statistical learning attenuates visual activity only for attended stimuli
Source: eLife. 2019 Aug 23;8:e47869. doi: 10.7554/eLife.47869 (PMC6731093; doi:10.7554/eLife.47869)
Supplement: Figure 3—source data 1. — The source data file contains the preprocessed pupil diameter traces (participants by timepoints) for each of the four experimental conditions separately (two attention by two expectation conditions). [file elife-47869-fig3-data1.zip › pupil_att_unexp.txt]

9.959043645250317267e-01 9.983852995828430554e-01 1.000373134375283524e+00 1.000455597782802464e+00 1.001773539066099561e+00 1.002454828395971553e+00 9.951876648638320333e-01 1.000641767663513759e+00 9.988622615308894170e-01 1.002800968626006872e+00 1.002499836978971937e+00 1.002245595724881699e+00 1.001658159594312147e+00 1.001133512950557192e+00 1.000968251289062083e+00 1.000628370415798551e+00 1.000751966114435954e+00 9.980162082119161671e-01 9.996997513115970513e-01 1.001169748699264339e+00 9.998997496589007161e-01 1.001433457214844669e+00 9.989840298025832732e-01 9.983184562037566989e-01 9.994936620870995547e-01 9.998723200156111046e-01 9.994052421752679383e-01 1.000522282695552434e+00 1.005140474194339273e+00 1.000249188379304099e+00 1.001317945672216325e+00 9.957064544658493777e-01
9.962476401824669203e-01 9.983978101684179984e-01 1.000249342035205435e+00 1.000522563211426519e+00 1.001677418010933573e+00 1.002115258559346467e+00 9.956489187844398403e-01 1.000657924581159541e+00 9.992942276309736416e-01 1.002728535826359124e+00 1.002354811802762535e+00 1.002306145203324395e+00 1.001414942042573752e+00 1.001018840167697599e+00 1.000391756768697293e+00 1.000375414789862027e+00 1.000629877629201525e+00 9.980733361932875303e-01 9.995090994946148610e-01 1.001265695025020497e+00 9.992616996677139429e-01 1.000574793918910466e+00 9.989852759562943829e-01 9.987147020745801296e-01 9.995733614554388469e-01 9.998107362863630776e-01 9.989378213358317549e-01 1.000213469001914879e+00 1.004871488206218189e+00 1.000377632532178040e+00 1.001188459835857136e+00 9.954002285521850180e-01
9.965965840449766411e-01 9.984183653651260704e-01 1.000090301200325715e+00 1.000551866121268452e+00 1.001580587824735913e+00 1.001835383057327222e+00 9.962629666151441299e-01 1.000649798598104878e+00 9.995690868113067395e-01 1.002697335124602462e+00 1.002301961433211597e+00 1.002366180747149782e+00 1.001172476350709939e+00 1.000939998524403851e+00 9.999780120303515263e-01 1.000176577716513915e+00 1.000466850393650242e+00 9.982795565357436285e-01 9.992650567840919429e-01 1.001501804734717282e+00 9.987177565049845107e-01 1.000389923918042046e+00 9.990234455045602369e-01 9.991446454889132411e-01 9.997062515835407615e-01 9.997616040714623065e-01 9.984701986184644218e-01 9.999418364593254394e-01 1.004424459280860882e+00 1.000537907186024533e+00 1.001048650404495088e+00 9.953187970345602764e-01
9.969466540671730881e-01 9.985496016371429029e-01 9.999184198384283295e-01 1.000173134428676835e+00 1.001426484907792736e+00 1.001645490710699304e+00 9.969778793791788107e-01 1.000586745014319101e+00 9.996906042887840904e-01 1.002634615955184216e+00 1.003853639009803400e+00 1.002374204598743823e+00 1.000948334988347455e+00 1.000898039154910046e+00 9.995429551441270544e-01 1.000064783858837902e+00 1.000562111070887328e+00 9.985411883355975737e-01 9.990213524036736237e-01 1.001376341808566162e+00 9.984467055664689727e-01 1.000234468433047974e+00 9.993891764458683324e-01 9.994836774114281841e-01 9.997687832002341013e-01 9.997609525739908909e-01 9.981974475988660833e-01 9.999956633753337432e-01 1.003852448660810692e+00 1.000668931912801041e+00 1.000913628058678784e+00 9.955495897358480617e-01
9.973050705310949615e-01 9.985935120715018209e-01 9.997861065200882580e-01 9.998779990307546939e-01 1.001197630460827881e+00 1.001544436575062091e+00 9.977222625769118780e-01 1.000481105246705971e+00 9.996936598037434729e-01 1.002510608866949982e+00 1.003487536852443851e+00 1.002275776260879381e+00 1.000767946150841414e+00 1.000912795099343278e+00 9.991981402198570894e-01 1.000025829519104237e+00 1.000188727484502493e+00 9.987988114461050504e-01 9.988505551794900628e-01 1.001060754860484847e+00 9.980759316982393825e-01 9.995901440199863597e-01 9.994600113050444712e-01 9.997106713918726406e-01 9.999259134728342158e-01 9.998239909285644433e-01 9.981613034301332066e-01 9.999561046443918855e-01 1.003258313314371986e+00 1.000744233771947433e+00 1.000611001078671736e+00 9.960393631475402687e-01
9.976758886717747021e-01 9.986651907604748857e-01 9.997122078167510750e-01 9.997252398752211056e-01 1.000941332089415603e+00 1.001485505266795695e+00 9.985546029175766947e-01 1.000418125249705303e+00 9.996285803437421347e-01 1.002336483093809960e+00 1.003141099432139471e+00 1.002127017384881524e+00 1.000656843675739260e+00 1.000958810118629749e+00 9.989866996395496690e-01 9.999720842992577685e-01 9.997758350706363872e-01 9.989427345966227501e-01 9.988566580568334352e-01 1.000758445550088416e+00 9.978580390926862220e-01 9.988001881455780273e-01 9.995571694311689015e-01 9.999760365692953457e-01 1.000148411644617097e+00 9.999105595982751282e-01 9.981592852979280783e-01 1.000085817077837280e+00 1.002701142741541318e+00 1.000786682234429570e+00 1.000407297450926158e+00 9.965858114690612224e-01
9.980361875791973203e-01 9.987660043833903600e-01 9.996836350590554421e-01 9.995705342679213068e-01 1.000742648666178791e+00 1.001376111251548462e+00 9.992401963471193582e-01 1.000454727706401092e+00 9.995564102668605955e-01 1.002127660106019835e+00 1.003632299169821440e+00 1.001803193437772688e+00 1.000549032780345682e+00 1.000982685275795259e+00 9.987209405077456248e-01 9.998636009873583808e-01 9.993729674779068262e-01 9.990932703273031068e-01 9.992387356811893717e-01 1.000508530789915973e+00 9.978555718945611996e-01 9.981717241158953868e-01 9.992490916195932993e-01 1.000264528657174079e+00 1.000338377842711068e+00 1.000000858435252216e+00 9.982199445112845959e-01 1.000299641653675131e+00 1.001647639047522187e+00 1.000849573688222582e+00 1.000194086648894753e+00 9.972574203806564563e-01
9.983653603705416879e-01 9.989257139305101063e-01 9.996866918427081972e-01 9.994444959485958568e-01 1.000563971006994901e+00 1.001156021031879062e+00 9.999090336574005811e-01 1.000579217744803850e+00 9.995276959272144657e-01 1.001944687000790646e+00 1.003343544879667482e+00 1.001406782816550267e+00 1.000525033263244490e+00 1.000965589408692846e+00 9.985460337879207282e-01 9.997278969818030880e-01 9.994514325290528856e-01 9.992964144343354782e-01 9.996144722064741472e-01 1.000390698343599949e+00 9.980433534238252191e-01 9.977137223747095662e-01 9.992970901458876343e-01 1.000516553591716207e+00 9.997748727886022202e-01 1.000104579053200382e+00 9.982780808830143959e-01 1.000439513818234927e+00 1.001415586264464697e+00 1.000973142552019635e+00 1.000424124327647490e+00 9.980540860070686859e-01
9.986980863560396271e-01 9.991386080046321672e-01 9.996913686989498116e-01 9.992931264285920268e-01 1.000393073563841995e+00 1.000826640605839035e+00 1.000636514204885641e+00 1.000748912519459077e+00 9.995663609316889353e-01 1.001800194181569958e+00 1.003054233397603356e+00 1.001527998166183986e+00 1.000545593144674061e+00 1.000908050125960624e+00 9.987608063677152481e-01 9.996169258048752670e-01 9.991857554408482001e-01 9.995579207741943639e-01 1.000066985242488826e+00 1.000404809867860401e+00 9.982930627569680526e-01 9.975703266119682056e-01 9.991387494681598369e-01 1.000739783327181831e+00 9.999433546332033851e-01 1.000205831945655266e+00 9.990913431816137447e-01 1.000442735734165867e+00 1.001257916123360125e+00 1.001126196389455991e+00 1.000441558674286080e+00 9.989513415263826523e-01
9.990534721033433874e-01 9.993902602061268681e-01 9.996746615727358787e-01 9.991707527024428215e-01 1.000261649580576728e+00 1.000447348851290608e+00 1.001281507495546341e+00 1.000906329604880796e+00 1.000304661616656654e+00 1.001654878574491869e+00 1.002591370190638154e+00 1.001234424925611988e+00 1.000476990821145939e+00 1.000812984008733197e+00 9.987535898949175817e-01 9.995994031895191201e-01 9.991388947769688222e-01 9.998070830488828831e-01 1.000099033307850771e+00 1.000397164329102528e+00 9.985075860176406692e-01 9.977239576161228696e-01 9.992349349907450051e-01 1.000911253058210271e+00 1.000071145134293848e+00 1.000278223055112381e+00 9.995733060434274231e-01 1.000376058090440390e+00 1.001150760999362177e+00 1.001229623276013392e+00 1.000399771124081072e+00 9.999411509587646796e-01
9.994243371838248402e-01 9.996787598055225654e-01 9.995893319039024227e-01 9.991077160861659978e-01 1.000087098025015386e+00 1.000071344767522019e+00 1.001765926489996517e+00 1.001011624275941925e+00 1.000289571191064208e+00 1.001461226732656362e+00 1.001992103547320934e+00 1.000916683382143235e+00 1.000338889959726529e+00 1.000703096738736475e+00 9.990606125547606409e-01 9.996653627486729032e-01 9.990903940550582840e-01 9.999601726871817364e-01 1.000037813972643796e+00 1.000385283229608291e+00 9.984737060900787942e-01 9.979617110216219000e-01 9.995107216776466519e-01 1.001013722959881003e+00 1.000334633892406844e+00 1.000300873032965665e+00 9.996918511624649506e-01 1.000302415699256597e+00 1.000998561830652278e+00 1.001246055096192356e+00 1.000288801759197765e+00 1.000952908623282456e+00
9.998011810574871649e-01 9.999670459908009956e-01 9.995614563850721002e-01 9.991080379463863625e-01 1.000002507222329751e+00 9.997335616351071819e-01 1.002095091144196815e+00 1.001037770260309934e+00 1.000251986531697002e+00 1.001184028397356096e+00 1.001966279776685731e+00 1.000653191131122943e+00 1.000152790144881676e+00 1.000601990046425804e+00 9.991901267947425058e-01 9.997672175668576022e-01 9.991071052254332230e-01 1.000023801509444921e+00 1.000114725657919923e+00 1.000158691477094353e+00 9.985567656285377902e-01 9.981923124188635255e-01 9.997631125176402733e-01 1.001052389370044260e+00 1.000552032874551189e+00 1.000267163607078125e+00 9.997809716725600815e-01 1.000020832915020641e+00 1.000710515631496600e+00 1.001175189793042097e+00 1.000087428999772987e+00 1.001937456915846569e+00
1.000170064357027933e+00 1.000231824421762727e+00 9.995777344756346938e-01 9.991503118076094925e-01 9.999210099886954861e-01 9.994917540673090572e-01 1.002214122771858840e+00 1.001001081217087973e+00 1.000252815005419071e+00 1.000823805178253867e+00 1.000955432533962908e+00 1.000316234097259338e+00 9.999624805343982903e-01 1.000512229899130245e+00 9.993724834204137375e-01 9.998728363756952398e-01 9.991730271922504292e-01 1.000036615714902766e+00 1.000219046538936674e+00 9.999067382438189266e-01 9.986839081803712270e-01 9.986470213791109884e-01 1.000066383184770258e+00 1.001058476388474672e+00 1.000742474347021682e+00 1.000183566789457190e+00 9.998336733139044918e-01 9.999828200742629791e-01 1.000245508554401752e+00 1.001029694609539389e+00 9.998660006692506874e-01 1.002825751663395382e+00
1.000510223502469653e+00 1.000438023980845470e+00 9.996432668226848950e-01 9.992266795253210709e-01 9.998696949516111543e-01 9.993578744204111297e-01 1.002125450108811044e+00 1.000926558655524268e+00 1.000255318123801196e+00 1.000366438975516692e+00 9.998966096325279107e-01 1.000015266394017610e+00 9.997826386524184539e-01 1.000405194590099578e+00 9.995686947970284786e-01 9.999592507487302662e-01 9.992862894391038031e-01 1.000028712383075336e+00 1.000338401840608071e+00 9.996709404128197862e-01 9.989701550284816323e-01 9.993492993518424683e-01 1.000287030424686474e+00 1.000581468521035688e+00 1.000872662699884064e+00 1.000077004500827593e+00 1.000119696641976974e+00 9.998980343548869998e-01 9.996539256128944562e-01 1.000825553314202754e+00 9.997597946732692531e-01 1.003547304214221336e+00
1.000812033026481807e+00 1.000577248695175614e+00 9.997582321203385414e-01 9.993393878024999788e-01 9.998246804310535474e-01 9.993095051734052214e-01 1.001872045120212773e+00 1.000829726873760928e+00 1.000230744366962909e+00 9.998220389116295737e-01 1.000545989579836315e+00 9.997606125906667307e-01 9.995856293631453227e-01 1.000260656182003549e+00 9.997894497199505404e-01 1.000016134453106886e+00 9.993638671740937562e-01 1.000085719289993902e+00 1.000450232408444107e+00 9.994720701612339608e-01 9.996253697084216405e-01 9.997802666897569468e-01 1.000530951503391774e+00 1.000569462439706570e+00 1.000861413779503772e+00 1.000015107484191867e+00 1.000146488620194729e+00 9.997472924104411351e-01 9.990500022788110224e-01 1.000565615378838924e+00 9.996973702634113224e-01 1.004082711793325977e+00
1.001125459761983638e+00 1.000682315457974481e+00 9.999203717989013640e-01 9.995040135144006577e-01 9.996967213486147585e-01 9.992892440816519839e-01 1.001273973675369300e+00 1.000651351838546033e+00 1.000156594415985589e+00 9.992565120628673636e-01 9.994382732945885639e-01 9.994749664773298070e-01 9.994295080935204911e-01 1.000069924177399594e+00 1.000031930338587616e+00 1.000013981973948418e+00 9.994360432849322962e-01 1.000223786071555487e+00 1.000515412216252509e+00 9.994649279412506360e-01 1.000326023424725763e+00 1.000306370787314547e+00 1.000653845557304411e+00 1.000531393771338040e+00 1.000682162882724269e+00 1.000017197336026564e+00 1.000367141855844189e+00 9.996220847595559400e-01 9.985225568605051727e-01 1.000236232106579859e+00 9.997095100217188168e-01 1.004395300315881867e+00
1.001491633614961296e+00 1.000773492317101221e+00 1.000112690383529346e+00 9.997282611931622709e-01 9.994718574254934929e-01 9.992482560446372952e-01 1.000919672645285807e+00 1.000399901966813276e+00 1.000037451549677048e+00 9.986945984424459022e-01 9.984199807235405455e-01 9.992455574681047281e-01 9.993033729636565665e-01 9.998351910625903338e-01 1.000300062426525027e+00 9.999587472914055475e-01 9.995280707334294190e-01 1.000487758214829270e+00 1.000574102758575945e+00 9.992816919562951261e-01 1.001031827815022091e+00 1.000877769706901121e+00 1.000643989514282239e+00 1.000578548461932726e+00 1.000340962067272743e+00 1.000037551272336289e+00 1.000974434182007711e+00 9.995909353408046760e-01 9.979727991689785194e-01 9.998408784843798580e-01 9.995548743293426464e-01 1.004429388210263063e+00
1.001875078019503595e+00 1.000887429313155996e+00 1.000308279734555050e+00 9.999792766550134049e-01 9.992189266580762119e-01 9.991577676115146467e-01 1.000613507520983658e+00 1.000077120374415207e+00 9.998962950514665993e-01 9.981625632580458651e-01 9.975606768987991257e-01 9.989701728281624726e-01 9.992113228357158983e-01 9.995813760629794764e-01 1.000615071582200422e+00 9.998966183997785029e-01 9.996786291194582619e-01 1.000590466348473040e+00 1.000555972610506217e+00 9.990693169646742700e-01 1.001597015501243249e+00 1.000927012655606907e+00 1.000564432137672544e+00 1.000566707199414429e+00 9.999661206232196564e-01 1.000031682665512678e+00 1.001209047382636053e+00 9.996342457138124304e-01 9.977230912792695028e-01 9.994027399210257956e-01 9.994390988608229387e-01 1.004123583910480066e+00
1.002243889225235218e+00 1.001024815555708658e+00 1.000475237288406927e+00 1.000225332592010519e+00 9.990056399628138850e-01 9.990128981841639444e-01 1.000430361661442058e+00 9.996783823289308035e-01 9.997855958706006740e-01 9.977025680856513867e-01 9.968871229566178549e-01 9.985513624376917141e-01 9.991687704047840235e-01 9.993265544740543849e-01 1.000951972570770065e+00 9.998613061031097482e-01 9.999218214995549969e-01 1.000751754275463590e+00 1.000307185660040066e+00 9.988981852746003920e-01 1.001963538099230444e+00 1.001407416862708954e+00 1.000484716215166880e+00 1.000438105190814220e+00 9.995553744154065390e-01 1.000001127074159335e+00 1.001493707263791499e+00 9.997223264271044574e-01 9.974581114513511038e-01 9.989603116966302432e-01 9.992872638494300075e-01 1.003463195726342461e+00
1.002575335690783831e+00 1.001154359642440372e+00 1.000575671268332245e+00 1.000468573160902874e+00 9.988712487822836161e-01 9.988392250057115396e-01 1.000427037990531121e+00 9.992289026494020066e-01 9.997847548160566644e-01 9.973215589646395873e-01 9.963768341118341976e-01 9.982233099203817739e-01 9.991798525026207578e-01 9.990646894125103650e-01 1.001250344409478910e+00 9.999005260263674755e-01 1.000280795869355144e+00 1.001031249206756790e+00 1.000278970787762400e+00 9.990729850424572289e-01 1.002176249156307763e+00 1.001949536490101877e+00 1.000471035069325998e+00 1.000215956963361075e+00 9.993061861092206177e-01 9.999753933456922983e-01 1.001612894622864181e+00 9.997921175000864524e-01 9.971561770613487363e-01 9.985565713933701737e-01 9.995127522787471408e-01 1.002546828615931362e+00
1.002821200703908788e+00 1.001269321907518606e+00 1.000581162939839563e+00 1.000693871813720381e+00 9.988327360372992736e-01 9.986630537963343546e-01 1.000603393055320645e+00 9.987507097758132613e-01 9.999390007570189143e-01 9.969944676925135418e-01 9.959656158138260329e-01 9.978329496961302336e-01 9.992061141032659854e-01 9.987690812522375117e-01 1.001412004295877178e+00 1.000016487509971963e+00 1.000521718000484617e+00 1.001362493597823144e+00 1.000268785865462862e+00 9.990661784869576678e-01 1.002367799427783979e+00 1.002692148166845820e+00 1.000571418394054612e+00 9.999179015894017475e-01 9.992869564862781884e-01 9.999619045865137945e-01 1.001659082311341376e+00 9.998166089073352580e-01 9.967183355500740527e-01 9.982367389983142214e-01 9.993692090292558561e-01 1.001510257841865759e+00
1.002956416868091116e+00 1.001369431530281240e+00 1.000505860397511881e+00 1.000914424280203274e+00 9.988418932334226508e-01 9.985021125029798217e-01 1.000856929596560141e+00 9.982418935703126772e-01 1.000233318720155085e+00 9.966607899064471310e-01 9.956126939485366867e-01 9.973964351110548021e-01 9.991902340464564602e-01 9.984286211207574757e-01 1.001399331776614776e+00 1.000140196971359252e+00 1.000971096339929645e+00 1.001625252499485752e+00 1.000409909271987807e+00 9.990951358725312925e-01 1.002572756491375339e+00 1.001552733643554793e+00 1.000764454825764593e+00 9.995650972217721142e-01 9.994382204139324877e-01 9.999515183846134914e-01 1.001667215253054577e+00 9.998296324874182961e-01 9.964007834762336202e-01 9.980506826560552325e-01 9.992324979378873762e-01 1.000515723365455578e+00
1.003012893672713401e+00 1.001452105745809451e+00 1.000352207089557854e+00 1.001161057768911622e+00 9.987961584344550170e-01 9.983317828133009275e-01 1.001058588719586639e+00 9.977499099393533077e-01 1.000607648909940028e+00 9.962910777937502571e-01 9.952950251025989292e-01 9.968954728553277578e-01 9.991156304117110309e-01 9.980562851802590174e-01 1.001138581625851343e+00 1.000227764860974533e+00 1.001448171331269954e+00 1.001615535892186104e+00 1.000523432596950979e+00 9.991139237005597362e-01 1.002786225403525133e+00 1.001467367627112415e+00 1.000982311650010725e+00 9.991720432597223089e-01 9.996446108559745580e-01 9.999457100247456376e-01 1.001692645531696790e+00 9.999587385162893582e-01 9.961523161475056565e-01 9.980219459005315041e-01 9.991819397561254590e-01 9.996690617187268257e-01
1.003086626011169047e+00 1.001527769129789913e+00 1.000163798935203241e+00 1.001114246751518833e+00 9.986552447578425085e-01 9.981481951803712338e-01 1.001136474869881443e+00 9.973435431927977213e-01 1.001006048058092457e+00 9.961920877677237218e-01 9.950294089397302422e-01 9.963111085137136280e-01 9.990033327725958978e-01 9.976507253360735739e-01 1.000972138076279938e+00 1.000281078111571409e+00 1.001348997623511705e+00 1.001858802990045261e+00 1.000532082889952656e+00 9.990933522120571952e-01 1.002965340801784899e+00 1.001479301288400903e+00 1.001145412880147578e+00 9.987360194249657042e-01 9.998185160524927229e-01 9.999196954261989623e-01 1.001777184437083523e+00 9.999463569856646972e-01 9.959810851717484370e-01 9.980379688194664922e-01 9.991014049913581330e-01 9.990680641396698647e-01
1.003264318872719718e+00 1.001597820219901402e+00 9.999998260859979116e-01 1.001346077347637031e+00 9.984342336900747794e-01 9.979564004098205876e-01 1.001046439008373756e+00 9.970266528883033885e-01 1.001422982102632586e+00 9.957614977009457968e-01 9.948949372551675330e-01 9.956485317748607899e-01 9.988529147902119876e-01 9.972302055216212269e-01 1.001065956168456061e+00 1.000371603295521439e+00 1.001466843514830840e+00 1.001951841268100551e+00 1.000300847469711041e+00 9.994646845577949135e-01 1.003047111490254162e+00 1.001557621920885044e+00 1.001084768736224984e+00 9.982510654646933324e-01 9.998876985127473915e-01 9.998530458315032510e-01 1.001937349008557909e+00 9.998880341475787636e-01 9.958445297049439704e-01 9.982396904029554596e-01 9.990042865580444076e-01 9.986375046526160260e-01
1.003576833023448023e+00 1.001645478904998665e+00 9.998815156374468716e-01 1.001720830563478826e+00 9.981717496256222732e-01 9.977196217409727286e-01 1.000834780177948247e+00 9.967768839863647701e-01 1.001843409528049067e+00 9.953173672502161340e-01 9.949052373214057887e-01 9.949401127874544226e-01 9.987417955220571075e-01 9.968426809732405802e-01 1.001131644703797674e+00 1.000533751073939381e+00 1.001468149833343313e+00 1.001916665073636192e+00 9.999542071888861683e-01 9.995392431387404297e-01 1.003054303243050560e+00 1.001649775033244039e+00 1.000856720253996635e+00 9.977206839160626117e-01 9.998774771976065567e-01 9.997400656438824029e-01 1.002123814026979920e+00 9.998213671131155333e-01 9.956667548843542992e-01 9.984659487149220025e-01 9.989825432795252924e-01 9.989421937560784004e-01
1.003985768670682122e+00 1.001660129759922579e+00 9.997979590083727608e-01 1.002062492219607304e+00 9.979358602059797967e-01 9.974204891393018135e-01 1.000686759751667765e+00 9.965867972480886294e-01 1.002239690254292714e+00 9.948865858652951033e-01 9.949899337851294545e-01 9.942286248957048489e-01 9.986865758884144739e-01 9.965100976084367845e-01 1.001255662900969012e+00 1.000710261455208361e+00 1.001104708104254559e+00 1.002042475441048186e+00 9.996063995540624969e-01 9.996718721140479547e-01 1.003014566400965535e+00 1.001672172787989368e+00 1.000494990968411546e+00 9.972063427247597200e-01 9.998206976714159033e-01 9.995726961045907633e-01 1.002272728061056828e+00 9.998126068392504395e-01 9.953790873300457642e-01 9.986501266726798276e-01 9.987417059074142900e-01 1.000539765175554985e+00
1.004415577359450307e+00 1.001652616346927926e+00 9.997340014716077361e-01 1.002339168507746070e+00 9.977797635454469516e-01 9.970544363887405837e-01 1.000732611871050892e+00 9.964365516526890731e-01 1.002568723297801778e+00 9.944490445317767380e-01 9.950688624367090007e-01 9.935271498414246505e-01 9.986732542828105075e-01 9.962328670810500775e-01 1.001428739879798968e+00 1.000842804345530412e+00 1.000599774926348884e+00 1.002233534483780275e+00 9.990658299729391345e-01 9.998237434301352478e-01 1.002923145809387240e+00 1.002059443820349838e+00 1.000052707372711680e+00 9.967737085680682396e-01 9.997312930462710634e-01 9.993378031477353485e-01 1.002959950707775993e+00 9.998287430542187604e-01 9.949612798473458364e-01 9.987493931882196474e-01 9.995439755480879374e-01 1.001030495083704563e+00
1.004826916329372155e+00 1.001620141181582380e+00 9.996846132262625639e-01 1.002529759885373961e+00 9.977067929671333824e-01 9.966614871706954704e-01 1.001005550677286804e+00 9.962807134481678206e-01 1.002792852947508306e+00 9.939930559666860788e-01 9.950639538090737535e-01 9.928133090778271663e-01 9.985943502736965849e-01 9.960178726429997909e-01 1.001661789733465424e+00 1.000893843058084043e+00 1.000527583968326084e+00 1.002267529574072169e+00 9.988930190533344966e-01 9.999943557847318365e-01 1.002742034341840949e+00 1.002137524039529159e+00 9.995956403888081043e-01 9.964239227019351386e-01 9.996830376249278283e-01 9.990437150969362357e-01 1.003333871234482588e+00 9.998585191263549277e-01 9.944550586235039180e-01 9.987172498922689545e-01 9.994173276926926475e-01 1.001625693068834977e+00
1.005222829798616990e+00 1.001562317943521352e+00 9.996003066833557549e-01 1.002658667262765313e+00 9.977158362593899765e-01 9.962972453888599977e-01 1.001497784942419367e+00 9.961074100063511683e-01 1.002895765390355187e+00 9.935426627769444741e-01 9.949303966274023470e-01 9.920751212386685891e-01 9.989248136078084928e-01 9.958531294103882825e-01 1.001931082078413748e+00 1.000862173643265907e+00 1.000329472215117255e+00 1.002313695313535646e+00 9.987572335758251318e-01 1.000000215007200266e+00 1.002473362472334539e+00 1.002229741777353800e+00 9.991853000845900556e-01 9.966765106674631003e-01 1.000082056500841921e+00 9.987308946696114020e-01 1.003287748701385151e+00 9.999019919891868335e-01 9.939260978339798935e-01 9.985575933610477684e-01 9.994400278472553856e-01 1.002197460735571255e+00
1.005640476236033809e+00 1.001482294930203798e+00 9.994380922274671564e-01 1.002772615836831305e+00 9.978503035117263220e-01 9.960000032087992228e-01 1.002106351492585645e+00 9.959481530473084376e-01 1.002895100203551104e+00 9.931358782376600303e-01 9.946854476129726175e-01 9.912049021635612744e-01 9.989044270684758198e-01 9.957082700509234385e-01 1.002181729464406201e+00 1.000754077011852594e+00 1.000121537141259065e+00 1.002467881334637489e+00 9.992789006122582141e-01 1.000151918797421713e+00 1.002094301247118624e+00 1.001195315940878405e+00 9.988597981214638599e-01 9.959538261027242045e-01 9.990302691505644761e-01 9.984186517079062240e-01 1.003099585671709537e+00 9.998808381697498193e-01 9.934411295977280121e-01 9.983011761485152125e-01 9.991526405975210690e-01 1.002677876449945993e+00
1.006102199281275089e+00 1.001392297462584402e+00 9.992050832489998147e-01 1.002906395801705708e+00 9.981128914081555115e-01 9.957982727089211838e-01 1.002694106931614426e+00 9.958104408100695304e-01 1.002872274258345575e+00 9.928016229296691142e-01 9.943954597481424740e-01 9.903901848498798399e-01 9.988692769618268130e-01 9.955584213301016394e-01 1.002375980278311651e+00 1.000547030490088973e+00 9.998924581554423652e-01 1.002710362676566769e+00 9.991743999425274358e-01 1.000297134678884037e+00 1.001941185151898228e+00 9.997163808395864715e-01 9.986033225116223155e-01 9.953060163951087391e-01 1.000349626562303085e+00 9.980869793786201205e-01 1.003026485146964353e+00 9.998430253632821785e-01 9.930406665405903111e-01 9.979625700024268298e-01 9.991109626988717851e-01 1.003032467713900644e+00
1.006567112583328205e+00 1.001314787762633163e+00 9.989391706709678243e-01 1.003082698274791351e+00 9.983909118681627559e-01 9.956675349172703360e-01 1.003170454726736605e+00 9.956926519896021066e-01 1.002887028359792598e+00 9.925368541421245583e-01 9.941457536443715215e-01 9.898222604870029473e-01 9.987978792759132363e-01 9.953977365036377201e-01 1.002147816750212472e+00 1.000231696410097904e+00 9.996565491623498056e-01 1.003004669927039849e+00 9.989390515579632535e-01 1.000459779137112371e+00 1.002046818923108429e+00 9.992991069188114084e-01 9.983891789064839317e-01 9.945825745614911284e-01 1.000538314153686992e+00 9.977387434921297649e-01 1.003002377522690169e+00 9.998426791300032423e-01 9.927348098383429464e-01 9.975475960926443175e-01 9.992632328142528886e-01 1.003284622104442692e+00
1.006987639742582541e+00 1.001264616630042292e+00 9.981850395795880404e-01 1.003307831475502621e+00 9.985754236123181027e-01 9.955535712905881907e-01 1.003575201106009063e+00 9.956104518278620086e-01 1.002940895341068783e+00 9.923428510211709241e-01 9.940053157204519207e-01 9.894143621309289260e-01 9.986880092668410924e-01 9.950016218636078547e-01 1.002343726903918153e+00 9.997981180397175205e-01 9.994434691971867402e-01 1.003255351225860403e+00 9.987705736579871596e-01 1.000624143786400522e+00 1.001963879224059495e+00 9.995889939354873910e-01 9.982140551728626576e-01 9.938628211906955778e-01 1.000946947683814647e+00 9.973921651349688666e-01 1.002516257084651308e+00 9.998876232300881739e-01 9.925730767949048072e-01 9.970796029129511684e-01 9.990488116850722022e-01 1.002952108046522461e+00
1.007344275710385650e+00 1.001269419011808770e+00 9.979085397630306220e-01 1.002837303007179770e+00 9.986444903832230047e-01 9.954392151504596331e-01 1.004055693087652301e+00 9.955928630909463006e-01 1.003030550220660233e+00 9.922152698249315783e-01 9.939799464029042131e-01 9.889421837835404849e-01 9.985354070059190290e-01 9.947867495356652601e-01 1.001472021102672416e+00 9.992356123860018924e-01 9.985110341498142361e-01 1.003362206770026965e+00 9.986008581869260103e-01 1.000793202469831611e+00 1.001864839319923872e+00 9.999463774711635500e-01 9.981905257178202984e-01 9.932075109575667637e-01 1.001782218345900644e+00 9.970375001753312150e-01 1.002709476415521772e+00 9.999396517151790675e-01 9.926397918084027827e-01 9.966064740524864796e-01 9.987735947848167539e-01 1.003233822473954318e+00
1.007654500764786354e+00 1.001350084394232676e+00 9.976824097488952159e-01 1.002613301150326874e+00 9.985845693284501889e-01 9.953102872721015792e-01 1.004726608294923551e+00 9.956323892688125898e-01 1.003163403947326282e+00 9.921189648066486289e-01 9.940236328231956131e-01 9.888676277982505480e-01 9.983631515871675965e-01 9.945437250494553183e-01 1.001635193764933707e+00 9.986512519843404601e-01 9.983883172740425360e-01 1.003286584807915105e+00 9.984843028904523132e-01 1.001024533138382688e+00 1.001828242321499918e+00 9.991033432286674509e-01 9.981220450975748504e-01 9.926580376576502607e-01 1.003189357227095568e+00 9.966656740901973510e-01 1.003053426617869004e+00 9.999784149267870736e-01 9.929744995829042908e-01 9.961660319844857225e-01 9.982371018742689506e-01 1.003613797213004144e+00
1.007945529392853867e+00 1.001506595838834057e+00 9.974590437878884108e-01 1.002915911691796058e+00 9.984152918105236862e-01 9.951721113400046059e-01 1.005652163497541496e+00 9.957221180913496950e-01 1.003351358970483664e+00 9.919913007544078898e-01 9.940546370985209323e-01 9.888220860961679515e-01 9.982069378632238976e-01 9.942801182607668986e-01 1.001678461863373615e+00 9.981900895889119774e-01 9.983185738498292494e-01 1.003122835363379650e+00 9.981811649452402291e-01 1.002263128395563863e+00 1.001753590017262274e+00 9.988041935840611396e-01 9.981719950054018797e-01 9.921720481493949695e-01 1.004812394970620248e+00 9.962562368237398713e-01 1.003512519673899872e+00 9.999975937230377587e-01 9.935509186989682773e-01 9.957723904309980778e-01 9.978844273516813690e-01 1.004081206623108402e+00
1.008247002356245980e+00 1.002080968068978839e+00 9.971841385428729110e-01 1.003287468554513895e+00 9.982652430249671083e-01 9.950221454788362729e-01 1.006841200883669796e+00 9.958727534673690318e-01 1.003579317413716199e+00 9.917577395240706473e-01 9.939875406232580035e-01 9.890007836038704481e-01 9.981021505180110998e-01 9.939983727311223483e-01 1.001455101929529246e+00 9.979631131786625975e-01 9.982638132865001568e-01 1.003155919553854414e+00 9.982474015998605843e-01 1.002560478361310681e+00 1.001911787241904550e+00 9.990713792048863118e-01 9.983572072530719765e-01 9.918490813456530830e-01 1.006952197037824792e+00 9.957859692579444921e-01 1.003940955133052926e+00 9.999972769200661249e-01 9.943204568439208968e-01 9.954239582447008683e-01 9.975819155598514287e-01 1.004633540452599449e+00
1.008404905841764343e+00 1.002375311968234151e+00 9.968127618279036817e-01 1.003692238283480753e+00 9.982246418315412484e-01 9.948595445693193540e-01 1.008267996418077406e+00 9.960484181784639013e-01 1.003835975675964276e+00 9.914090552439687176e-01 9.938003692439653092e-01 9.892754184329191069e-01 9.980776269822867475e-01 9.937141252657282209e-01 1.001380548495170775e+00 9.980296526808530855e-01 9.981897165449964415e-01 1.003305249659082188e+00 9.988008816776394738e-01 1.002727651385347807e+00 1.002250753398123750e+00 9.970713733405801582e-01 9.986548070833847213e-01 9.902721729500401082e-01 1.008967747596128062e+00 9.952577447526237409e-01 1.004256635863935321e+00 9.999906982242262599e-01 9.952239197654140224e-01 9.950840726225006483e-01 9.979127623884085363e-01 1.005255214812267983e+00
1.008431519932891263e+00 1.002690619825998164e+00 9.963015965824540965e-01 1.004119244091810970e+00 9.982438121158330180e-01 9.947160015944725986e-01 1.009961881798497219e+00 9.962152751133109829e-01 1.004119675104887977e+00 9.910145185784632327e-01 9.935295114317745924e-01 9.896035140616452619e-01 9.981034479154028416e-01 9.934509420840320626e-01 1.001381809917961441e+00 9.983679687246208578e-01 9.980704045421264770e-01 1.003677319552310987e+00 9.989654822914209031e-01 1.000414229269880328e+00 1.002503399033676690e+00 9.973088923721638022e-01 9.990566156193846359e-01 9.896537669841408702e-01 1.010620837865037647e+00 9.946504597301945028e-01 1.004288817752448049e+00 9.999293402301647760e-01 9.962164101634335411e-01 9.946895268227258224e-01 9.977344522495258383e-01 1.005916756359275244e+00
1.008266626093863305e+00 1.003010421887281733e+00 9.957746913752660856e-01 1.004566437657589795e+00 9.982848340527376019e-01 9.946254578679531999e-01 1.011942532950488749e+00 9.963377094066432349e-01 1.004401775470475711e+00 9.906676767857806043e-01 9.932336922632362120e-01 9.899702561710413962e-01 9.981218571832405351e-01 9.932153285248597196e-01 1.001484297018203629e+00 9.988629532012207601e-01 9.981183890215408194e-01 1.004209099689867601e+00 9.991377024264311846e-01 1.000417698819231260e+00 1.002528866876311708e+00 9.963845226545945399e-01 9.995887262749748592e-01 9.888759021334128096e-01 1.011925403303048032e+00 9.939207356973581708e-01 1.004659357233324224e+00 9.994713165056393622e-01 9.972881322598208254e-01 9.941771918482851245e-01 9.979192946581303403e-01 1.007704072373245996e+00
1.007850486680325286e+00 1.003342547650924343e+00 9.947185367378326148e-01 1.005024651674108149e+00 9.983852404798304603e-01 9.945633808204487059e-01 1.014217775450848125e+00 9.963842681602790297e-01 1.004683630433519159e+00 9.904114872160599825e-01 9.929856543777576539e-01 9.904327398208346844e-01 9.981078816371525830e-01 9.929946788298084082e-01 1.001640536951104776e+00 9.993589864001927170e-01 9.979367411971000745e-01 1.004763944992556945e+00 9.992736589520567758e-01 1.000457069059220716e+00 1.002337960662886829e+00 9.990979228834784287e-01 1.000312000362094889e+00 9.881152115876895570e-01 1.013014301745573276e+00 9.929996317781086823e-01 1.004652780302162318e+00 9.991956859890681608e-01 9.984741289035081735e-01 9.935088388749541144e-01 9.980104795666040474e-01 1.008464223134591276e+00
1.007098135384491888e+00 1.003697054679160816e+00 9.932808008491775809e-01 1.005473872918069000e+00 9.985621297370861349e-01 9.944950063418910302e-01 1.016739924953926844e+00 9.963446983849709726e-01 1.005007103046375416e+00 9.902112417433275304e-01 9.928540058302935956e-01 9.910574801685296809e-01 9.980610955552435826e-01 9.927535602501590395e-01 1.001836015327150164e+00 9.997176651882774268e-01 9.977394599784339402e-01 1.005685666047868132e+00 9.993628929171909370e-01 1.000594866521827608e+00 1.001934820458068032e+00 9.977873859472455864e-01 1.001296389544294341e+00 9.874147123732314180e-01 1.013970807751060077e+00 9.917989261100533804e-01 1.004714328741016294e+00 9.989541258668400703e-01 9.998957205557885697e-01 9.926503850197266887e-01 9.983061866445038790e-01 1.009190768561130103e+00
1.005890026835243978e+00 1.004052546122572664e+00 9.914449592148931734e-01 1.005933855196700311e+00 9.987622847916882707e-01 9.943899852540944995e-01 1.019337626115728979e+00 9.961616050645827336e-01 1.005447132049895220e+00 9.900273491004191184e-01 9.928790113445706833e-01 9.918492738811468534e-01 9.981451678201501698e-01 9.924635907363492660e-01 1.002128850443568364e+00 9.998969783185479576e-01 9.976390911839052578e-01 1.005517342806572900e+00 9.994470960102711521e-01 1.001072079425720185e+00 1.001411276062688316e+00 9.975581982266227277e-01 1.002597373820747650e+00 9.868306465722607168e-01 1.014795123098653384e+00 9.902781827093640743e-01 1.004758228643341633e+00 9.988365576336540874e-01 1.001337377093631131e+00 9.916353395732436793e-01 9.978648473847872014e-01 1.009860541815083890e+00
1.004160707927964857e+00 1.004375232840406307e+00 9.892592308209179341e-01 1.006424905355391974e+00 9.989671669052615499e-01 9.942233884417223111e-01 1.021812480258032840e+00 9.957708685703859919e-01 1.006096576427400358e+00 9.898499566199964184e-01 9.930670965577960141e-01 9.927884659706536219e-01 9.981874314128795778e-01 9.921317656426750231e-01 1.002630568436076341e+00 9.998832582765577737e-01 9.973408165370413192e-01 1.005741014440570735e+00 1.000122490201990733e+00 1.001443712795913044e+00 1.000786873260189447e+00 9.973027112894544688e-01 1.004254604706755982e+00 9.861358317304208532e-01 1.015441730483531479e+00 9.884396383189560931e-01 1.004860683106298946e+00 9.988345261205904269e-01 1.002876612385601440e+00 9.903227417433441149e-01 9.981573209272900371e-01 1.010479036462220259e+00
1.001920296317414749e+00 1.004634502065672619e+00 9.868282515087990481e-01 1.006969355711822001e+00 9.992062249381863381e-01 9.939727281860342156e-01 1.024066699693128468e+00 9.951278906963533233e-01 1.006990423726426220e+00 9.889105751779450060e-01 9.934151063634003576e-01 9.938429980736609437e-01 9.983041115962050238e-01 9.917824787817923760e-01 1.003395662613924211e+00 9.997002958769567460e-01 9.969663881314348997e-01 1.005826604505099864e+00 9.987207796262548287e-01 1.001804793833980023e+00 1.000049095924065989e+00 9.979427613546537623e-01 1.006216520179494145e+00 9.853863349730352938e-01 1.015913870254035567e+00 9.863224632859916019e-01 1.005027286494908356e+00 9.989203105963280205e-01 1.004475824324365218e+00 9.888526101507078003e-01 9.986351751098255791e-01 1.011070550780309496e+00
9.992513661402584457e-01 1.004816083730757592e+00 9.842408338962402858e-01 1.007604463869884448e+00 9.994472734194705943e-01 9.936193192672317931e-01 1.026169497660655683e+00 9.942089063758366985e-01 1.008087751656822073e+00 9.890469973638426060e-01 9.939289127463667439e-01 9.949718555591555713e-01 9.984757195446907208e-01 9.914562561219858461e-01 1.004401206019142512e+00 9.994527682452120088e-01 9.955071010866974879e-01 1.006266636320088059e+00 9.994914212484354854e-01 1.002965551935192545e+00 9.992136427369370244e-01 9.984340564996297962e-01 1.008385268582857819e+00 9.846432777561442418e-01 1.016262801545210204e+00 9.840111375846097852e-01 1.005813072547759646e+00 9.990543654207030277e-01 1.006096034076270795e+00 9.873350096755847405e-01 9.985925218312660112e-01 1.011677910175627693e+00
9.963098963662502250e-01 1.004936645410560159e+00 9.815743570191349798e-01 1.008355413854067573e+00 9.996804131649067449e-01 9.932307239812990796e-01 1.028280261093954095e+00 9.930611353873928238e-01 1.009307125734371091e+00 9.894886645547724680e-01 9.945949774384099662e-01 9.961584558251407318e-01 9.986534621219465002e-01 9.911901571240495645e-01 1.005578109996271730e+00 9.992138328470038244e-01 9.949856552627293071e-01 1.006563916849258833e+00 9.997775849651914237e-01 1.004473762364135325e+00 9.983442392428760748e-01 9.990832810644910689e-01 1.010643568993521368e+00 9.840204911985860337e-01 1.016531025963921309e+00 9.816062207863354150e-01 1.005734244193948523e+00 9.991820367724976171e-01 1.007734702441031915e+00 9.858681217212055259e-01 9.984943055299987380e-01 1.011716582352269800e+00
9.932464197168854314e-01 1.004997675112213606e+00 9.790319856735536508e-01 1.009222622158305160e+00 9.999525799604717102e-01 9.928709301176784630e-01 1.030494421312277531e+00 9.917538514389712123e-01 1.010562094241252318e+00 9.902036987026294756e-01 9.953652900890620492e-01 9.974226364834063441e-01 9.988161330527343118e-01 9.909918765594967205e-01 1.006799491684554404e+00 9.989980264636810769e-01 9.943963845234932153e-01 1.007054199667962946e+00 1.000375964084645686e+00 1.005320456500254700e+00 9.974954780898478424e-01 1.000887248548334663e+00 1.012911869693250422e+00 9.835360853631779365e-01 1.016754112522675335e+00 9.792480285816995700e-01 1.005524323952099452e+00 9.993004379417652627e-01 1.009729366125376560e+00 9.845058553033803062e-01 9.984521991835043631e-01 1.012563295007272934e+00
9.901855069734248893e-01 1.004976331916827226e+00 9.764108779447747688e-01 1.010176601597160717e+00 1.000291201177227807e+00 9.925776536936371519e-01 1.032831879702276190e+00 9.903874058416253234e-01 1.011790738901278131e+00 9.911226329411043645e-01 9.961760593182154011e-01 9.987455784622371047e-01 9.989658745311306154e-01 9.908364023543974053e-01 1.007984198234189499e+00 9.988278219408661673e-01 9.937687669916041022e-01 1.007567788391563912e+00 1.001174140785611177e+00 1.007015952352792398e+00 9.965764767763352072e-01 1.001332393645500085e+00 1.015045791054252300e+00 9.831220010910918239e-01 1.018276968206492494e+00 9.770877035254773579e-01 1.005273954273161463e+00 9.995029674931563690e-01 1.011573539921035714e+00 9.832724471729827886e-01 9.983473977108802133e-01 1.013485463072684833e+00
9.872282074680703845e-01 1.004835974826319145e+00 9.739005637584673414e-01 1.011183489411590308e+00 1.000683860943903492e+00 9.923799345126890215e-01 1.035224622869492128e+00 9.890807279796686169e-01 1.012952920368034748e+00 9.922184527870041570e-01 9.970151969516919399e-01 1.000059853217387884e+00 9.991002310085954630e-01 9.906884238245567964e-01 1.009134270612462636e+00 9.987230000200375546e-01 9.931196089023941465e-01 1.008140433375329215e+00 1.001136846035871164e+00 1.008118013379221800e+00 9.960851352059311159e-01 1.002602876332594928e+00 1.016956915206061351e+00 9.847168962149498439e-01 1.018363673554062210e+00 9.752364393669560316e-01 1.005043910370803095e+00 9.997533523626526142e-01 1.013476277095017863e+00 9.821719178821413099e-01 9.982663345432715163e-01 1.014928819001209126e+00
9.844735471438225138e-01 1.004547556932753327e+00 9.715400436097627601e-01 1.012245286573741465e+00 1.001123529838181536e+00 9.922638324559367451e-01 1.037570743508652749e+00 9.879408032505985204e-01 1.014041035485736764e+00 9.935078315843179908e-01 9.978673668219287807e-01 1.001333486153634711e+00 9.992844212670339843e-01 9.905344056777380946e-01 1.010285059266281982e+00 9.987059069050665538e-01 9.925121602975889301e-01 1.008875143137627273e+00 1.001792463536418376e+00 1.009212057795585427e+00 9.954126495328474711e-01 1.007597635479606568e+00 1.018596675472468016e+00 9.841229710374481687e-01 1.018703852690429290e+00 9.737312166388617518e-01 1.004846504551531572e+00 1.000038225396142400e+00 1.015338136429027927e+00 9.811735532460971188e-01 9.982320674869983312e-01 1.016728528088436168e+00
9.820168081723049669e-01 1.004138895278082533e+00 9.693549284564527690e-01 1.013382415826399985e+00 1.001645738297884725e+00 9.921869772293204770e-01 1.039799823067929063e+00 9.870442321460953794e-01 1.015042430182904409e+00 9.949898680564692732e-01 9.987258645816540215e-01 1.002574339495261091e+00 9.994691969694746714e-01 9.903709431329610346e-01 1.011496377333417573e+00 9.988297150630746080e-01 9.919081622686061195e-01 1.009829574977230582e+00 1.002442088435555156e+00 1.010381465797532075e+00 9.953641491152708243e-01 1.008684841173631774e+00 1.019991656807310410e+00 9.833675070505438764e-01 1.018566328233531104e+00 9.725952352188340644e-01 1.004637944751213041e+00 1.000348817879382901e+00 1.017053055556078611e+00 9.802541699151740007e-01 9.979951587374279454e-01 1.018831016375083998e+00
9.799155761473291593e-01 1.003666318274304858e+00 9.676200683505198352e-01 1.014578941869016759e+00 1.002275233620175898e+00 9.921147271882484464e-01 1.041893637019927432e+00 9.864137826990954094e-01 1.015922824119583012e+00 9.966566415611320950e-01 9.996276354097111128e-01 1.003803363833881912e+00 9.996300267798033934e-01 9.902181407334333940e-01 1.012718545466931630e+00 9.991441935050416889e-01 9.913387091001814033e-01 1.010992881389040976e+00 1.003115724523288232e+00 1.011559960849044426e+00 9.955228174084279624e-01 1.009330054968160084e+00 1.021198968468333135e+00 9.824638062998449772e-01 1.018287736562838441e+00 9.718411086745396554e-01 1.003511862831354629e+00 1.000697691018837654e+00 1.018548586680029899e+00 9.794155050993297307e-01 9.983453655985554676e-01 1.021120266357180340e+00
9.782043897316804459e-01 1.003176282524354201e+00 9.658700319882801422e-01 1.015817906394890668e+00 1.002947688569478801e+00 9.920640532362716701e-01 1.043297183648483673e+00 9.860132898888095410e-01 1.016661007010489115e+00 9.985039635375677625e-01 1.000590676089705866e+00 1.005031713747143174e+00 9.997526786605280824e-01 9.904451112495528120e-01 1.014110239520682466e+00 9.996746922592356643e-01 9.907605997557369371e-01 1.012411200421089674e+00 1.003874768067085421e+00 1.012821804523262204e+00 9.958809073582590710e-01 1.010377281514287295e+00 1.022073757660666660e+00 9.814423744168754293e-01 1.017860565866232747e+00 9.714274516538792259e-01 1.003623061977353625e+00 1.001043932194880082e+00 1.019764563536051050e+00 9.786726671113357146e-01 9.983504512284646637e-01 1.023457440419255793e+00
9.768895841005357239e-01 1.002703756684720560e+00 9.643981261729611676e-01 1.016836132593264663e+00 1.003581180091113634e+00 9.920754582549878853e-01 1.045104221748113238e+00 9.857924997235381070e-01 1.017274670705761830e+00 1.000530962952581593e+00 1.001638261150497256e+00 1.006248804210599923e+00 9.998180090356636462e-01 9.903627822627428801e-01 1.015505342362017949e+00 1.000362471516670571e+00 9.901539698445764870e-01 1.014098204895882649e+00 1.004218455841644264e+00 1.014215825580807362e+00 9.965033211030567273e-01 1.010229002170156321e+00 1.023154779571805895e+00 9.803040578899198110e-01 1.017290631093571429e+00 9.713042907188337294e-01 1.003908186553456705e+00 1.001300689932761001e+00 1.020535716776869606e+00 9.780501366550271580e-01 9.981060599091783336e-01 1.025721770307834513e+00
9.759351914442208065e-01 1.002254310816465210e+00 9.632200938378068233e-01 1.018121033687211296e+00 1.004134904476498225e+00 9.921534686767355948e-01 1.046578279741269490e+00 9.857363050107865732e-01 1.017570028378364855e+00 1.002752637868770114e+00 1.002811325017729960e+00 1.006885091898128692e+00 9.998234558345848733e-01 9.903585459947533698e-01 1.016834600311144809e+00 1.001145622648625944e+00 9.895399874068150359e-01 1.016027382372190369e+00 1.005055920148461901e+00 1.015417884085936029e+00 9.970084797024773016e-01 1.010850802820119076e+00 1.024230204638171937e+00 9.816956439534130219e-01 1.018414184787965304e+00 9.714206754352544548e-01 1.004117862373998804e+00 1.001421641095164183e+00 1.021202551948980242e+00 9.775849142230359501e-01 9.980983258156638227e-01 1.027820261698068949e+00
9.746234622559218908e-01 1.004422072725917214e+00 9.623317032067479904e-01 1.019409773506999128e+00 1.004572921368274141e+00 9.922810918380672307e-01 1.047687489952313866e+00 9.858550463701476474e-01 1.017927920981153367e+00 1.005180787331113157e+00 1.004171369717552720e+00 1.007995310587047610e+00 9.997895731962588295e-01 9.904536055771313574e-01 1.018152574310154712e+00 1.001989016434570834e+00 9.889944034944928575e-01 1.018214711859699362e+00 1.005480422875715263e+00 1.017185817713793350e+00 9.983331995348230237e-01 1.011530277738051042e+00 1.025329121095604146e+00 9.804285323398209684e-01 1.017804504329723247e+00 9.717009992861135315e-01 1.004401182444587315e+00 1.001435033172078048e+00 1.021828867622319947e+00 9.773309988961647043e-01 9.982409076221433475e-01 1.029745458928408297e+00
9.742187390230069299e-01 1.004055391860198876e+00 9.617185273072168528e-01 1.020716605249973874e+00 1.004883226071348945e+00 9.924507490766301121e-01 1.048489740914546386e+00 9.861956222899914692e-01 1.018091807824601069e+00 1.007798909341153015e+00 1.005774762569829228e+00 1.009032532844446939e+00 9.997566165720913611e-01 9.906749182637455409e-01 1.019534307065349088e+00 1.002817311590413096e+00 9.885754396229828878e-01 1.020406898703724696e+00 1.005586931552133301e+00 1.019048267828565946e+00 9.995917171444193006e-01 1.013043664558544998e+00 1.026458613742291526e+00 9.790575559722553001e-01 1.017374386841964240e+00 9.720659518280855282e-01 1.003287738049467359e+00 1.001376141154144861e+00 1.022362954526822909e+00 9.773270648149154916e-01 9.982005878315212133e-01 1.031530101914638342e+00
9.740653484354738767e-01 1.003707625911046453e+00 9.613641331124158640e-01 1.022071415607656464e+00 1.005143382916140471e+00 9.926893040350088793e-01 1.049129525833235377e+00 9.867828866739394300e-01 1.018098649992068561e+00 1.010569060967994925e+00 1.007605984128209231e+00 1.010015336455228452e+00 9.997412941134363740e-01 9.910441685857453997e-01 1.021029883750281364e+00 1.003541409115819460e+00 9.882958923678634156e-01 1.022476284912990252e+00 1.007069983699005356e+00 1.020846187988605269e+00 1.000368760142864577e+00 1.013714962017302046e+00 1.027644579253671031e+00 9.775900302651940876e-01 1.017176160264165130e+00 9.724709222426040078e-01 1.004287153988658865e+00 1.001271907072927014e+00 1.022989822861537945e+00 9.775721949472742089e-01 9.981238972914723284e-01 1.033227578839854610e+00
9.741246635496912942e-01 1.003397981552865970e+00 9.612583410639047310e-01 1.023475210908432409e+00 1.005518869642690882e+00 9.929997594820876294e-01 1.049744990958786373e+00 9.875797140735620427e-01 1.018014873722502767e+00 1.013440835341373969e+00 1.009627056587014904e+00 1.010942005169990443e+00 9.997544087361445175e-01 9.915636018055099532e-01 1.022679994456356489e+00 1.004156465247407315e+00 9.877981720826966017e-01 1.024341521113254494e+00 1.007562180563797094e+00 1.023130956698378613e+00 1.001278883337856085e+00 1.014826381881069661e+00 1.027788336617333709e+00 9.740597339250152142e-01 1.017165497289407528e+00 9.729237327318145390e-01 1.005511118526762671e+00 1.001546570723545138e+00 1.023745224239700935e+00 9.780807533955836464e-01 9.977943957260267949e-01 1.034204797031587297e+00
9.743777063952278050e-01 1.003118775023087217e+00 9.614013665216942783e-01 1.024920821579401231e+00 1.006055698945466981e+00 9.933729767826933177e-01 1.050472862008366315e+00 9.885504295152021115e-01 1.017902789970346555e+00 1.016380751456520404e+00 1.011818295741678142e+00 1.011803374272694178e+00 9.997936674422297498e-01 9.922453251244914840e-01 1.024473731637601581e+00 1.004659536734724190e+00 9.876733275702961334e-01 1.026172359218867403e+00 1.008100235392912492e+00 1.024897680214156725e+00 1.002060111850230806e+00 1.016430389890158770e+00 1.029234932804354630e+00 9.725443736002700179e-01 1.019090204735540350e+00 9.734183315499088662e-01 1.006901379461870638e+00 1.001573703743677601e+00 1.024622491324102880e+00 9.788891097789148565e-01 9.975447302839929309e-01 1.035327220055865194e+00
9.748184023725391389e-01 1.002854960657727945e+00 9.617639070468743112e-01 1.026425872086915714e+00 1.006633107569394614e+00 9.938216240174457816e-01 1.051383534840450773e+00 9.896427921333904587e-01 1.017800791134698679e+00 1.019387550153940225e+00 1.014147867409695758e+00 1.012566457615005078e+00 9.998472176489650032e-01 9.930864519993189976e-01 1.026353344461533146e+00 1.005029119244285951e+00 9.875661074569674902e-01 1.027692098204261661e+00 1.008711495022487359e+00 1.026608988238577158e+00 1.002819215514704432e+00 1.018804124894067575e+00 1.030772282539591744e+00 9.709873866627815042e-01 1.019334030596362739e+00 9.739165622257334176e-01 1.008413568807483784e+00 1.001689426185661258e+00 1.025567366695282701e+00 9.800078441916276750e-01 9.978686274362674746e-01 1.037477075110301961e+00
9.754494363806252011e-01 1.002599121623797718e+00 9.623141620900120818e-01 1.028022946398831738e+00 1.007154608114048111e+00 9.943240650610565279e-01 1.052832819842336232e+00 9.908182241202425633e-01 1.017714083541699122e+00 1.022478985434452481e+00 1.016617344628564679e+00 1.013200702820751919e+00 9.999030407071459736e-01 9.940613831277526069e-01 1.028274069782013189e+00 1.005205843034202129e+00 9.874984293351308784e-01 1.029525786363335582e+00 1.009319396210983433e+00 1.028285309983884455e+00 1.002421364822502658e+00 1.019277749561722901e+00 1.032380398806036936e+00 9.692221411678549892e-01 1.019484413866534434e+00 9.744032899297981887e-01 1.009095992836988920e+00 1.001813127258997183e+00 1.026508233188546892e+00 9.814132951502329005e-01 9.988606623668981888e-01 1.039422600621802140e+00
9.762970941181170481e-01 1.002319720836606143e+00 9.630607055273373573e-01 1.029774401531950101e+00 1.007606761191849332e+00 9.948862099821600413e-01 1.054299728895037092e+00 9.920614661160442882e-01 1.017588562881400760e+00 1.025625728919832502e+00 1.020082389650500243e+00 1.013668007072509258e+00 9.999050213693370104e-01 9.951405925888660020e-01 1.030124674904463911e+00 1.005103993742106239e+00 9.874828914829573145e-01 1.031417666907963326e+00 1.010629370827780260e+00 1.029973295666197330e+00 1.003369936845652788e+00 1.020926554930768004e+00 1.034047328222910345e+00 9.676376975597822394e-01 1.019474600172726397e+00 9.748591035979033981e-01 1.010925926085820103e+00 1.001817064087065612e+00 1.027401454458377605e+00 9.830356444063791388e-01 9.988570165419529134e-01 1.041449104719671448e+00
9.773546319246917413e-01 1.001956761578822963e+00 9.640041213877227344e-01 1.031732013425260330e+00 1.007970706237534930e+00 9.955726896006066307e-01 1.056050474865711797e+00 9.933187128625482476e-01 1.017364189319356571e+00 1.028769724965974408e+00 1.022757961352980471e+00 1.013935636837295817e+00 9.997988630713771085e-01 9.962800727500858988e-01 1.031954637252935791e+00 1.004616523299124431e+00 9.875032708023917527e-01 1.033064223378113100e+00 1.011823448512503498e+00 1.031143748413743122e+00 1.004147699953258366e+00 1.021008649657527245e+00 1.035783293791029180e+00 9.659797180543574502e-01 1.019298667058647023e+00 9.752751046284738878e-01 1.012647700519529570e+00 1.001583363037826802e+00 1.028226116367303877e+00 9.847706875709490992e-01 9.994902890898986758e-01 1.043584268214880373e+00
9.785998806213107581e-01 1.001445355780307800e+00 9.651080937761891132e-01 1.033880688440372175e+00 1.008216178354364390e+00 9.964942670556918847e-01 1.058037657737668447e+00 9.945631470180945621e-01 1.017070046375022851e+00 1.031908245108752231e+00 1.025376079764312109e+00 1.013983165405446529e+00 9.989098558502615965e-01 9.974303954756289503e-01 1.032872600396373519e+00 1.003699534342424426e+00 9.874963257023953167e-01 1.034371647895485635e+00 1.012161956871118207e+00 1.031826103078233414e+00 1.004483682743143147e+00 1.021398659441251189e+00 1.037583853975163173e+00 9.641884237764785093e-01 1.018948874362607393e+00 9.756549475505476021e-01 1.014555294589132517e+00 1.001093184372016331e+00 1.028989506702142620e+00 9.865188917321332518e-01 9.995622404029220753e-01 1.045648743595320340e+00
9.800306824824674967e-01 1.000763540135296337e+00 9.663239184959926398e-01 1.036180120332221399e+00 1.008331873764546360e+00 9.977190974174058313e-01 1.060218439878188867e+00 9.957754794386293185e-01 1.016772656299299804e+00 1.035059029628758731e+00 1.027779441742250111e+00 1.013795196719152969e+00 9.985986523067972298e-01 9.985571137656358287e-01 1.034299400522353363e+00 1.002491147454934062e+00 9.874020678964565700e-01 1.035570467337643352e+00 1.013332721965263472e+00 1.031860844069986793e+00 1.005046905266882007e+00 1.022938139619316900e+00 1.039414930450963670e+00 9.622369134692401182e-01 1.018427687469638965e+00 9.759996741583822910e-01 1.015581751333386018e+00 1.000425715486549461e+00 1.030260845612949394e+00 9.882154422214434186e-01 9.995961561687743968e-01 1.047665526879476561e+00
9.816341415252297642e-01 9.999228059027901461e-01 9.676337601581487258e-01 1.038569625777974181e+00 1.008287926669471979e+00 9.992653171002007229e-01 1.062953981559753736e+00 9.969285562492945507e-01 1.016544990071480470e+00 1.038236182550546172e+00 1.029871449068665568e+00 1.013420746049256804e+00 9.980489474770141145e-01 9.996463681438988447e-01 1.035587420114198576e+00 1.001198062069748707e+00 9.871962656509848388e-01 1.036422161737158731e+00 1.013698833604652849e+00 1.033356374441695591e+00 1.004228081751445290e+00 1.023109693794673536e+00 1.041248796776794494e+00 9.600877781186972770e-01 1.017811554400009699e+00 9.763053028911889974e-01 1.015563610236266623e+00 9.997470635848899612e-01 1.031229828206958299e+00 9.898445041437242686e-01 9.997519434296626706e-01 1.049604933665913675e+00
9.833771307523735405e-01 9.989648096043486358e-01 9.688489907812463109e-01 1.041005387303007623e+00 1.007988051652745742e+00 1.001154638540422415e+00 1.065428025136346601e+00 9.980123264673629313e-01 1.016451037518286471e+00 1.041436824788616544e+00 1.031652894343456639e+00 1.012935904036646129e+00 9.977083017341440430e-01 1.000685052361693028e+00 1.036803765598455218e+00 9.999504943373568322e-01 9.868750835379885844e-01 1.036808737961324889e+00 1.013918012770114840e+00 1.034637694729884760e+00 1.003359826292199442e+00 1.022662958684112278e+00 1.043041754118018583e+00 9.577600389513142298e-01 1.017228980187220744e+00 9.765700587596212179e-01 1.016567388657667159e+00 9.992180411577676891e-01 1.032936350191166586e+00 9.914402421732642079e-01 9.999696677703374670e-01 1.051283005108414992e+00
9.852182759348664387e-01 9.979668736371651860e-01 9.702949119273018841e-01 1.043477316669802146e+00 1.007439983058617594e+00 1.003338815107319260e+00 1.067997855251728412e+00 9.990215911333582000e-01 1.016529951928871300e+00 1.044632572654748293e+00 1.033143793855296089e+00 1.012415528997952618e+00 9.974078494228552083e-01 1.001653787205032398e+00 1.038033734123634755e+00 9.988376642183162124e-01 9.864249192219592954e-01 1.037282045405923059e+00 1.014555171404107670e+00 1.034537189681017599e+00 1.002016143862783037e+00 1.020943042102099518e+00 1.044753862297942426e+00 9.553852242706292186e-01 1.016681595767458424e+00 9.767995967378619859e-01 1.017435728240281945e+00 9.988740591907300237e-01 1.034551129601066766e+00 9.930606212893204887e-01 1.000407731746490114e+00 1.053070708561291591e+00
9.871628090708453040e-01 9.969799695942582751e-01 9.717920309203287310e-01 1.046026804824019774e+00 1.006826204614330811e+00 1.005695910914682134e+00 1.070733367651043544e+00 1.000423037808639171e+00 1.016781356147194781e+00 1.047769011266403094e+00 1.034399510332498773e+00 1.011970881517587184e+00 9.971337503281797465e-01 1.002546751948199422e+00 1.039344123702554690e+00 9.979138870468595712e-01 9.858533098646423687e-01 1.037693888217399385e+00 1.016217158668211162e+00 1.035501123701463300e+00 1.000874415904395631e+00 1.020336232123097986e+00 1.046403222977652314e+00 9.531490427115700825e-01 1.016058244388967413e+00 9.770210662285313541e-01 1.018295627362950428e+00 9.986496168344073388e-01 1.036506198436350834e+00 9.947543311312105896e-01 1.000620075505766371e+00 1.054994108128828989e+00
9.891940493010017432e-01 9.960241572719074066e-01 9.733429692616486495e-01 1.048705031022887368e+00 1.006358990433377842e+00 1.008129727298418876e+00 1.073408011350150293e+00 1.001350346175152062e+00 1.017165504105903784e+00 1.050776888512068297e+00 1.035467352376027605e+00 1.011711281115543093e+00 9.968433064014045053e-01 1.003387440775092676e+00 1.040738188126993036e+00 9.972252420555575148e-01 9.852087212015854245e-01 1.037941398787267433e+00 1.019024500856504867e+00 1.036316270429852748e+00 1.000110045317061047e+00 1.021065368751476132e+00 1.048038416027975428e+00 9.511810233980594331e-01 1.015295581641588063e+00 9.772703245456594301e-01 1.020797432097059643e+00 9.984673245795750995e-01 1.037094259496220250e+00 9.965334385133293171e-01 1.000859828595070722e+00 1.056772532047602686e+00
9.912583937149985758e-01 9.951148565836549498e-01 9.749097398398861580e-01 1.051520021899119639e+00 1.006170271686733786e+00 1.010584265156069916e+00 1.075435825253165056e+00 1.002173498329589352e+00 1.017559002966690773e+00 1.053660272435600120e+00 1.036365795715454174e+00 1.011732908022933142e+00 9.968617146887116531e-01 1.004210150953128711e+00 1.043439532924534507e+00 9.968250195984645901e-01 9.838308662086518996e-01 1.038009360807400805e+00 1.023221703487297241e+00 1.038027377189153055e+00 9.997591361720189473e-01 1.019740073919661594e+00 1.049745048309038031e+00 9.495601295186945068e-01 1.014316932332474774e+00 9.775836380663144309e-01 1.019726377011338059e+00 9.982943381692328533e-01 1.039179271810392935e+00 9.983886860261895757e-01 1.000683755446434953e+00 1.058581342962208405e+00
9.933533180244429328e-01 9.942685703088660620e-01 9.764612393549060299e-01 1.054424352175421520e+00 1.006312546542035946e+00 1.013001871986049629e+00 1.077729149902488137e+00 1.002895098853304745e+00 1.016924277274856792e+00 1.056452514484214511e+00 1.037149287098674044e+00 1.012097654936634061e+00 9.965313403451224739e-01 1.005054548898793643e+00 1.045042413676279702e+00 9.968562959853102257e-01 9.831168730244392862e-01 1.037977933173838352e+00 1.025768252059366503e+00 1.036936445489291758e+00 9.997985823089041713e-01 1.019447691438909009e+00 1.051570378602064926e+00 9.483062401514616990e-01 1.012983513546301451e+00 9.779500009134453054e-01 1.020903476798191933e+00 9.981253780648539076e-01 1.039618641802054100e+00 1.000308623739650127e+00 1.000584906332128821e+00 1.060386221241495397e+00
9.955117287995551845e-01 9.935238383643285598e-01 9.779872931388265966e-01 1.057319781801256520e+00 1.006805536447460403e+00 1.015367513932946109e+00 1.079984558431285713e+00 1.004110616531757261e+00 1.017723998732608104e+00 1.059138608968203332e+00 1.037888357846258769e+00 1.012844529051638798e+00 9.962152187146702254e-01 1.005949083321889148e+00 1.047488260882170286e+00 9.971687521855812086e-01 9.827567185018861728e-01 1.037962234225920044e+00 1.023527472382880665e+00 1.037876475381430463e+00 1.000231553488409642e+00 1.019942528480970223e+00 1.053587201821436503e+00 9.504628208904086772e-01 1.011224740191203120e+00 9.783581716100478998e-01 1.022233673396804488e+00 9.979672952310353340e-01 1.040046647593015017e+00 1.002815502127939240e+00 1.000654835087907646e+00 1.062137112235098435e+00
9.977449748176820954e-01 9.929074718656403231e-01 9.794764425680678732e-01 1.060125442306284471e+00 1.007593266217904793e+00 1.017733927697575202e+00 1.081753912476277391e+00 1.004601437924361074e+00 1.018699988896847097e+00 1.061719912740342719e+00 1.038691218130730842e+00 1.013969233269886860e+00 9.959832070488207068e-01 1.006189937686243319e+00 1.049162042170356690e+00 9.977944421306775835e-01 9.825729659035362662e-01 1.037844175595933560e+00 1.025805429020705928e+00 1.038036385544137907e+00 1.001084271215071597e+00 1.019586682429503677e+00 1.054564255716885057e+00 9.498833474902780294e-01 1.010484668120281926e+00 9.788121092555491787e-01 1.023766736398558752e+00 9.978658633710936199e-01 1.040348133505689665e+00 1.004714871272383681e+00 1.000614962389677176e+00 1.063815460041949157e+00
9.999999020345263778e-01 9.924104486701766925e-01 9.809111490048396664e-01 1.062812646795748162e+00 1.008614170444536162e+00 1.020146092796901938e+00 1.083208421051598869e+00 1.004996784372871099e+00 1.021136478226480904e+00 1.064253270213639579e+00 1.039423094202197584e+00 1.015418556177532405e+00 9.955173351915169722e-01 1.007222940898899077e+00 1.051061148296659198e+00 9.986546722043939672e-01 9.825513489367634357e-01 1.038125712880909157e+00 1.028420443872947176e+00 1.038976357492898295e+00 1.002362372124752987e+00 1.021178059460195797e+00 1.057080097122590212e+00 9.460486532566662055e-01 1.008180129285599858e+00 9.792948703851833692e-01 1.024903058026579217e+00 9.978728686988159735e-01 1.040732620472118786e+00 1.006574291346142846e+00 1.000248423170661427e+00 1.065379518570321649e+00
1.002236007642660631e+00 9.920088786527465619e-01 9.822649588709922996e-01 1.065411959713968848e+00 1.009891118820143152e+00 1.022575000722193428e+00 1.084879229209693596e+00 1.005329884355019798e+00 1.022386645130244132e+00 1.066788493782679037e+00 1.040620902434393535e+00 1.017704525518172698e+00 9.955259596462854299e-01 1.008336619773619658e+00 1.052725964433911532e+00 9.996830829943403884e-01 9.823175485600712520e-01 1.038535469027381586e+00 1.026290108318237859e+00 1.041234553635057125e+00 1.004006374842527194e+00 1.022005417575775121e+00 1.058820602664162669e+00 9.460596707032253860e-01 1.006027580520004960e+00 9.797736786567657896e-01 1.028203169246810766e+00 9.979763483945084390e-01 1.040409317400412093e+00 1.008376830643390232e+00 9.998750636328008756e-01 1.066763774361782158e+00
1.004435596275533138e+00 9.916727738888252430e-01 9.835441988740115660e-01 1.067990770526297206e+00 1.011496256072725641e+00 1.024983715410281659e+00 1.085539636222942583e+00 1.005627521980498651e+00 1.023172291252081090e+00 1.069372465642792980e+00 1.042047887240447945e+00 1.019736010264718384e+00 9.956457380195404827e-01 1.009547294131825090e+00 1.054833157769943019e+00 1.000855497238626768e+00 9.824729556019432541e-01 1.039033893123174623e+00 1.029288333321210169e+00 1.042147881232375672e+00 1.004784668996335562e+00 1.021363119520827478e+00 1.060789692305488030e+00 9.463903816475052189e-01 1.003579904032446457e+00 9.802470807170117206e-01 1.030865848016810471e+00 9.981220161698554083e-01 1.044876090623591658e+00 1.010096312639372274e+00 9.996504116490608771e-01 1.067962178056532485e+00
1.006538809618686026e+00 9.913984525466420505e-01 9.847871422532602503e-01 1.070792841076696700e+00 1.013428738984946564e+00 1.027329230469266497e+00 1.085364026757083655e+00 1.005898354639964465e+00 1.025019590807055403e+00 1.072044478359201136e+00 1.043704414494280863e+00 1.022017388544814942e+00 9.958747842860925514e-01 1.010871741758883946e+00 1.056993457262247027e+00 1.002326535990500700e+00 9.830483869455248769e-01 1.039641248227370252e+00 1.032410928440300690e+00 1.042893540003648756e+00 1.004865336805405018e+00 1.023050871228554204e+00 1.062772239373851457e+00 9.440237231865338252e-01 1.001287206916624761e+00 9.807185972969871823e-01 1.035228790803515597e+00 9.982680981164347989e-01 1.044555365355267940e+00 1.011714579978085560e+00 9.992600127151869405e-01 1.069050661568390570e+00
1.008534588877177063e+00 9.912027504226704755e-01 9.860011294360964129e-01 1.073180858307020591e+00 1.015653009371182858e+00 1.029573444686971539e+00 1.085961635733355024e+00 1.006102469835890689e+00 1.026452162519379208e+00 1.074787981809864679e+00 1.045601717671911679e+00 1.024480143264664411e+00 9.962005159139986077e-01 1.012326087168458288e+00 1.059002075092637885e+00 1.003793619961271144e+00 9.827137602598515764e-01 1.041012457666325108e+00 1.037723872262126257e+00 1.043777840855766081e+00 1.006912163863663778e+00 1.023817445685683225e+00 1.064771660342158643e+00 9.450230292908118335e-01 9.968604864490400175e-01 9.811605745158311631e-01 1.038118739743858931e+00 9.983735463033108770e-01 1.045213344950380874e+00 1.013234563143101452e+00 9.990587932697977402e-01 1.070085348934263214e+00
1.010487023880709323e+00 9.911001493552803465e-01 9.871872750715253719e-01 1.075667657833319746e+00 1.018107558160192161e+00 1.031712531833481439e+00 1.086194191425477351e+00 1.006098325697142526e+00 1.027543840584692392e+00 1.077523679124188227e+00 1.047783820567836699e+00 1.027042414516945001e+00 9.966150538850382379e-01 1.013896146194509962e+00 1.061433192869248643e+00 1.005727884131330629e+00 9.831785271641158008e-01 1.041697678127960769e+00 1.042366384999198647e+00 1.044693755519758849e+00 1.008985143363674064e+00 1.025384948985229805e+00 1.064418307619416248e+00 9.461797906090162469e-01 9.942593156365409079e-01 9.815681118930981164e-01 1.040340508004254039e+00 9.984341590035173963e-01 1.043945755179274570e+00 1.014655126759948622e+00 9.982020118752485960e-01 1.071011993770943471e+00
1.012457657681082868e+00 9.908354170268941497e-01 9.883880369504776109e-01 1.077978488456870165e+00 1.020628557108592682e+00 1.033798697939445344e+00 1.085969995868568905e+00 1.005743103028190699e+00 1.028509132157846340e+00 1.080188881721552585e+00 1.049519187030461431e+00 1.029631512539875393e+00 9.971324433384978203e-01 1.015544601925961077e+00 1.063187832126716303e+00 1.007045176873416992e+00 9.837821771022922102e-01 1.043126454158237681e+00 1.048022586925552391e+00 1.045206712045364306e+00 1.011701230022864939e+00 1.027451314726339326e+00 1.065851340667250069e+00 9.500128490861934338e-01 9.926056142162860141e-01 9.819842105699243540e-01 1.042875131412415834e+00 9.984810824478402846e-01 1.043716455122730480e+00 1.015970566797028241e+00 9.976459619795456923e-01 1.071741693255732208e+00
1.014425983439655399e+00 9.909738201026887516e-01 9.896558403741009258e-01 1.080426138721551466e+00 1.023033851758280210e+00 1.035901796355966908e+00 1.085864710907380237e+00 1.004958349778716231e+00 1.029624549738846762e+00 1.082810757165377114e+00 1.052284972696289067e+00 1.032200109691452816e+00 9.977593736180473405e-01 1.017245852421812646e+00 1.065800673399160736e+00 1.008173681670185395e+00 9.845532582772394958e-01 1.044615957710735898e+00 1.050855748506942744e+00 1.045568083404073256e+00 1.013975253032838975e+00 1.029760752695605630e+00 1.066503708098301306e+00 9.525367247116108826e-01 9.912407050130994657e-01 9.824436492842198998e-01 1.046650234202326279e+00 9.985236844840761350e-01 1.043362958216115466e+00 1.017187160369647181e+00 9.971646508713122303e-01 1.072984350652827379e+00
1.016286312243636525e+00 9.912102975040477659e-01 9.910180838572354434e-01 1.082418690927649418e+00 1.025239002891011886e+00 1.038047936391096382e+00 1.084680077712517843e+00 1.003718765859291429e+00 1.033483302656731828e+00 1.085447929438053016e+00 1.053749357457536062e+00 1.034750339057147306e+00 9.984769422129917693e-01 1.018972998642287520e+00 1.069103960009541998e+00 1.007520904140580154e+00 9.854854141657881650e-01 1.046127341210880912e+00 1.055083657516884932e+00 1.045823134886297856e+00 1.016365704984453444e+00 1.030112623968904684e+00 1.067800156518125654e+00 9.565310429635014433e-01 9.901261561234806496e-01 9.829453344429838202e-01 1.049510287302299893e+00 9.985192057762198869e-01 1.043024488741709943e+00 1.018301585819352262e+00 9.960051992506468999e-01 1.073136070573479817e+00
1.017955049528913136e+00 9.917842284323892255e-01 9.924635683521387808e-01 1.084355051269832337e+00 1.027254794811730543e+00 1.040219470378550559e+00 1.083163072032662377e+00 1.002089367219587412e+00 1.034195378353106820e+00 1.088127443822304086e+00 1.056221943143061059e+00 1.037294620137550138e+00 9.992623630690790071e-01 1.020698447238544082e+00 1.071516309360563968e+00 1.008318493406793692e+00 9.875338416507856154e-01 1.047661637561440040e+00 1.058671995696704338e+00 1.045992673178443022e+00 1.018848186659768951e+00 1.032667480775813607e+00 1.069964609882713358e+00 9.584295300887613056e-01 9.891691810759619674e-01 9.834978570898333938e-01 1.053355003617364893e+00 9.983933318830419124e-01 1.044492487650555246e+00 1.019282506789160436e+00 9.951991449179830029e-01 1.073074371963862905e+00
1.019377800247609267e+00 9.920901765385967686e-01 9.939720398937170742e-01 1.086555058331801993e+00 1.029131082377169104e+00 1.042400895271842876e+00 1.082650884341695763e+00 1.000175895483528477e+00 1.034817459917069637e+00 1.090859606619414279e+00 1.061266475006551024e+00 1.039818309553036446e+00 1.000104560337151005e+00 1.022424854382491866e+00 1.073859446305395871e+00 1.009022939101172911e+00 9.893383324177044136e-01 1.049200694638397602e+00 1.061244396148564695e+00 1.046093081131250324e+00 1.021374312158886521e+00 1.035317712022310044e+00 1.069672055837022739e+00 9.605419855383902084e-01 9.882027628483653903e-01 9.840921015550104789e-01 1.058984790199508641e+00 9.980779871691402017e-01 1.043847137817826676e+00 1.020086627389079403e+00 9.941760573676685642e-01 1.072987853116655677e+00
1.020583648909153540e+00 9.923818284935587153e-01 9.955156958237560971e-01 1.088526798696179743e+00 1.030865315871972943e+00 1.044588401084102225e+00 1.080780945629197687e+00 9.980565394277517433e-01 1.035356102329453076e+00 1.093597303027951329e+00 1.062222413820405276e+00 1.042290827931236175e+00 1.000982803894689299e+00 1.024147428962711937e+00 1.077810427354449319e+00 1.009585524346503060e+00 9.911409317885688797e-01 1.050711678785342329e+00 1.063676676740174187e+00 1.046156608103361529e+00 1.023882800824404082e+00 1.038007889585556676e+00 1.070254568765285574e+00 9.628488725282594585e-01 9.870669379098004903e-01 9.846822920505106103e-01 1.062953005357232250e+00 9.975622460394025781e-01 1.046036685494564855e+00 1.020683482802644093e+00 9.931865750652839608e-01 1.073030151033445234e+00
1.021693535882217452e+00 9.926545086913622917e-01 9.970608199989845488e-01 1.090498049175053774e+00 1.032371918822635681e+00 1.046820755748522735e+00 1.078790533766554871e+00 9.957652817830591196e-01 1.035852989743703212e+00 1.096216729208158380e+00 1.063884792960667403e+00 1.044660567922208516e+00 1.001865015362737754e+00 1.025852224646967459e+00 1.079006611736089694e+00 1.009950870658671951e+00 9.928317456653866779e-01 1.052513104642606390e+00 1.066048350582299298e+00 1.046198966200414970e+00 1.026344196789784391e+00 1.038931703286522401e+00 1.070666345952343335e+00 9.652731631148687708e-01 9.857957288127507933e-01 9.852526331287074779e-01 1.068879332621835765e+00 9.969121777340077539e-01 1.044582981254241094e+00 1.021071671490479060e+00 9.921839757618919897e-01 1.073229189332556066e+00
1.022822916615605537e+00 9.929245561832236167e-01 9.986112331230708739e-01 1.092390552797732450e+00 1.033438977559040239e+00 1.049135385300262069e+00 1.076727056424339635e+00 9.933298707407146599e-01 1.037883764842211232e+00 1.098557659825612820e+00 1.066638425892188380e+00 1.046883989365800405e+00 1.002741132011771397e+00 1.027505445173010346e+00 1.081315855681557636e+00 1.010112416889632936e+00 9.949522412987211739e-01 1.053883421412316279e+00 1.068247187442761037e+00 1.046222250544571297e+00 1.028745857849008072e+00 1.041142647680730171e+00 1.067124786219086019e+00 9.676785109766454784e-01 9.845609946057685136e-01 9.858279262566814749e-01 1.071982246242094483e+00 9.961945676100035785e-01 1.044201523229609796e+00 1.021270597725048024e+00 9.915950091689823553e-01 1.072263188385497612e+00
1.023958474070860714e+00 9.932007933148392365e-01 1.000157424380697213e+00 1.094163694066178971e+00 1.033849621158416943e+00 1.051537059507947180e+00 1.074638019171486158e+00 9.908268303991257797e-01 1.038594047330479775e+00 1.100477898043321190e+00 1.065845453566209633e+00 1.048950193359682315e+00 1.003631196846265450e+00 1.029075101424499206e+00 1.083443507691431273e+00 1.010098878511515030e+00 9.964318707113699602e-01 1.055476319370036054e+00 1.070153049530976563e+00 1.046221134213869197e+00 1.031071618249370214e+00 1.044382493057522732e+00 1.066606479198316748e+00 9.699898288544905878e-01 9.815935675006416394e-01 9.863878471460474362e-01 1.074966881725208045e+00 9.953964822210298324e-01 1.043778535127775964e+00 1.021317785986371796e+00 9.920368588439920643e-01 1.072687142134568727e+00
1.024948698474095865e+00 9.934757589411939982e-01 1.001624646089810611e+00 1.095788542250715869e+00 1.033616814953840946e+00 1.054017984469217906e+00 1.070473669790014126e+00 9.883228551809800644e-01 1.040047909605247956e+00 1.101903193563241290e+00 1.066777437932843853e+00 1.050894348535472700e+00 1.004565520667577205e+00 1.030540243354902019e+00 1.086545286748639372e+00 1.009973227656905115e+00 9.979258663898463722e-01 1.056911091881784337e+00 1.070386203435187866e+00 1.046205790883908415e+00 1.033327109883345640e+00 1.047377727897904842e+00 1.066837350849778154e+00 9.722105929793504187e-01 9.808918573373838212e-01 9.868849519939911774e-01 1.077765449400735598e+00 9.944345719688063578e-01 1.043305949019112333e+00 1.021265404013541156e+00 9.914762823754816878e-01 1.073305598670822647e+00
1.025616918111273979e+00 9.937394131454306834e-01 1.002939444440886119e+00 1.097227225915482940e+00 1.032890971860741969e+00 1.056498039264218702e+00 1.068523169180894516e+00 9.858683584084266815e-01 1.040708277887569588e+00 1.102847696377693198e+00 1.067228668873900999e+00 1.052767969874713883e+00 1.002887803888302454e+00 1.031888262867821204e+00 1.087964703967605695e+00 1.009783980217286770e+00 1.000439310278131044e+00 1.058390809190361326e+00 1.070441540935411107e+00 1.045388230252857653e+00 1.035419784061705872e+00 1.051744177805584490e+00 1.067135333524612761e+00 9.733868312576942072e-01 9.805745112572302746e-01 9.873075464522226286e-01 1.080356786647548750e+00 9.932870268285282078e-01 1.042780566214858151e+00 1.021164841370691967e+00 9.912846301448791086e-01 1.073924651682589104e+00
1.025861423372408376e+00 9.939813619367497965e-01 1.003109013629347679e+00 1.098263345670043467e+00 1.031811054108237036e+00 1.058908878028416600e+00 1.066586782578971881e+00 9.835327545227758872e-01 1.041348971518162747e+00 1.103425342923605390e+00 1.066867435608266135e+00 1.054610172613939856e+00 1.003711500837012771e+00 1.033138203628824803e+00 1.089653153086144854e+00 1.009718220536899969e+00 1.002872606977855519e+00 1.059869990908341775e+00 1.069000968573486920e+00 1.045381491657097150e+00 1.037601326835269733e+00 1.054606057897208737e+00 1.067453607018292727e+00 9.717188880774417781e-01 9.791521014873900697e-01 9.876805745926989788e-01 1.082755166336861974e+00 9.919836352774483723e-01 1.042585394831155199e+00 1.021074803007244070e+00 9.907414061498203139e-01 1.074451538179125309e+00
1.025692295987925107e+00 9.941898669664670507e-01 1.002919965778955813e+00 1.099303131742176198e+00 1.030481934978251690e+00 1.061219696257496903e+00 1.064634724350904449e+00 9.814164794880499976e-01 1.041989109895069099e+00 1.103741286743110894e+00 1.065955044328845247e+00 1.056436072860890807e+00 1.004525559168335969e+00 1.034312475871064674e+00 1.088825038322461580e+00 1.009366059994908804e+00 1.006968262320422358e+00 1.061308166161305744e+00 1.067497986129541498e+00 1.046643835280344659e+00 1.039634487392177231e+00 1.057883382784614801e+00 1.067901833031607017e+00 9.694164930495073884e-01 9.792035465507431535e-01 9.880385423440379844e-01 1.085037428122856529e+00 9.905828601970467773e-01 1.042027970497782174e+00 1.021042702881406194e+00 9.901110286705087082e-01 1.074806395647447399e+00
1.025225449259016264e+00 9.943482529220466493e-01 1.003629993657922270e+00 1.100165899095681521e+00 1.029014437563064766e+00 1.063430404154261044e+00 1.062655127788737941e+00 9.796688273992318896e-01 1.041756030584323200e+00 1.103870455838285913e+00 1.065955727779705597e+00 1.058226660628973193e+00 1.004883131056317547e+00 1.036897289017260304e+00 1.086723537827714026e+00 1.008910020288708687e+00 1.008909794510664648e+00 1.063197257917233962e+00 1.067965097833000643e+00 1.046087593127044135e+00 1.041435062935907929e+00 1.060457646559392231e+00 1.067717346594234451e+00 9.716278806267162338e-01 9.791424716331669220e-01 9.884370617715104723e-01 1.087619456307373556e+00 9.891734423787009733e-01 1.041452753594441338e+00 1.021085863941865624e+00 9.908702349262322739e-01 1.074984166621192561e+00
1.024605676672065702e+00 9.944571001209272509e-01 1.004386848438003410e+00 1.100861499799844712e+00 1.027492737480621088e+00 1.065540225925401208e+00 1.060662352187188517e+00 9.784518104646237058e-01 1.042423736459528127e+00 1.103904059564890794e+00 1.067102604382135222e+00 1.059946300298373112e+00 1.005566961686734428e+00 1.037997858835638887e+00 1.086484170092945289e+00 1.008524022221394034e+00 1.010599012070186431e+00 1.064581911778810674e+00 1.068126448022215014e+00 1.046015360343997891e+00 1.041010117405941848e+00 1.060964141500613911e+00 1.065717994626306231e+00 9.738553083938772392e-01 9.788632770800334004e-01 9.889164066271673992e-01 1.089766129128093120e+00 9.878528223890703508e-01 1.041273333244552290e+00 1.021217324873866295e+00 9.906382870015616460e-01 1.075315124775013453e+00
1.023953435867336337e+00 9.945185277076626917e-01 1.005091022767025555e+00 1.101410100388625635e+00 1.025984176073321930e+00 1.067506061748034085e+00 1.058686979380223603e+00 9.778815643645996092e-01 1.043098462551724115e+00 1.103885966405511843e+00 1.066730672642814737e+00 1.061594426322145512e+00 1.006193878245319251e+00 1.039101323778611974e+00 1.086451070636492933e+00 1.008093589165607096e+00 1.012448257882661240e+00 1.065916116673013114e+00 1.072111957085742029e+00 1.045918181054084961e+00 1.042015762585728700e+00 1.064863517966702755e+00 1.066003520282788442e+00 9.725481688061459185e-01 9.768746788817540549e-01 9.894748502020433989e-01 1.092298149774094007e+00 9.866554955975040953e-01 1.041211339307639427e+00 1.021463313248897053e+00 9.914142494236927172e-01 1.075262448669675130e+00
1.023336103794426855e+00 9.945204180724885878e-01 1.005580678644932169e+00 1.101115041281308216e+00 1.024618049885217319e+00 1.069288793505613011e+00 1.056776334017411667e+00 9.779983051546472517e-01 1.043760262982369902e+00 1.103825976041935331e+00 1.066215117126373846e+00 1.063254619860379169e+00 1.006760740106061869e+00 1.040214399855040384e+00 1.086154625978718702e+00 1.008540680950225532e+00 1.013262616788670023e+00 1.067141857896704016e+00 1.072659331705120511e+00 1.044449249752383180e+00 1.042515651017891232e+00 1.067339444874177534e+00 1.067554491016110330e+00 9.746501870746460128e-01 9.760590242727519295e-01 9.900819152526003641e-01 1.094222648920923691e+00 9.855650353618952142e-01 1.041180329530179360e+00 1.021861422616894943e+00 9.913520055512000662e-01 1.075103740955109188e+00
1.022766335275458127e+00 9.944665270490837816e-01 1.006070150924629258e+00 1.101412691919211317e+00 1.023481279864325577e+00 1.070897091601694884e+00 1.054967096149715289e+00 9.787779860797075626e-01 1.044390943364946311e+00 1.103732550773656618e+00 1.065538335878345455e+00 1.065070824307014163e+00 1.007282458422319671e+00 1.041338870967476682e+00 1.085948977586798314e+00 1.007676865597772142e+00 1.012746595535127359e+00 1.068514554288086504e+00 1.073825945534548243e+00 1.044364054788440965e+00 1.042473177987375266e+00 1.065210387703853900e+00 1.067877282706495068e+00 9.767393234081431785e-01 9.750646304811968479e-01 9.906883412376147335e-01 1.095956878696711101e+00 9.840639005168844156e-01 1.041158729870379274e+00 1.022457947323296867e+00 9.912929192136363810e-01 1.075042452100812174e+00
1.022259320085059597e+00 9.943805095394225857e-01 1.006615542354514670e+00 1.102636177366341785e+00 1.022569669429794992e+00 1.072332317431206272e+00 1.053291388585810839e+00 9.801550596495813839e-01 1.045000006086430844e+00 1.103583796407846984e+00 1.064089538793316914e+00 1.070455891984001706e+00 1.007737370742160410e+00 1.042463525930916513e+00 1.085772283152112605e+00 1.006553003671625257e+00 1.013612685339118746e+00 1.069115431307427810e+00 1.071787835126111643e+00 1.044293046952481152e+00 1.041945476089322531e+00 1.067278744774788013e+00 1.067384660589947076e+00 9.809516647893392616e-01 9.747246362254005092e-01 9.912553591984860635e-01 1.097602568043187565e+00 9.832511818349772836e-01 1.041226734259361519e+00 1.023256147880451383e+00 9.912160094530382271e-01 1.074821387566065267e+00
1.021803085373992115e+00 9.942884643850153914e-01 1.007229711469450395e+00 1.102694303916899932e+00 1.021856123910864556e+00 1.073583075221629990e+00 1.051820884832722403e+00 9.820550329678356949e-01 1.045646419860775778e+00 1.103345364120103866e+00 1.063278464672453794e+00 1.072877023262565732e+00 1.008234321867550243e+00 1.043575726763154909e+00 1.086639390684746909e+00 1.005281469943699824e+00 1.014218367874799576e+00 1.070186642745086125e+00 1.068879652164939298e+00 1.044206818086561128e+00 1.041088395187785398e+00 1.073968908990580617e+00 1.068203426041100634e+00 9.830645455520923282e-01 9.727667564001863942e-01 9.917710320821647718e-01 1.097926786698715018e+00 9.826697991160718848e-01 1.041534057854226702e+00 1.024239982118053449e+00 9.911381986753391438e-01 1.074644568969391978e+00
1.021376857139862038e+00 9.942205943353277231e-01 1.007823900204625645e+00 1.101559409867183259e+00 1.021351549156796601e+00 1.074593009550963263e+00 1.050678879220828366e+00 9.844194257616202259e-01 1.046393065736764161e+00 1.103007391509279067e+00 1.060034411337613447e+00 1.073773111741538555e+00 1.008740455825407834e+00 1.044676681298323917e+00 1.086408678299661590e+00 1.005600592444092944e+00 1.014136855907115997e+00 1.071207241857478509e+00 1.066165975899660889e+00 1.044111445665825588e+00 1.040086686809457373e+00 1.078942420824906545e+00 1.070219730628913624e+00 9.852541429085874825e-01 9.718544814126438558e-01 9.922466806566023756e-01 1.099006280742099717e+00 9.823481465424468428e-01 1.042162386104070082e+00 1.025394857319789965e+00 9.910873729778437724e-01 1.075254333268827800e+00
1.021021377944419717e+00 9.942217850954866432e-01 1.008530498041155798e+00 1.100540613175166493e+00 1.021087537108445797e+00 1.075267039648007295e+00 1.050004728244025909e+00 9.871825873689742403e-01 1.047286897806617434e+00 1.103464840252620816e+00 1.059459593449755044e+00 1.076488045259513804e+00 1.009255671681257294e+00 1.045792456181772190e+00 1.084684442276066640e+00 1.004525868233215657e+00 1.016615807769061242e+00 1.072072166965867490e+00 1.067559691385992604e+00 1.044021742558169041e+00 1.039097633181136571e+00 1.081872779148714381e+00 1.071479783940220587e+00 9.874662105486081698e-01 9.710445024064243702e-01 9.927013989300529362e-01 1.100120931677212033e+00 9.822413479212934728e-01 1.043033346940275052e+00 1.026705867045299758e+00 9.911628682205917418e-01 1.075152860021066470e+00
1.020793067018309408e+00 9.943343164326379213e-01 1.009310850266162518e+00 1.099001744960590887e+00 1.020958083137728956e+00 1.075560148476537803e+00 1.049908114356946864e+00 9.902295013594059059e-01 1.048361850373833670e+00 1.103718135058087579e+00 1.060095252176857850e+00 1.078902254322550824e+00 1.009795989782849013e+00 1.046933159472120289e+00 1.084562628380094207e+00 1.003475071471229052e+00 1.017699836291060533e+00 1.072642632749123859e+00 1.065561924178387354e+00 1.043911065322080223e+00 1.038140182744867301e+00 1.084563991135047090e+00 1.073109615180146914e+00 9.896490154113855020e-01 9.703160810317864593e-01 9.931849240237976550e-01 1.101171114140064189e+00 9.822775800986484063e-01 1.044002052344447984e+00 1.028181676674123857e+00 9.912818948143200526e-01 1.076749742759386175e+00
1.020696457402609614e+00 9.945482671899004146e-01 1.010165008981162904e+00 1.098734703031982285e+00 1.020862345904570700e+00 1.075497431004083460e+00 1.050443598494172015e+00 9.933829162999912032e-01 1.049589960820057177e+00 1.103385054435126245e+00 1.059806100728301059e+00 1.080703511857250110e+00 1.010388177139759369e+00 1.048082746293607537e+00 1.084570752659236303e+00 1.001779893834423785e+00 1.019538900910808454e+00 1.073297705458468254e+00 1.062049676462415215e+00 1.043760604306419371e+00 1.037145471866067981e+00 1.085283584717409822e+00 1.074572926393531302e+00 9.917773471327981927e-01 9.696763225629490002e-01 9.937499549790810294e-01 1.103763738656832860e+00 9.823581244942222179e-01 1.044921990610884199e+00 1.029826922166878544e+00 9.916395304037254332e-01 1.076787847035248102e+00
1.020702585980426624e+00 9.947767432282605959e-01 1.011061161114293672e+00 1.097544925794631476e+00 1.020769600668173238e+00 1.075100586855135987e+00 1.051672432668780965e+00 9.964235155526448562e-01 1.050850476769028541e+00 1.102961331165646763e+00 1.059524581783509944e+00 1.081654588783025117e+00 1.011023888464025244e+00 1.049233392899808548e+00 1.084721296426800041e+00 1.000672712006327458e+00 1.021723548255407676e+00 1.073301627997359509e+00 1.061804380585464669e+00 1.043548664907826939e+00 1.036071765848612714e+00 1.091043950947974572e+00 1.076186281845828763e+00 9.938498495203601513e-01 9.691709601323034162e-01 9.944031491149157853e-01 1.103713949650106274e+00 9.824178950107873565e-01 1.045707872039055575e+00 1.030571329279803328e+00 9.920769450924860067e-01 1.076797157476601763e+00
1.020771713810453729e+00 9.949355759082545436e-01 1.011979179909182402e+00 1.097398768889891629e+00 1.020603579957037432e+00 1.074422412849041386e+00 1.053706996493671832e+00 9.991269542568400608e-01 1.052053461700294124e+00 1.102353174276611281e+00 1.059237012686637724e+00 1.081605588317378075e+00 1.011665381403306307e+00 1.050366644673160765e+00 1.084995180769783518e+00 9.995261736677749642e-01 1.024404413719916640e+00 1.073240164774181160e+00 1.060327904102169372e+00 1.042069585776123075e+00 1.035696279366469463e+00 1.093959818656896399e+00 1.077912391006028203e+00 9.932707931187698680e-01 9.688617265640067089e-01 9.951064906194685422e-01 1.103963221734889366e+00 9.824846639186554098e-01 1.046389513102389035e+00 1.032483874602422080e+00 9.925195597872293884e-01 1.076704579146231522e+00
1.020875048935622642e+00 9.949864204652023592e-01 1.012888873061130512e+00 1.097879454330327187e+00 1.020353359352897948e+00 1.073481616961888374e+00 1.056649957614940183e+00 1.001528889058618921e+00 1.053166129278222174e+00 1.101545382320308519e+00 1.058993874094675158e+00 1.080505722542949965e+00 1.012246532265324683e+00 1.051463832993563496e+00 1.085380432449758015e+00 9.984100164799527555e-01 1.023507261614083008e+00 1.073078566094396447e+00 1.057961163583757580e+00 1.041687685852783263e+00 1.035646937042124627e+00 1.095661458520672760e+00 1.079434922403806452e+00 9.952661444237222987e-01 9.688021847107555207e-01 9.957888309992805054e-01 1.104159971035173715e+00 9.825712858478244938e-01 1.047057071752561130e+00 1.034465728008986618e+00 9.940579973612568843e-01 1.076431806611764852e+00
1.020980713776999727e+00 9.949028959500707536e-01 1.013753273589133697e+00 1.097739729135973397e+00 1.020029923310834530e+00 1.072261320354883862e+00 1.060550598661150312e+00 1.003125789765976217e+00 1.054112243949500760e+00 1.100627502202593977e+00 1.058879298939055191e+00 1.078397625054061448e+00 1.012618341958406276e+00 1.052551823267835696e+00 1.085903039341717946e+00 9.973747401912312904e-01 1.023366715800767990e+00 1.073253495389451917e+00 1.055106505743279133e+00 1.041267179246644359e+00 1.034496492612300589e+00 1.101037854229027557e+00 1.081266180823321710e+00 9.972605057757643054e-01 9.690109072154060588e-01 9.964087744403998803e-01 1.105225226944905659e+00 9.827026889509413721e-01 1.047768381341811050e+00 1.036418410963902748e+00 9.936926795743384888e-01 1.077046014129896312e+00
1.021064138994981940e+00 9.946578982578843098e-01 1.014571059816287368e+00 1.096048953462638309e+00 1.019644909094194585e+00 1.070812025257343647e+00 1.065299632674942654e+00 1.005027246676240438e+00 1.054820425557127184e+00 1.099679033923221860e+00 1.058980917223077967e+00 1.075416202557396783e+00 1.013012878887828316e+00 1.053688117020027626e+00 1.086586792444593108e+00 9.964172371345255685e-01 1.024526560127971608e+00 1.071662188773450319e+00 1.055003477945811063e+00 1.040777187669140291e+00 1.034008629430646753e+00 1.104676369405236835e+00 1.084118450459609972e+00 9.993023964596925435e-01 9.694475192597471480e-01 9.969671273018959612e-01 1.105136672440291568e+00 9.828983191142538489e-01 1.048517905500098601e+00 1.038245452924414280e+00 9.934313527638877206e-01 1.077158363586871781e+00
1.021101854697746170e+00 9.942030117526283739e-01 1.013178488541986999e+00 1.095114141563979349e+00 1.019237975624146753e+00 1.069192316912869201e+00 1.070621665806527067e+00 1.005539223399751769e+00 1.055284251603597401e+00 1.098729135666362877e+00 1.059354509015057344e+00 1.071757284766995610e+00 1.013334504945478942e+00 1.054917961658611736e+00 1.087457790965119742e+00 9.955628701467694741e-01 1.025892908516048863e+00 1.071628985455199023e+00 1.054353448814267402e+00 1.040068997172576948e+00 1.033696555758579105e+00 1.107291442377596802e+00 1.085814919896645581e+00 1.001397010162533574e+00 9.700748734990097821e-01 9.975083063629844871e-01 1.105074061257823592e+00 9.831268783657730603e-01 1.049285206507749146e+00 1.039829611559964340e+00 9.939623838966020752e-01 1.076644315162389676e+00
1.021045876939701280e+00 9.935117453304217472e-01 1.013887891942235386e+00 1.093481598710975611e+00 1.018817718599547728e+00 1.067469732768469237e+00 1.076179367395043052e+00 1.005511478474559128e+00 1.055515359461725478e+00 1.097750434961303201e+00 1.059962905495235308e+00 1.067630833666377788e+00 1.013764814696832106e+00 1.056263394303324388e+00 1.087561450635590621e+00 9.948404761860938361e-01 1.027957121765890935e+00 1.072022413764476045e+00 1.053645902857686556e+00 1.038959975459825547e+00 1.033460240592700252e+00 1.111719913800333748e+00 1.087243671953386226e+00 1.003514052593713402e+00 9.709013229606390238e-01 9.980857823201277901e-01 1.103419227712444384e+00 9.831302602754629083e-01 1.049848381803396125e+00 1.041074741613047916e+00 9.940903287249346354e-01 1.076361449314853891e+00
1.020848350032439233e+00 9.926174508111131889e-01 1.015406090842219999e+00 1.093531649121004090e+00 1.018449400944310801e+00 1.065679359653953773e+00 1.081367251267936425e+00 1.004971142019295272e+00 1.055471154884417562e+00 1.096680526047740800e+00 1.060687391716415240e+00 1.063271536684967211e+00 1.013949903749384429e+00 1.057734015955688056e+00 1.088317820658310620e+00 9.942624419485694975e-01 1.028454769633374122e+00 1.071928258157097913e+00 1.052891773586235757e+00 1.037526155704834752e+00 1.033268434451943607e+00 1.116446472576182236e+00 1.088322532956975452e+00 1.005577080440060111e+00 9.719410041191940408e-01 9.987021842508296832e-01 1.103098132881519700e+00 9.833526233405132100e-01 1.049943974886041520e+00 1.041916717696269368e+00 9.946321085015700225e-01 1.074220022479039249e+00
1.020520357774498788e+00 9.915806186380291543e-01 1.016712956517449973e+00 1.091676746350835669e+00 1.018185919653471050e+00 1.063797081119442156e+00 1.086368116072570222e+00 1.003934185227636666e+00 1.055116431395692222e+00 1.095457087146094466e+00 1.061390656586591597e+00 1.058937721741235460e+00 1.014086375454662958e+00 1.059313726355556096e+00 1.089032250986918138e+00 9.938429225275847712e-01 1.028465306684627434e+00 1.071905697649670808e+00 1.052079871766111729e+00 1.035473317205964250e+00 1.033106635427863074e+00 1.116736923032703555e+00 1.088603631218159284e+00 1.007207117462374901e+00 9.732062100272597105e-01 9.993496787973626949e-01 1.103682289536597416e+00 9.835862250207805246e-01 1.050499120630828953e+00 1.042359371539291368e+00 9.947805840173020719e-01 1.073608365330520842e+00
1.020085299253794542e+00 9.905046635319938453e-01 1.015520454008046913e+00 1.090414003487710559e+00 1.018004495856048797e+00 1.061899651554537582e+00 1.089790573807328355e+00 1.002452675106917823e+00 1.054438119273029884e+00 1.094046480154307277e+00 1.061930073807434871e+00 1.054862088771195916e+00 1.014203040850736759e+00 1.060934066272863241e+00 1.091310729798519175e+00 9.935548873631881994e-01 1.028215366315847090e+00 1.071842903728833285e+00 1.051176491280702896e+00 1.033112312512795450e+00 1.034014817811869547e+00 1.119196853271764436e+00 1.089438546136174413e+00 1.008942663424516439e+00 9.746837765780248519e-01 1.000010770674136573e+00 1.101993309637949281e+00 9.842569782092389641e-01 1.050491776333273508e+00 1.042441092679341041e+00 9.950684003058184457e-01 1.073155241201158461e+00
1.019577670710011486e+00 9.894620854636214657e-01 1.016464226416733840e+00 1.089870018143806130e+00 1.017865294241568908e+00 1.060040854081463202e+00 1.092838140995776808e+00 1.000659820363232422e+00 1.053424410803236677e+00 1.092493553774526394e+00 1.062239128580529490e+00 1.051240388146552629e+00 1.014355191263368594e+00 1.062499777683442170e+00 1.091902437238020607e+00 9.932993696056771071e-01 1.028244100149295237e+00 1.071599381362128511e+00 1.050598315720556508e+00 1.030614127499080324e+00 1.035796782461751109e+00 1.125616901273596149e+00 1.088753947301697833e+00 1.010461897725365210e+00 9.762808012429921023e-01 1.000641803223076831e+00 1.103563525361808795e+00 9.844399128636101004e-01 1.047259570093174386e+00 1.042171892284670109e+00 9.950544752352499245e-01 1.072636598174500078e+00
1.019054152213042075e+00 9.884652589903984987e-01 1.016917772584299273e+00 1.089311024788330640e+00 1.017724520666000609e+00 1.058231853007356671e+00 1.094941986606383200e+00 9.987389434135419686e-01 1.051259376350683006e+00 1.090879519255218089e+00 1.062362286299794789e+00 1.048223130432695438e+00 1.014564684134621864e+00 1.063905425252596348e+00 1.091928818318128602e+00 9.929714569522576362e-01 1.027680016341416369e+00 1.070434276411432073e+00 1.049395600445338195e+00 1.025543795429047611e+00 1.035895578489232971e+00 1.126500399620129267e+00 1.087349922948834147e+00 1.011831129125704720e+00 9.778556185657714117e-01 1.001241659772064363e+00 1.104651028234091115e+00 9.846770851468366059e-01 1.047349123665052950e+00 1.041581261276491643e+00 9.949562832863316775e-01 1.069894532466211468e+00
1.018542203761470866e+00 9.874997713361360896e-01 1.017270893147717903e+00 1.088906982802904544e+00 1.017591193905621250e+00 1.056500430393698897e+00 1.094923428508395080e+00 9.968803077981414074e-01 1.049725951529534518e+00 1.086927154933616357e+00 1.062360889834697009e+00 1.045513137387365399e+00 1.014815773817740130e+00 1.065062044857137291e+00 1.092266564368023385e+00 9.925294104770169268e-01 1.029195476627220662e+00 1.069661152905249102e+00 1.045833252241521238e+00 1.022961002366036931e+00 1.036139483853024013e+00 1.122776992987152278e+00 1.084814733204354509e+00 1.013099271890350650e+00 9.792802809915450712e-01 1.001806829672468258e+00 1.103408068691589028e+00 9.849787615883277558e-01 1.047196318689679773e+00 1.040729178325221271e+00 9.951019133411904694e-01 1.069138291443674893e+00
1.018078406863532459e+00 9.865268507711650869e-01 1.017585839487040955e+00 1.088349302742236846e+00 1.017499639779962717e+00 1.054863972270384753e+00 1.091246651585205507e+00 9.952419388915003662e-01 1.047660966162496488e+00 1.085341815363361384e+00 1.065608132202766178e+00 1.043775301123505805e+00 1.015059173580950658e+00 1.065941413992615550e+00 1.092436552584214127e+00 9.919572880715576968e-01 1.029828854678265904e+00 1.068668487046593896e+00 1.045687811927814792e+00 1.022230858451603552e+00 1.036516480239808358e+00 1.128558386093514887e+00 1.082429310148667057e+00 1.016718661757331832e+00 9.805322954796960033e-01 1.002313760063043846e+00 1.102195007245012626e+00 9.850073609863673196e-01 1.046807868816493237e+00 1.039671415787170927e+00 9.950674421874965425e-01 1.068085490066211340e+00
1.017686041938031360e+00 9.855602741810183254e-01 1.017843167315237718e+00 1.087443008417476209e+00 1.017442337531463847e+00 1.053352242560490426e+00 1.088727208815746250e+00 9.938705820976599936e-01 1.045936292475311280e+00 1.083784041761726602e+00 1.065379451371136765e+00 1.042501738610625228e+00 1.015285834335139636e+00 1.066573881831164750e+00 1.091467440517211784e+00 9.912145570105720394e-01 1.029415292739584542e+00 1.067879573511731461e+00 1.044512940955009350e+00 1.018202713684106309e+00 1.036982503013390788e+00 1.119566894357651998e+00 1.079618554362542060e+00 1.018438046420950149e+00 9.816670222802762469e-01 1.002736617510013861e+00 1.101259583386581919e+00 9.853155911376355602e-01 1.046186592515441882e+00 1.038460929573418401e+00 9.950968883142882193e-01 1.067171738857672914e+00
1.017326000605111469e+00 9.846685303862311445e-01 1.018069268950581918e+00 1.086764245341226731e+00 1.017363976836457296e+00 1.051981617108807443e+00 1.086475205906453523e+00 9.927380748281212641e-01 1.045246269902329272e+00 1.082191870463360628e+00 1.065072696328143831e+00 1.041576644585325173e+00 1.015420307403694045e+00 1.067034282394793809e+00 1.091477382438745591e+00 9.902683951984734279e-01 1.028343332663299137e+00 1.066993964822069652e+00 1.044274177929999103e+00 1.015780475049731457e+00 1.037505271016984087e+00 1.118485098515431764e+00 1.076170898015331945e+00 1.019326786638775406e+00 9.827363136349784867e-01 1.003081088587265635e+00 1.099503771102015248e+00 9.855154301555459906e-01 1.045346323159283441e+00 1.037172208474425483e+00 9.950987923563673343e-01 1.066249913828775320e+00
1.016943819158958595e+00 9.838945058674208877e-01 1.018275474472581044e+00 1.086922236027570987e+00 1.017208230089642784e+00 1.050740771088399139e+00 1.085479393733844278e+00 9.918043335241893965e-01 1.043516174634717464e+00 1.080495755794847801e+00 1.066977158825840766e+00 1.040886226514807111e+00 1.015506270087083163e+00 1.067382413794228935e+00 1.091330303840971183e+00 9.891053398728244517e-01 1.028372385656478150e+00 1.066083023463594959e+00 1.043207466328796240e+00 1.013645317994488204e+00 1.035863361725646081e+00 1.115776298766624208e+00 1.073699792669214226e+00 1.020713697964568123e+00 9.837842435023480547e-01 1.003416731872334156e+00 1.096707557481974238e+00 9.856175189257572189e-01 1.046391662031027403e+00 1.035879763109305518e+00 9.952438064520005012e-01 1.063561937576578131e+00
1.016522549046554813e+00 9.832785057294969322e-01 1.018694882975619276e+00 1.086451175642162426e+00 1.016988331643628340e+00 1.049214859197189043e+00 1.082720982211525795e+00 9.910348100607505595e-01 1.040835132404931418e+00 1.078683210879615162e+00 1.066631410466657215e+00 1.040315980633738535e+00 1.015576201681070323e+00 1.067642277138051821e+00 1.088586196797137307e+00 9.877798466891019036e-01 1.027435799859379051e+00 1.065519025650103480e+00 1.042284533624264542e+00 1.011806796810971854e+00 1.036322594830486166e+00 1.112551728792531947e+00 1.071685698267054621e+00 1.021391019012294121e+00 9.847913824363281332e-01 1.003790037058881923e+00 1.095500616583270803e+00 9.857002792987622497e-01 1.047896768644452692e+00 1.033977383794544957e+00 9.952390399690902445e-01 1.062752198212835397e+00
1.016066248456976018e+00 9.828526843985150308e-01 1.018883569137248868e+00 1.085757772399958743e+00 1.016783727302982276e+00 1.048147614716778309e+00 1.080198592701044902e+00 9.904252541311144853e-01 1.039149927157446696e+00 1.077187264239140463e+00 1.066186121733910142e+00 1.039784421480725030e+00 1.015608472053151301e+00 1.067806576972985866e+00 1.087907708029544951e+00 9.864634810741708115e-01 1.027364662254299343e+00 1.064614065362065709e+00 1.040442384063463566e+00 1.011494519842931039e+00 1.036870736581379182e+00 1.111578167354794866e+00 1.068301120178812402e+00 1.022703727297461729e+00 9.856630573138811524e-01 1.004190878436275636e+00 1.093809143285025209e+00 9.858253031882596717e-01 1.047978174964774523e+00 1.032758241796841947e+00 9.952746580330311676e-01 1.060718599078956270e+00
1.015567395274396434e+00 9.826237034884539590e-01 1.019752693054013948e+00 1.085352097723660592e+00 1.016663770569146363e+00 1.047085179648807207e+00 1.079122623075117637e+00 9.899505192557713773e-01 1.037402212275597257e+00 1.075276999508955056e+00 1.062695344089958471e+00 1.039243658837623485e+00 1.015542819875961289e+00 1.067859282625462036e+00 1.087038580360365936e+00 9.853772577823247669e-01 1.026698163731346591e+00 1.063223650266306386e+00 1.039759796516957158e+00 1.009975854886432156e+00 1.038303392033895101e+00 1.113997573780171946e+00 1.065433156018116945e+00 1.023301384635015188e+00 9.864489065423310832e-01 1.004599340092396931e+00 1.091891152957046973e+00 9.859274143595051498e-01 1.046853314738678709e+00 1.031551073347161340e+00 9.954614662321579210e-01 1.058747210594548571e+00
1.014979933617968566e+00 9.825802754332487732e-01 1.019907060659057008e+00 1.084401543208243890e+00 1.016663862658145678e+00 1.046068455477579873e+00 1.078460667439575138e+00 9.896164495493607882e-01 1.034477329197541318e+00 1.073362257838916145e+00 1.061876453862262482e+00 1.038674228518256415e+00 1.015416604885123419e+00 1.067801652456642048e+00 1.084169185039047356e+00 9.846542047161912503e-01 1.027483693463393521e+00 1.062111822174332643e+00 1.038448594206767162e+00 1.008224818139494161e+00 1.038974370060623320e+00 1.111104083345405780e+00 1.064832640590289925e+00 1.022191140415151800e+00 9.881139926862024803e-01 1.004999044874116398e+00 1.089864547507905401e+00 9.858497943944752873e-01 1.047471398249277152e+00 1.031818007420256533e+00 9.955189830977899668e-01 1.057854741722725533e+00
1.014252535363648233e+00 9.826992387442284871e-01 1.020098897737736099e+00 1.083298395448617057e+00 1.016750894623627222e+00 1.045145651040311874e+00 1.075536778044734243e+00 9.894228241507838639e-01 1.032358132158050612e+00 1.071453892729516966e+00 1.060809101833198209e+00 1.038083258942630538e+00 1.015260450029518147e+00 1.067636301551309730e+00 1.083067045024398656e+00 9.855598106911123146e-01 1.027536621150132001e+00 1.060938130032937243e+00 1.037913710781154242e+00 1.006256502916309525e+00 1.039579406608193368e+00 1.110189444743304277e+00 1.062509194464094753e+00 1.026483048887550931e+00 9.907243351313701485e-01 1.005410824775005763e+00 1.087375551881559099e+00 9.857539809583348855e-01 1.046249651301598194e+00 1.030677635581482843e+00 9.955537768043484226e-01 1.056953587697310626e+00
1.013391397082493484e+00 9.829904169583071338e-01 1.020343912056399072e+00 1.082059049266330675e+00 1.016837707323588802e+00 1.044280981729232671e+00 1.073230108639967595e+00 9.918698562571215405e-01 1.031092949424810890e+00 1.069521465303441499e+00 1.059501882314441312e+00 1.037509122744520562e+00 1.015096648201714302e+00 1.067360872704299135e+00 1.081887598048681509e+00 9.854816807434391146e-01 1.025827272418318170e+00 1.059750528494278976e+00 1.037461572304129831e+00 1.004362044432379752e+00 1.040076582563765228e+00 1.111943191595406333e+00 1.061469726054091511e+00 1.027135011396629549e+00 9.908755570333623863e-01 1.005861602675306665e+00 1.083741577782884047e+00 9.856928376110675183e-01 1.045612691678101447e+00 1.029595890172330774e+00 9.955599471964775571e-01 1.055319884199658942e+00
1.012414806268034928e+00 9.834322120290985847e-01 1.020586508209747389e+00 1.080677006566393317e+00 1.016873272918616511e+00 1.043435442118427980e+00 1.070546955662691424e+00 9.917531518499406173e-01 1.029433101914795090e+00 1.067534088183393681e+00 1.058135061901236407e+00 1.036989996346616927e+00 1.014916006110849978e+00 1.066988861962313795e+00 1.080649391599786791e+00 9.854768875632523573e-01 1.029043663782719609e+00 1.058174279259952888e+00 1.038538247776154444e+00 1.002492770038683201e+00 1.040429967234967279e+00 1.110522979904406959e+00 1.059591507029652657e+00 1.027571843978889010e+00 9.909727160038842575e-01 1.006367086576559489e+00 1.078682077762602498e+00 9.857367610165159721e-01 1.044803531733595969e+00 1.028609983489019220e+00 9.960794477786512058e-01 1.054328608013269886e+00
1.011067759243242881e+00 9.839248467884007532e-01 1.020771744107368484e+00 1.079522626718270928e+00 1.016859263065024610e+00 1.042548703608621175e+00 1.068468758389440554e+00 9.920240239411972638e-01 1.027756597982716347e+00 1.065485132982614269e+00 1.055943037183192601e+00 1.036533547936405064e+00 1.014638569476810082e+00 1.066526462474698622e+00 1.079384767312534965e+00 9.853713750902455271e-01 1.027769357440652787e+00 1.058132121934245218e+00 1.036468705996989481e+00 1.000636779087969996e+00 1.040597522025231259e+00 1.103274195586452455e+00 1.060309383274013584e+00 1.027787970107216564e+00 9.912120782785854844e-01 1.006924693852372155e+00 1.075520550075076409e+00 9.859305640563128525e-01 1.043797596191270438e+00 1.027724655185173530e+00 9.962587492680889945e-01 1.051885746114263886e+00
1.009725208728308621e+00 9.843940219670066494e-01 1.020886173623260396e+00 1.077765407130756525e+00 1.016840279363773192e+00 1.041535362570182643e+00 1.067314256392017935e+00 9.919482420907191900e-01 1.026085742028710390e+00 1.063397296771447564e+00 1.053919558298110459e+00 1.036159040676907672e+00 1.014397410293090163e+00 1.067337118396510798e+00 1.078572398849591440e+00 9.851267722127332593e-01 1.028753465241383669e+00 1.056891296203747110e+00 1.037302870993201731e+00 9.987780905324080694e-01 1.040515866532587985e+00 1.099055893684115937e+00 1.058286533141419961e+00 1.027790697956748378e+00 9.903834176293693226e-01 1.007497811954237044e+00 1.072710985793673411e+00 9.861599513406902329e-01 1.044263428771384561e+00 1.026926411365385761e+00 9.962660357605378492e-01 1.049733705570375486e+00
1.008372422833367477e+00 9.848404068881762008e-01 1.020939627490784041e+00 1.076404402137105087e+00 1.016829470084449349e+00 1.040359243556675306e+00 1.066622095564890182e+00 9.929804024211290603e-01 1.027683235348698876e+00 1.061255585365703302e+00 1.055617537371049020e+00 1.035877960367732831e+00 1.016312546025281094e+00 1.066679604216046018e+00 1.076384450633845802e+00 9.847698152918482606e-01 1.029548127546712655e+00 1.054519320592776976e+00 1.037226452305276325e+00 9.969563118850852668e-01 1.040112027941968442e+00 1.095806171229422477e+00 1.056133370248072634e+00 1.027864162971506845e+00 9.911696319760933127e-01 1.008043613815708062e+00 1.069148290422449632e+00 9.862361132605778069e-01 1.043892348927962788e+00 1.026159823057025244e+00 9.962222261650246491e-01 1.046990661958294044e+00
1.006875612277741805e+00 9.852888599752157583e-01 1.020958408345541635e+00 1.073938905658814003e+00 1.016839789767323809e+00 1.039042270251508748e+00 1.065014091174722788e+00 9.929019592811307859e-01 1.026148902018886311e+00 1.059051141225173520e+00 1.053115034423789620e+00 1.035679867292467859e+00 1.015795158761960471e+00 1.065901299023202409e+00 1.075280456017049024e+00 9.842910807021866271e-01 1.029470585112980396e+00 1.053270892161755512e+00 1.036726586850549303e+00 9.952081096432006113e-01 1.038025952038914346e+00 1.086911418210485758e+00 1.055920861959560808e+00 1.027927947934385022e+00 9.919244653075404150e-01 1.008529304211996269e+00 1.063537929231780366e+00 9.861115849322734661e-01 1.043699537050511772e+00 1.025361719028985430e+00 9.961812758087930098e-01 1.047283727866757053e+00
1.005283136857388460e+00 9.865229845798962893e-01 1.020956648964541413e+00 1.072032541895239000e+00 1.016901731117577645e+00 1.037686815188258782e+00 1.063398417769259030e+00 9.927196179712606261e-01 1.024702623838356308e+00 1.056818209192397662e+00 1.050333168731399924e+00 1.035547797465802056e+00 1.015350769933189179e+00 1.065018905782466385e+00 1.077181662356152314e+00 9.836858073767794641e-01 1.031862415570307112e+00 1.052089187630272926e+00 1.036205330087393683e+00 9.935552410258455813e-01 1.037122105758803370e+00 1.087560468822390103e+00 1.053613790318696841e+00 1.027938412420808190e+00 9.924932395008519981e-01 1.008943528395682909e+00 1.062548400766208712e+00 9.869052365637318580e-01 1.043523429708016925e+00 1.024512225772926666e+00 9.963547117595690228e-01 1.046467409723154995e+00
1.003564030764956927e+00 9.870775194514227469e-01 1.022671618381245651e+00 1.069020105010242361e+00 1.017025820565990335e+00 1.036355730076448323e+00 1.061782371982288087e+00 9.925949903137386565e-01 1.024138827390984829e+00 1.054557038439789318e+00 1.047300893984247194e+00 1.035442066558830865e+00 1.014858504559329466e+00 1.064048832264729016e+00 1.074615580659368463e+00 9.829883913511486826e-01 1.029547550855116400e+00 1.050960369470230749e+00 1.035679855396022697e+00 9.920083364241993884e-01 1.036215974158571695e+00 1.083842781401639144e+00 1.056799472243042048e+00 1.027338881379076252e+00 9.928220661139585124e-01 1.009278466119161832e+00 1.060504516956925602e+00 9.867140328828423179e-01 1.043209939015774745e+00 1.023630957852536438e+00 9.963083565223694871e-01 1.046524185755202119e+00
1.001796114981688524e+00 9.876568502527924842e-01 1.022629604338583409e+00 1.066314002654559667e+00 1.017224434764048890e+00 1.035088570265879415e+00 1.060547637543580501e+00 9.925337399353866275e-01 1.024223229809857916e+00 1.052248194311509844e+00 1.044297997787543730e+00 1.035311659016842301e+00 1.014299985158936712e+00 1.063017467117127079e+00 1.071382002236773934e+00 9.822419308588051789e-01 1.030137102065727506e+00 1.049883528952727518e+00 1.035565931831294195e+00 9.905289885268209193e-01 1.036282745685163764e+00 1.072707917418063595e+00 1.054798681274405903e+00 1.027173255127815876e+00 9.929529133492158710e-01 1.009526791511826449e+00 1.057811743387154113e+00 9.865272850880310029e-01 1.042247913448619334e+00 1.022758409143179170e+00 9.963000387905701638e-01 1.043704089890623798e+00
9.999969553455827498e-01 9.882221596966050958e-01 1.022511912887861030e+00 1.063137498252221702e+00 1.017465452322304120e+00 1.033909155409029612e+00 1.059012701430637415e+00 9.926071076815271566e-01 1.023083969428942419e+00 1.049942163669689510e+00 1.041161230291229867e+00 1.035113610733885192e+00 1.013690399255374963e+00 1.061952432220474307e+00 1.069637495202182986e+00 9.814973003612809110e-01 1.030742725257271397e+00 1.048796603706194652e+00 1.035100253193705466e+00 9.890703968454193085e-01 1.035807701379837020e+00 1.065284567372190905e+00 1.052485556794019672e+00 1.027002444650638280e+00 9.929114741036404457e-01 1.009711540362778548e+00 1.057248731133243691e+00 9.863413569932543146e-01 1.041028735040489206e+00 1.021912700786972827e+00 9.965143697013217894e-01 1.042133162959954840e+00
9.981970707766831818e-01 9.887346146359576871e-01 1.022275833918680821e+00 1.058715607547639159e+00 1.017690784351391375e+00 1.032794142236945323e+00 1.058518264292158673e+00 9.928180611912661435e-01 1.021449278293501406e+00 1.049608072451313712e+00 1.037991453333280800e+00 1.034826619861770602e+00 1.013045786465415876e+00 1.060875329733335537e+00 1.067756649108356992e+00 9.808919205299629906e-01 1.028003263820821633e+00 1.047588723792147514e+00 1.034972728798248198e+00 9.898334986541759140e-01 1.032261141147567063e+00 1.065289670619556261e+00 1.049841048401962684e+00 1.026808718768081219e+00 9.927498415631260675e-01 1.009878725016295054e+00 1.055011444005740762e+00 9.861425129170479087e-01 1.039642280984226730e+00 1.021111181422302172e+00 9.969041652757291150e-01 1.040450585224947266e+00
9.965067938965727068e-01 9.891925076457633859e-01 1.021906678354959963e+00 1.055533993036716911e+00 1.017874733652684105e+00 1.031721009610877982e+00 1.057097107650355028e+00 9.931649827018059762e-01 1.019798043967108381e+00 1.047435703210607194e+00 1.035741090863819380e+00 1.033603277653795782e+00 1.012537128465772929e+00 1.059802354931034030e+00 1.069260027801753887e+00 9.823769442676147934e-01 1.022359097973508657e+00 1.046199584001046956e+00 1.035473588171151649e+00 9.883503467305780887e-01 1.031710523004392588e+00 1.059784075015117732e+00 1.047821402478087416e+00 1.026574738971472334e+00 9.914664973038247453e-01 1.010061367475422411e+00 1.053290801492689388e+00 9.858690526507578600e-01 1.038192613161740274e+00 1.020356319983528826e+00 9.969467282748651904e-01 1.038435396100676034e+00
9.949680124431172779e-01 9.896089206464193655e-01 1.021431967188024759e+00 1.052457328539140535e+00 1.018014104236598882e+00 1.030751181557686857e+00 1.056621441356488722e+00 9.936561277167462736e-01 1.018660755624811287e+00 1.045335598388792642e+00 1.036570902071651368e+00 1.033139867569399239e+00 1.012109948888935795e+00 1.058723244741094138e+00 1.067329511366591044e+00 9.824670179309598073e-01 1.018553511019228974e+00 1.044693462374689741e+00 1.035371122615901474e+00 9.888394700123931402e-01 1.030174494264998852e+00 1.057146358836489775e+00 1.045829405875957629e+00 1.024897259575190400e+00 9.911741481690157229e-01 1.010270675669326046e+00 1.053220132274710563e+00 9.855245371356661233e-01 1.037516549353746820e+00 1.019625750914476825e+00 9.971173014481514718e-01 1.035669100047351021e+00
9.935179378933911565e-01 9.899859599357639928e-01 1.020921775052313851e+00 1.049473057474796356e+00 1.018144000213670353e+00 1.029969343770511969e+00 1.056545324134499308e+00 9.935663864179925531e-01 1.017187748652776058e+00 1.043272752191098496e+00 1.032822776586671543e+00 1.032504068641209916e+00 1.011729394298270801e+00 1.057640360014879821e+00 1.065764414381848768e+00 9.828043298276334383e-01 1.019667336890056175e+00 1.041760375041669295e+00 1.036082959435810302e+00 9.874736393445731064e-01 1.029469342120118647e+00 1.053321814939745193e+00 1.045042175881228719e+00 1.025582961155223405e+00 9.909385112120739914e-01 1.010484645667961479e+00 1.050712172081102569e+00 9.851682796199817682e-01 1.036414233928247830e+00 1.018914471058878224e+00 9.974642600360850153e-01 1.034578497323942026e+00
9.920977787654430280e-01 9.903383950788292589e-01 1.020454517867892763e+00 1.046559117265113636e+00 1.018305379902340713e+00 1.029387187979194263e+00 1.055588117408886140e+00 9.941224725828871067e-01 1.015697267097424694e+00 1.041194279404607848e+00 1.028958285047707921e+00 1.031677752585299146e+00 1.011351501873353875e+00 1.056556919459782362e+00 1.064183338327292283e+00 9.832329622379026857e-01 1.020315135045279709e+00 1.040356059801092137e+00 1.038169095197327252e+00 9.878043738575581489e-01 1.028495407484473212e+00 1.051134613134005358e+00 1.044885920360779652e+00 1.025168941627309316e+00 9.908179818768220182e-01 1.010689780444548935e+00 1.050316825690150724e+00 9.848026029965424311e-01 1.035153592149268054e+00 1.018233643414253375e+00 9.976500432709154431e-01 1.032790496267027347e+00
9.906948840585809712e-01 9.906869927262663689e-01 1.020080951007994008e+00 1.043753786844098919e+00 1.018525569244746798e+00 1.029069263967376857e+00 1.053519512562263394e+00 9.948249300724010258e-01 1.014853232664566951e+00 1.039358350863694547e+00 1.025083829251477230e+00 1.030668828198944453e+00 1.010962670227612215e+00 1.055462751456384796e+00 1.063311904051204015e+00 9.836083486552070765e-01 1.021017422492813242e+00 1.038653382727347196e+00 1.037921689849090390e+00 9.869026703758817520e-01 1.029309384009373440e+00 1.050271503366630776e+00 1.043441304590070340e+00 1.021503949182978932e+00 9.907932300109223434e-01 1.010885639157220517e+00 1.049308316613986491e+00 9.843219370807221313e-01 1.033980802991104841e+00 1.017585801212934848e+00 9.981963857470199653e-01 1.031092178689943850e+00
9.893230104572173778e-01 9.910521956758806539e-01 1.019816931037254681e+00 1.041071231670022135e+00 1.018818524996506047e+00 1.028739976152847069e+00 1.052201811854052371e+00 9.956371947093165531e-01 1.013496901905991399e+00 1.037284307376163728e+00 1.019803589919423992e+00 1.029548899357130676e+00 1.010569798404543196e+00 1.054362166713105120e+00 1.061568308770698632e+00 9.838506718684184582e-01 1.020257151239068127e+00 1.037902307759926090e+00 1.037718398376791251e+00 9.864359236020562305e-01 1.028899898711107319e+00 1.044636420547881084e+00 1.041565567823618865e+00 1.021134925741160604e+00 9.908458980158001417e-01 1.011059670194991433e+00 1.046783021430126359e+00 9.839736822455601439e-01 1.032901681584134979e+00 1.016966136474818816e+00 9.986316739018208377e-01 1.029500083752847406e+00
9.879903835014757219e-01 9.914400513863855791e-01 1.021510296916626315e+00 1.038506566354358229e+00 1.019122502006777786e+00 1.028477870026703656e+00 1.050781014732120378e+00 9.965493284846619337e-01 1.012261273285393504e+00 1.035349374351920204e+00 1.016424318517055170e+00 1.028423804408064468e+00 1.010208745232860528e+00 1.053269397639263083e+00 1.059775050021216414e+00 9.839438599432788202e-01 1.020744691139744198e+00 1.037593863171002218e+00 1.034602544605809360e+00 9.864930201933357345e-01 1.028531603913515502e+00 1.039725755133382945e+00 1.038549843492889480e+00 1.020744714667136011e+00 9.919905394051105052e-01 1.011195332067848840e+00 1.044190430677814918e+00 9.837342317498880551e-01 1.030004615852165406e+00 1.016364938423686581e+00 9.988616464255535288e-01 1.029103523227709482e+00
9.867354589925891872e-01 9.918344047935152563e-01 1.021245273955065258e+00 1.036062948090257452e+00 1.019401073937339364e+00 1.028233526182454893e+00 1.049321378586647091e+00 9.975137155406892386e-01 1.011155104362110757e+00 1.033587024190334214e+00 1.013089124401396202e+00 1.027387400581721399e+00 1.009906850885698537e+00 1.052219977578911392e+00 1.058025266495268957e+00 9.839212569904142169e-01 1.021323983500800114e+00 1.035849914046822917e+00 1.033764161837912310e+00 9.860641025088807687e-01 1.028248512575797191e+00 1.038859525118349225e+00 1.038565526771644265e+00 1.020296697357436333e+00 9.950749472864082179e-01 1.011293764135853701e+00 1.041284017892513791e+00 9.836405435500300554e-01 1.029175189603343865e+00 1.015766763095829583e+00 9.993154551114968864e-01 1.027407221991861963e+00
9.856154695013883416e-01 9.922221347491442245e-01 1.021249464376771554e+00 1.033753022549677825e+00 1.019660275193316146e+00 1.027996139336518233e+00 1.047744891787391941e+00 9.984554037394465231e-01 1.010169764913071422e+00 1.031927885180733639e+00 1.009874720074391385e+00 1.026494411565777920e+00 1.009651167384389536e+00 1.051236255163764399e+00 1.056406228132071412e+00 9.837924163767075569e-01 1.021891268223522831e+00 1.035170272479831954e+00 1.033299243557176172e+00 9.862453298415527758e-01 1.028033900144079471e+00 1.037332664018643325e+00 1.036949948940629529e+00 1.019796473018794503e+00 9.951019315463897064e-01 1.011364911986802007e+00 1.038936920196783298e+00 9.839663424496131183e-01 1.028114266774783125e+00 1.015180719154423761e+00 9.993957295207277491e-01 1.024852099571388342e+00
9.846173961922347617e-01 9.926034301476432953e-01 1.021315756109282047e+00 1.031582481138663798e+00 1.019920631330266891e+00 1.027816438302525448e+00 1.046248785773344903e+00 9.992576974275017010e-01 1.009303839598372887e+00 1.033163124308275282e+00 1.006747922368104620e+00 1.025749167516458060e+00 1.009413809453300948e+00 1.050317428951422771e+00 1.054953640331589559e+00 9.835530550940766448e-01 1.021868104495138319e+00 1.034084211859862545e+00 1.032690630381051466e+00 9.858573762349277514e-01 1.027770432485775487e+00 1.034089681025449847e+00 1.035184524839184883e+00 1.019251066663712013e+00 9.949620442978061030e-01 1.011439301095479859e+00 1.036760674011630856e+00 9.841112577931836469e-01 1.026869785380483124e+00 1.014611651422117733e+00 9.993904403844638962e-01 1.027179711921675676e+00
9.836990039943583897e-01 9.929662788915242233e-01 1.021137807386832019e+00 1.029570522163007373e+00 1.020169950017945970e+00 1.027743967165209327e+00 1.044664082510287750e+00 9.998300760540502763e-01 1.010052656172484964e+00 1.031535617183944931e+00 1.003749675590581036e+00 1.025085247570149072e+00 1.009166657996219296e+00 1.049481720848105537e+00 1.053678858624212955e+00 9.831876629528204514e-01 1.018067934535051178e+00 1.033855753666336419e+00 1.033105194117816650e+00 9.854370804929757366e-01 1.027541282908600806e+00 1.029893162770042503e+00 1.033635328027818545e+00 1.018706462761689968e+00 9.946697890002126341e-01 1.011519929031329257e+00 1.034847481096926813e+00 9.843167981693818902e-01 1.025722901216594707e+00 1.014049548246025223e+00 9.993602853084941895e-01 1.024501995663022136e+00
9.830295912853228568e-01 9.932720688185375790e-01 1.021218940187111679e+00 1.027741169164874790e+00 1.020364880402745422e+00 1.027799713579041763e+00 1.042992596355965196e+00 1.000192456689799503e+00 1.009444769777056550e+00 1.029935132373556828e+00 1.000865622882673334e+00 1.024392091566695084e+00 1.008905613709829119e+00 1.048719426206065064e+00 1.053106488513642969e+00 9.827242001612519484e-01 1.019980867653165202e+00 1.032988746321108930e+00 1.030162507936555061e+00 9.849358955382507830e-01 1.027246632131166626e+00 1.028040679521261103e+00 1.032420382202777986e+00 1.020978675232078858e+00 9.943459221653925262e-01 1.011594073504657798e+00 1.033384303906148993e+00 9.844976434040899615e-01 1.024652612046865086e+00 1.013509581398729598e+00 9.992928936435656606e-01 1.023131368969872002e+00
9.823630047236393548e-01 9.935108552207841948e-01 1.020777106780699661e+00 1.026082067047159319e+00 1.020466390178545790e+00 1.028017476822846055e+00 1.041282158915489253e+00 1.000426209865112437e+00 1.008905485084138576e+00 1.028429118454828650e+00 9.980754825190187862e-01 1.023576106208515135e+00 1.008386822847499920e+00 1.047666794336295615e+00 1.052056117006670011e+00 9.822615459453363229e-01 1.019056710212310701e+00 1.032114987350197577e+00 1.029882753553704511e+00 9.843859492613065143e-01 1.026792173612784076e+00 1.026510024642399044e+00 1.032746636880670810e+00 1.020696413521021695e+00 9.940994988163220913e-01 1.011669596735392362e+00 1.032021965033470767e+00 9.845871501936097614e-01 1.023731704403089582e+00 1.013011970747049739e+00 9.992304842889194738e-01 1.021342228659437135e+00
9.813662292192987247e-01 9.937033603636569179e-01 1.020796473510584557e+00 1.024553910853495564e+00 1.020484195138725347e+00 1.028401888154495181e+00 1.039607295831666223e+00 1.000742985025551368e+00 1.008943598994259228e+00 1.027092587374757615e+00 9.976723541173810883e-01 1.022598098534924116e+00 1.008127174410629046e+00 1.046903723381746421e+00 1.050987006373569344e+00 9.818701309694786161e-01 1.018087123641904235e+00 1.031283119414074134e+00 1.029332925801002663e+00 9.838724337204519665e-01 1.024951007672312286e+00 1.024207568847760319e+00 1.031448068820150832e+00 1.019683100805906850e+00 9.939396075667737973e-01 1.011730293168939587e+00 1.030884338480531293e+00 9.845461603592529087e-01 1.022956169158450335e+00 1.012564727786461116e+00 9.991292023393403277e-01 1.020977267783056641e+00
9.803664511371659174e-01 9.939059810533127370e-01 1.019333434231391999e+00 1.023122361222348342e+00 1.020455444135921041e+00 1.028863475887284773e+00 1.036636168266249047e+00 1.001016622450208171e+00 1.009532359868786866e+00 1.025933144304498557e+00 9.965083631135869258e-01 1.021470446203848637e+00 1.007907572144732367e+00 1.046126537475497331e+00 1.049900846665771770e+00 9.816155875088942162e-01 1.018626218766395475e+00 1.030211445914552604e+00 1.028984887590469244e+00 9.834165655228976899e-01 1.024001183191449948e+00 1.022413263294076780e+00 1.030458030018414517e+00 1.019065095708321156e+00 9.935583044577476208e-01 1.011759229067840105e+00 1.030325114323420221e+00 9.845423757280096222e-01 1.022257111157385934e+00 1.012184999643435557e+00 9.990126571750002071e-01 1.020108353006516033e+00
9.784025836740493087e-01 9.941851837863620034e-01 1.019310040223874836e+00 1.021774276147679350e+00 1.020412977768191398e+00 1.029290857312743057e+00 1.035298191852308092e+00 1.002084600502925360e+00 1.010355325781627123e+00 1.024883285058197258e+00 9.937863519687076819e-01 1.020221717910914316e+00 1.007748006681303377e+00 1.045357689958756220e+00 1.048842680389879600e+00 9.813660460425959187e-01 1.014372022902561232e+00 1.029134748265714938e+00 1.028714628602827919e+00 9.830103718300888804e-01 1.022799938713968793e+00 1.021645632660311387e+00 1.028680217423475707e+00 1.018289460036730931e+00 9.911718458904428264e-01 1.011753988318831787e+00 1.029235667913713570e+00 9.839505003142161588e-01 1.020727344934823755e+00 1.011902599934989100e+00 9.991045893815698742e-01 1.019232038972823995e+00
9.775297144082245593e-01 9.945592954857380708e-01 1.019307633767254417e+00 1.020508361585745094e+00 1.020375141876566749e+00 1.029622217689182495e+00 1.034110696096659510e+00 1.002295619371648794e+00 1.010420567990313323e+00 1.023887660671777500e+00 9.911509439135079980e-01 1.018900190831051766e+00 1.007833371223266772e+00 1.044625287219464127e+00 1.047810959327615254e+00 9.811696790311099647e-01 1.013227782698570278e+00 1.029231155080266191e+00 1.028559074921456817e+00 9.826279761045968453e-01 1.021377729054234074e+00 1.018478594421234673e+00 1.029928763449461826e+00 1.017513985572106927e+00 9.909689558223012673e-01 1.011736285164471560e+00 1.031332112845846805e+00 9.839483676009874724e-01 1.019869985840695215e+00 1.011753354713289754e+00 9.991123466543688769e-01 1.018248847053744743e+00
9.766872119061650315e-01 9.949998064012881560e-01 1.019316106114478204e+00 1.019358142046959737e+00 1.020628215812992456e+00 1.029859105597419999e+00 1.033026761238890590e+00 1.002499644524516453e+00 1.011018901620565291e+00 1.022919714706628458e+00 9.887044873190174998e-01 1.017557100120118019e+00 1.007701590456345331e+00 1.043953014363057097e+00 1.046832251894650234e+00 9.810479299324574853e-01 1.013164177829137591e+00 1.028707510963037253e+00 1.028528851647471543e+00 9.822749136137829407e-01 1.019334570907273640e+00 1.017468583589263398e+00 1.029120172952169066e+00 1.016877077215865510e+00 9.906910858848423374e-01 1.011718265508806391e+00 1.028851160351999194e+00 9.839794269900263846e-01 1.018879056598978483e+00 1.011712098879951949e+00 9.987689060392453966e-01 1.017111288887586396e+00
9.758658820951432444e-01 9.954464436484226075e-01 1.019332203539934145e+00 1.018370018282105827e+00 1.020453275001401927e+00 1.030042230443127371e+00 1.032007863093861832e+00 1.002733607279653771e+00 1.011128997789438211e+00 1.021952748404003408e+00 9.865283931372386128e-01 1.016223396037156945e+00 1.007541467652352418e+00 1.043347319294302356e+00 1.045915461524783208e+00 9.809867072502781449e-01 1.013068623590399842e+00 1.027529932159189308e+00 1.027383564694541285e+00 9.819488049256593909e-01 1.017049008006642552e+00 1.014739092862634973e+00 1.028488080019131390e+00 1.013868260984447156e+00 9.904367346039902875e-01 1.011686843949164860e+00 1.026879377941980920e+00 9.839899039509514278e-01 1.017891575794441339e+00 1.011724627291017198e+00 9.985593618207246891e-01 1.015826195858024583e+00
9.750966775606244585e-01 9.958297942659354307e-01 1.019343005849831840e+00 1.018089629222811432e+00 1.020170691315192224e+00 1.030250964938125069e+00 1.031022075917516601e+00 1.002801338706427847e+00 1.011233831511813896e+00 1.020956358198659375e+00 9.866744776563687314e-01 1.014932199852200956e+00 1.007362534906106166e+00 1.042785263341858171e+00 1.044988402424657625e+00 9.807143653953840357e-01 1.009516820468501885e+00 1.026436902518264915e+00 1.027327719450139565e+00 9.816222607933049460e-01 1.014537959194218075e+00 1.013296494301972661e+00 1.027980516066870464e+00 1.013237439976614640e+00 9.902420143283207077e-01 1.011636368382679230e+00 1.024723658788487812e+00 9.839495137737868102e-01 1.020123312518710357e+00 1.011736186224736267e+00 9.986010609372946156e-01 1.014413269364718539e+00
9.744313727214284349e-01 9.961219717180780364e-01 1.019307600664561830e+00 1.017384495401620903e+00 1.019796842832157324e+00 1.030553002922411698e+00 1.030034110740605247e+00 1.003100836880321589e+00 1.011296567685160186e+00 1.019937319602798320e+00 9.850363678132220135e-01 1.013723435127203532e+00 1.007379609189691827e+00 1.042242717411194564e+00 1.043999878892455602e+00 9.807128015028654389e-01 1.009461703211167238e+00 1.025540053806347940e+00 1.027195801012488419e+00 9.812752221527061280e-01 1.012235848076144196e+00 1.011586398341422832e+00 1.027495765121437588e+00 1.012417521876495252e+00 9.896769831914320470e-01 1.011589479271888248e+00 1.022268469712525718e+00 9.847560571958645648e-01 1.019340371598596917e+00 1.011676189808608628e+00 9.979180460592770308e-01 1.013521283693288089e+00
9.739253125523454901e-01 9.963267779181345096e-01 1.019214133837834879e+00 1.016788224800936336e+00 1.019373534299884421e+00 1.030955706885376744e+00 1.029028961911136575e+00 1.003333313401937765e+00 1.011324656605467887e+00 1.018926406303632293e+00 9.837268267050092163e-01 1.012648841005856504e+00 1.007246613827987192e+00 1.041694756829301793e+00 1.042967097917937069e+00 9.809111868227059494e-01 1.009036496944843764e+00 1.024911571122406162e+00 1.027655222037535010e+00 9.825010808378138449e-01 1.010817869420680637e+00 1.009200468048388366e+00 1.027663381480056426e+00 1.011464065167750892e+00 9.895953025649443235e-01 1.011534181506802632e+00 1.020465762968263412e+00 9.848313906254535510e-01 1.018678266763999751e+00 1.011514497083355391e+00 9.988404073565347874e-01 1.012119269566214896e+00
9.735498144939117582e-01 9.964857948984837677e-01 1.020576088843407003e+00 1.015911577063584259e+00 1.018968231275442671e+00 1.031416226596652441e+00 1.026961180664926365e+00 1.004092340037957554e+00 1.011363628392019987e+00 1.017939016126048202e+00 9.827295668976108178e-01 1.011742710635233466e+00 1.007256413275365858e+00 1.041114490378993729e+00 1.042515612928658131e+00 9.821210791437842147e-01 1.009768119284589094e+00 1.024468591891816827e+00 1.027251564060206013e+00 9.806723716546177361e-01 1.009390680881306013e+00 1.008673123135110483e+00 1.027103819515629457e+00 1.006985296490860771e+00 9.895943673402675111e-01 1.011448613553749487e+00 1.021640484062787069e+00 9.850208693464099774e-01 1.018095563567209760e+00 1.011270035855116101e+00 9.988006016890831340e-01 1.010666697352719634e+00
9.732347975231164794e-01 9.966374982114550862e-01 1.020404169653027493e+00 1.015401306220055977e+00 1.018579181726817051e+00 1.031872008449764788e+00 1.026113110580490817e+00 1.004126407332002868e+00 1.011463219610819086e+00 1.016986470057660075e+00 9.820126425700104189e-01 1.010996512662585278e+00 1.007126606652764211e+00 1.040489824867508961e+00 1.041523173728553298e+00 9.819756954350022937e-01 1.009878917922222286e+00 1.023638687832642669e+00 1.027621718712000698e+00 9.802486317969060226e-01 1.007568455786032491e+00 1.011434889474077226e+00 1.026481341440699913e+00 1.006225691578259696e+00 9.896055899765980879e-01 1.011328824369049473e+00 1.021026560597452226e+00 9.852252180465794762e-01 1.017563288318172221e+00 1.010973571395132442e+00 9.987501569356997955e-01 1.009648933892961065e+00
9.729522780794972459e-01 9.967842401633545402e-01 1.020262632522951796e+00 1.014966244653646710e+00 1.018205056260832020e+00 1.032302795165222609e+00 1.025469763734239814e+00 1.004086882567469141e+00 1.011615132923176841e+00 1.016064694341195507e+00 9.815143953100362584e-01 1.010388731543969243e+00 1.007005628955795817e+00 1.039815628908918210e+00 1.040528785085859775e+00 9.817631414145182589e-01 1.009061203024791853e+00 1.022966502881464512e+00 1.027130234401587572e+00 9.798320430603446596e-01 1.006210557516930892e+00 1.007256766537964587e+00 1.025344021375397041e+00 1.005678278025894157e+00 9.895674296323424546e-01 1.011146949668331185e+00 1.019937179757957502e+00 9.854863086750123014e-01 1.017091924304522221e+00 1.010668302710522992e+00 9.983876193130031274e-01 1.007758983688454624e+00
9.727241789759535351e-01 9.969446190222984727e-01 1.020142571600593184e+00 1.014612325944847182e+00 1.017863037270065441e+00 1.032718387190806997e+00 1.025070734517775861e+00 1.004035536958936214e+00 1.011758404266525968e+00 1.015175083508274678e+00 9.859318315399360211e-01 1.009885427987883277e+00 1.006896701447543840e+00 1.039089658509968706e+00 1.039523271865900211e+00 9.815556902772862857e-01 1.009478386785070070e+00 1.022712532098546401e+00 1.026530318609131021e+00 9.794786295348656413e-01 1.005267136532687733e+00 1.007450713158012601e+00 1.024890904769546029e+00 1.005230975774177971e+00 9.894479548593992924e-01 1.010863674000879397e+00 1.019541033851745659e+00 9.856729402613354507e-01 1.016687031868418467e+00 1.010406996295005300e+00 9.983956941884447600e-01 1.007259697150480138e+00
9.725929423620210956e-01 9.971276303660010498e-01 1.019665149517429592e+00 1.013708094940108939e+00 1.017568524474602665e+00 1.033144973177495096e+00 1.024877122889569669e+00 1.003995906462096466e+00 1.011867511702566169e+00 1.014330038671100276e+00 9.839330723084687147e-01 1.009451940764041655e+00 1.006825557891703138e+00 1.038325286399450320e+00 1.037831785359018877e+00 9.813903684413304296e-01 1.010579027132286756e+00 1.021481962084206829e+00 1.026215665258717769e+00 9.791707846875992161e-01 1.004552768502533722e+00 1.003587296513763327e+00 1.024115360121568674e+00 1.004746798302131650e+00 9.877820276751285711e-01 1.010465637287066620e+00 1.020876725231853133e+00 9.858967094104484907e-01 1.019981200897682738e+00 1.010226866420519398e+00 9.982115916260826394e-01 1.005448761720071360e+00
9.725605686011657980e-01 9.973277698854597917e-01 1.019405620556852465e+00 1.013392552623414655e+00 1.017314653323944107e+00 1.033617976619668255e+00 1.024782372807808262e+00 1.003950898545836079e+00 1.011980913407684257e+00 1.013521178339505502e+00 9.844901049631147316e-01 1.009048252471725471e+00 1.006801126967102666e+00 1.037550796956849819e+00 1.036748092064307292e+00 9.812528454625586427e-01 1.010311769320344943e+00 1.021443404345591999e+00 1.025973778335392828e+00 9.788981213726291042e-01 1.004021478199584649e+00 1.003849610668299253e+00 1.022208657501234352e+00 1.004197727279803498e+00 9.866845366960121932e-01 1.010004704436121115e+00 1.020718447301308229e+00 9.862121694828637208e-01 1.019632446865360365e+00 1.010153577756856658e+00 9.981773229027811611e-01 1.005107543892874267e+00
9.726186021434007900e-01 9.975557403430141967e-01 1.019024070141630656e+00 1.013144390047460153e+00 1.017069780637630316e+00 1.034143552811264799e+00 1.024397490333617267e+00 1.003866902894029911e+00 1.012159981230080108e+00 1.012701926346003534e+00 9.842641885416862912e-01 1.008616931272402262e+00 1.006794327580412096e+00 1.036782492751517237e+00 1.036831574551449142e+00 9.811207889974079555e-01 1.007362208052054120e+00 1.020483144413076415e+00 1.025859819836949738e+00 9.761324483787490180e-01 1.003551227418732816e+00 1.003405471696764639e+00 1.021268035323656287e+00 1.003620734535829673e+00 9.862664914866912103e-01 1.009546051405434186e+00 1.019494367212946617e+00 9.865512907210036708e-01 1.020068136624321831e+00 1.011685299852814302e+00 9.979810224034650901e-01 1.004649663890272882e+00
9.727586215965313698e-01 9.977839749078163400e-01 1.018642396190883037e+00 1.012966170083870798e+00 1.016829646303450296e+00 1.034691802507260228e+00 1.024246959549092839e+00 1.003732162256979477e+00 1.013688510479261895e+00 1.011121171145710429e+00 9.880129719169237212e-01 1.008099881432503064e+00 1.006768527538274949e+00 1.036041269468617632e+00 1.035882352612467860e+00 9.809264440786567008e-01 1.007231340521596019e+00 1.019897451377641540e+00 1.026537481194623735e+00 9.761017816602104435e-01 1.003045027926867894e+00 1.003945852836259478e+00 1.020259426829059457e+00 1.003047516075590062e+00 9.858493539929076288e-01 1.009121700589632464e+00 1.020456449756017570e+00 9.870642262365890707e-01 1.021564047780017193e+00 1.011866425508887612e+00 9.976743633331205396e-01 1.004034125289908541e+00
9.729739036410477437e-01 9.979457054687239648e-01 1.018235671440079537e+00 1.012871341339964815e+00 1.016602976083829546e+00 1.035220860999353620e+00 1.022965115735994690e+00 1.003553808242812595e+00 1.014195022154772197e+00 1.010281043343399077e+00 9.885246717029073649e-01 1.007444421383543176e+00 1.006724761275877178e+00 1.035335639636866700e+00 1.033071103222852338e+00 9.806303281918847814e-01 1.007317268949164957e+00 1.019384165271967069e+00 1.027057387957263979e+00 9.762769718235200234e-01 1.002487430770021559e+00 1.003448537537467988e+00 1.016592253723972661e+00 1.002483705586689533e+00 9.854526982668208035e-01 1.008744536690980631e+00 1.020164399147764689e+00 9.876692560081979932e-01 1.021195249150719242e+00 1.012092163273901946e+00 9.973517622842282826e-01 1.003247956101146032e+00
9.732818138731229585e-01 9.980082457391313833e-01 1.017824460899874328e+00 1.013330875014284205e+00 1.016352895922836952e+00 1.035704294487330701e+00 1.022884706795172516e+00 1.003323904482672724e+00 1.014870949709608672e+00 1.009417890367754644e+00 9.885451744108503247e-01 1.006630804029749804e+00 1.006708676688444548e+00 1.034649313397120851e+00 1.034563702567746546e+00 9.808718137713536844e-01 1.002811131841743642e+00 1.019044565970405936e+00 1.027299245349058809e+00 9.766184490294822496e-01 1.001852328150456106e+00 1.003686425963969731e+00 1.016232654777927236e+00 1.001943070357859789e+00 9.851301069448502590e-01 1.008421493402550606e+00 1.019764216747846453e+00 9.882104207094604131e-01 1.020748707514919307e+00 1.012359849230419995e+00 9.974470096136446307e-01 1.002306417619797774e+00
9.736478878866320352e-01 9.979986354790442160e-01 1.017410249029542690e+00 1.013426325879899226e+00 1.016050040179113712e+00 1.036138972612301368e+00 1.022532170347827618e+00 1.003092864287688180e+00 1.015672544999356441e+00 1.007534711459520116e+00 9.885291605024202344e-01 1.005717067996232617e+00 1.006639587432354155e+00 1.033952749444978947e+00 1.033982161830184543e+00 9.807137850949898539e-01 1.005169614232853892e+00 1.018642236677277380e+00 1.027388479265801680e+00 9.770798213521854070e-01 1.002651452945308774e+00 1.009004781091112246e+00 1.015442768569089216e+00 1.001414731744892261e+00 9.849979148830860787e-01 1.008130664815428013e+00 1.017844460278659824e+00 9.887324755175349589e-01 1.020285205866595657e+00 1.012661229518350803e+00 9.972229363161553284e-01 1.001697427157588693e+00
9.740007906641525715e-01 9.979788206308082277e-01 1.016977334566132152e+00 1.013618117991327727e+00 1.015686155681067904e+00 1.036510800367363760e+00 1.022528226512692484e+00 1.002949227178425717e+00 1.016894418020963586e+00 1.006650670395061731e+00 9.924704410004258071e-01 1.004833456061728025e+00 1.006758235307890104e+00 1.033192926328394767e+00 1.033415026484425070e+00 9.799691955836787871e-01 1.003534999744057910e+00 1.017474064580223381e+00 1.027527158749199421e+00 9.775820797426215680e-01 1.001507400550142091e+00 1.004301218863306033e+00 1.014581198034433474e+00 1.000836836439874089e+00 9.850656444336093331e-01 1.007860217925021784e+00 1.017419355535845948e+00 9.892935902875317211e-01 1.020588292781782203e+00 1.012950377264892232e+00 9.971174317353663774e-01 1.000512315224823201e+00
9.743249912170706128e-01 9.988992529480971161e-01 1.018565067562966275e+00 1.013847291991376798e+00 1.015243055332747391e+00 1.036847364437096131e+00 1.023130210034705723e+00 1.002953245125147719e+00 1.017252713738749925e+00 1.005763740418156971e+00 9.917761356780243620e-01 1.004096436829795325e+00 1.006971802605151289e+00 1.032331274487092942e+00 1.032752607457806171e+00 9.802183976306644286e-01 1.004279724258856588e+00 1.017188343865367939e+00 1.030426584476442420e+00 9.766396083780605197e-01 1.000881392287399585e+00 1.006155287262298970e+00 1.013668311148696599e+00 1.000193709874265036e+00 9.869886411751203070e-01 1.007593314854733135e+00 1.017377124861963633e+00 9.897978685318877812e-01 1.020214845068803333e+00 1.013897501803062706e+00 9.969484785930128323e-01 9.993574100230185886e-01
9.746354247072023247e-01 9.989951133779105819e-01 1.018133878285452099e+00 1.014093690079276300e+00 1.014757075568224476e+00 1.037158782315361849e+00 1.023038559434874317e+00 1.003160411993775813e+00 1.018084907326361366e+00 1.004836932276582662e+00 9.908206382285890124e-01 1.003536426596054909e+00 1.007262191966198150e+00 1.031378145285628767e+00 1.032680943861274958e+00 9.807020421500045604e-01 1.004470624436369475e+00 1.017309747548777121e+00 1.030387820504281571e+00 9.770279137383824919e-01 1.001625472625359281e+00 1.003275857728707088e+00 1.013061357383286509e+00 9.995299457595960835e-01 9.867017251498129138e-01 1.007325074864653836e+00 1.017062324770790172e+00 9.901686638177574773e-01 1.019899608200032226e+00 1.015889440259697629e+00 9.967247871483998489e-01 9.997665232115516831e-01
9.749394370254961251e-01 9.991487789240981465e-01 1.015211434132369472e+00 1.013705018584819539e+00 1.014260737780499300e+00 1.037458524730320963e+00 1.022974574191535257e+00 1.003598685966424986e+00 1.018737965494793896e+00 1.003865818605427007e+00 9.913372367307744515e-01 1.003140872306006681e+00 1.007557256111963673e+00 1.030374420300730787e+00 1.031814013942413677e+00 9.813603755723491195e-01 1.001983130658871568e+00 1.017006227978362487e+00 1.030296710298506335e+00 9.772437270366015616e-01 1.001087037528716195e+00 1.005627693516000232e+00 1.012466376723417660e+00 9.989258354486378888e-01 9.882548534753173852e-01 1.007045613139305740e+00 1.016807712991042667e+00 9.903666031861825259e-01 1.019671980641720932e+00 1.015973698710871176e+00 9.973531508943874746e-01 9.988204340004948056e-01
9.752150765304088420e-01 9.992873566320459311e-01 1.014862858274803381e+00 1.013955940944628153e+00 1.012733780119079663e+00 1.037764149071416009e+00 1.023083189161551276e+00 1.004241987420074755e+00 1.019136699948356872e+00 1.006351417407410853e+00 9.908497891357215259e-01 1.002894841654156100e+00 1.007814023672869652e+00 1.029377736064819082e+00 1.030947577568154028e+00 9.799605343157388182e-01 1.003019379468063077e+00 1.016652060382196909e+00 1.030229155771576144e+00 9.772984927317677206e-01 1.000529758460686702e+00 1.006330607992022674e+00 1.015528378639867446e+00 9.984424680101317007e-01 9.883327133140902276e-01 1.006730443901589611e+00 1.015630777107369376e+00 9.903974005236965139e-01 1.019530126095425482e+00 1.015993579264946156e+00 9.973330017653533330e-01 9.980855368810230832e-01
9.754290037740065422e-01 9.993420256768459353e-01 1.014611322088298628e+00 1.013615947768772951e+00 1.012287614532584534e+00 1.038065017820950287e+00 1.023257791665199257e+00 1.005018350727212795e+00 1.019325034069378910e+00 1.005550744828929144e+00 9.905071058111355464e-01 1.002752303889540286e+00 1.008046910854255129e+00 1.028402336547805884e+00 1.030110688515850859e+00 9.809121637156538176e-01 1.003380335702478421e+00 1.016273860465449763e+00 1.030235527337539647e+00 9.763514150446849227e-01 9.996475279452152751e-01 1.005683803809735322e+00 1.015107645714809603e+00 9.961028190445692099e-01 9.902284195713293435e-01 1.006395585743056431e+00 1.015676007907131639e+00 9.903188027893926604e-01 1.019455120234177947e+00 1.016033427585016247e+00 9.970440298939996504e-01 9.993478598800209500e-01
9.755584415978806323e-01 9.992867038078941944e-01 1.014429102304793773e+00 1.013724935797451598e+00 1.011837017146694162e+00 1.038309711589985307e+00 1.023391743161427225e+00 1.005970547281852978e+00 1.019394428525888019e+00 1.002392432913293385e+00 9.902656020015430105e-01 1.002646012755058491e+00 1.008299241700115978e+00 1.027444664164229859e+00 1.029377286265865443e+00 9.817193043850920287e-01 1.003995063211514216e+00 1.015876565942350762e+00 1.030289185268571162e+00 9.758393474322625272e-01 9.987831011781352908e-01 1.006316593261463499e+00 1.014751579325591901e+00 9.933102569468794663e-01 9.899605626583545259e-01 1.006093951966362976e+00 1.017805949863175519e+00 9.892285663422527575e-01 1.019425716811359850e+00 1.016146125971806313e+00 9.967676525968933721e-01 9.992610644499009265e-01
9.755676972548118497e-01 9.991443427534094646e-01 1.014295795814762036e+00 1.012436660422088464e+00 1.011430005006352495e+00 1.038437127250992464e+00 1.023404206873077316e+00 1.006803819434203939e+00 1.019354665996661913e+00 1.001798671554083864e+00 9.925131581757157262e-01 1.002504227531551217e+00 1.008573473903415119e+00 1.026490707487249354e+00 1.028808029262050505e+00 9.823388820011821343e-01 1.005857553780491909e+00 1.015397682420098091e+00 1.030337754234739167e+00 9.757998805471628234e-01 9.978350089719474347e-01 1.005047189680880804e+00 1.014340667712809285e+00 9.926252388726176656e-01 9.904064790031839038e-01 1.005863506849992595e+00 1.017605974662354029e+00 9.892096857835063206e-01 1.019391532595016026e+00 1.016338995620331920e+00 9.962731622935612208e-01 9.992690231775763765e-01
9.754710852275920718e-01 9.989539479390132648e-01 1.014229978145009037e+00 1.012825287481128322e+00 1.011108367081950066e+00 1.038428962345062878e+00 1.023384790633776076e+00 1.007591280359015240e+00 1.019240527900613369e+00 1.001309103437999504e+00 9.918154034386524875e-01 1.002251101342251260e+00 1.008842373051742625e+00 1.025505667034686930e+00 1.028394797306119379e+00 9.828257377013487339e-01 1.006246979372835915e+00 1.015061554483600581e+00 1.033049018638597660e+00 9.745505278651297454e-01 9.965372428439099872e-01 1.006727107223593709e+00 1.014062979562476041e+00 9.919355827200294629e-01 9.898906352522186536e-01 1.005710086878862652e+00 1.015355067557154989e+00 9.893649923460543505e-01 1.019323383507037217e+00 1.016591216944927600e+00 9.959115573762851170e-01 9.992585382681479222e-01
9.753311264253881063e-01 9.987850491199490310e-01 1.012236352029123099e+00 1.013219650015181550e+00 1.010838178803754817e+00 1.038364612261586384e+00 1.023049514445530273e+00 1.008285531047003580e+00 1.019101271386895879e+00 1.000870337716974312e+00 9.908819807489109843e-01 1.001311286219426444e+00 1.009286539663728055e+00 1.024477768962035684e+00 1.027460251408049530e+00 9.832540259364082047e-01 1.008034742411911378e+00 1.013250361986710368e+00 1.033576561058100252e+00 9.744158431241707330e-01 9.988677954657670943e-01 1.013112904821553473e+00 1.014376457930159514e+00 9.913841073434647155e-01 9.893859102613219436e-01 1.005618977277189741e+00 1.014962312469644523e+00 9.896517839811239670e-01 1.015833649657605475e+00 1.016876953946585393e+00 9.957264570127315473e-01 9.991216335972658014e-01
9.751880838888060676e-01 9.987100151989035668e-01 1.012269689514450066e+00 1.012939114195208878e+00 1.010604234848271776e+00 1.038307356187044395e+00 1.022450515418528383e+00 1.008891852133819711e+00 1.019000175102576566e+00 1.000428213855362625e+00 9.899010423575673734e-01 1.000685296440944505e+00 1.009472237344498868e+00 1.023415754222100515e+00 1.027188895701356408e+00 9.838210618005918118e-01 1.006907738125598639e+00 1.013504444555972217e+00 1.032954597669396124e+00 9.749127490990778799e-01 1.000154147374710867e+00 1.012692001559712285e+00 1.015007798290589625e+00 9.908983923668440719e-01 9.889518305386951758e-01 1.005575001741787933e+00 1.015827527260512175e+00 9.897760468374799947e-01 1.015735351330967040e+00 1.017177619944587441e+00 9.952969705271866863e-01 9.988278389609165364e-01
9.750755200170604375e-01 9.987375317699410671e-01 1.012287045576004241e+00 1.013284030640931865e+00 1.010388553877151541e+00 1.038274958371893542e+00 1.021305194141124861e+00 1.009430202574103097e+00 1.018962698425957658e+00 9.999830441474627518e-01 9.890213627732430401e-01 9.999555574450730289e-01 1.009557279786594375e+00 1.022336220520748018e+00 1.026897468237737865e+00 9.841926490851197196e-01 1.007278672000899711e+00 1.013191784661670480e+00 1.033005325858648238e+00 9.748263458072504717e-01 1.000468001834708742e+00 1.010815438886625284e+00 1.012361768482306301e+00 9.904745524672775581e-01 9.910983205920714800e-01 1.005539027215516246e+00 1.015498689363347529e+00 9.900204082397320304e-01 1.017918843945004204e+00 1.017484101687532227e+00 9.948649305672367937e-01 1.000346385391712278e+00
9.750130813291242315e-01 9.988268568706084594e-01 1.012241906706739414e+00 1.013536689446698169e+00 1.010232408497004464e+00 1.038278322201554360e+00 1.020504062670306800e+00 1.009888156947401194e+00 1.018934896655979472e+00 9.995556026544619721e-01 9.883900926876152404e-01 9.992347030573095479e-01 1.009625363252030228e+00 1.021278627841192721e+00 1.026499122445773127e+00 9.844189007983672468e-01 1.010347184626434469e+00 1.012647902509456577e+00 1.032954637040937484e+00 9.748169033389081362e-01 1.000247188747957150e+00 1.011680057929564391e+00 1.011324939018300118e+00 9.900792392050684620e-01 9.909211181089954135e-01 1.005446251311574279e+00 1.015311472019637673e+00 9.901028703257122032e-01 1.017671119017479864e+00 1.017763830778436684e+00 9.951669851693258906e-01 9.998496864912364002e-01
9.750219444542411740e-01 9.989332555108370038e-01 1.012116964455332502e+00 1.013190549499370263e+00 1.010156820649451559e+00 1.038266412092324620e+00 1.019541559784152840e+00 1.010229640804565898e+00 1.018870562883940067e+00 9.991601618373221472e-01 9.880528914644488570e-01 9.985848742336955741e-01 1.009749148447985689e+00 1.020277471078839371e+00 1.026383588028658256e+00 9.840348847346382932e-01 1.010146720640513029e+00 1.012453465604341352e+00 1.033661536720483332e+00 9.748823400617410151e-01 1.000667162219565975e+00 1.009193643893097514e+00 1.011439520301933293e+00 9.896282143110768370e-01 9.908518375203507755e-01 1.005263939495742331e+00 1.015451185194855110e+00 9.900153171758855342e-01 1.017487919641003380e+00 1.017995426724361385e+00 9.947443667047359828e-01 9.993218322250230212e-01
9.750881625737414238e-01 9.963392286042263013e-01 1.011905097208129822e+00 1.013257852388398828e+00 1.010116814898335713e+00 1.038198474811757865e+00 1.018484504994200845e+00 1.009008084344586553e+00 1.018718852735360336e+00 9.988076211588154951e-01 9.897168452275852957e-01 9.980603311128376509e-01 1.009635157767110991e+00 1.019380485406951919e+00 1.025670764881924990e+00 9.841530668081306388e-01 1.009020203870435228e+00 1.011521240593107773e+00 1.034632092492611788e+00 9.740268738789111813e-01 1.000239883795377871e+00 1.010134785579450689e+00 1.010623920400113729e+00 9.891083049348947664e-01 9.908237592457203036e-01 1.004964950626269227e+00 1.013732436831620065e+00 9.898807833359322128e-01 1.016899025134847978e+00 1.018190318446658971e+00 9.944912747694133470e-01 9.987906280131925163e-01
9.751687847237447970e-01 9.963800751749879447e-01 1.011407407774339351e+00 1.013322537493276609e+00 1.010061080373781728e+00 1.038122716669235057e+00 1.017610076449704692e+00 1.009164077537845650e+00 1.018473567838110494e+00 9.984943447039301700e-01 9.894558682802995220e-01 9.976885709657055124e-01 1.009869599642640781e+00 1.018613099734444694e+00 1.024705963492446470e+00 9.841834675669064447e-01 1.009906529281793253e+00 1.011230468098969437e+00 1.034031912398706288e+00 9.739344947428797417e-01 9.995804887982677744e-01 1.010463450819704567e+00 1.009923285013597516e+00 9.884985129365398970e-01 9.907811449232438727e-01 1.004562151573508144e+00 1.010637614810548923e+00 9.898883511956289016e-01 1.016053915829665755e+00 1.018222846308516338e+00 9.954511797566097941e-01 9.983108342244547684e-01
9.752759243205879613e-01 9.964020595957584492e-01 1.011037271684117389e+00 1.014354615100166335e+00 1.009891898147945888e+00 1.038097687990547247e+00 1.016450622403279658e+00 1.009142189247791865e+00 1.018180353647137881e+00 9.981994774378113444e-01 9.890809353762618494e-01 9.974568046053000625e-01 1.010136258430912815e+00 1.017960251777902725e+00 1.024215528212047976e+00 9.841828382733835978e-01 1.008996823534901166e+00 1.011124661314000361e+00 1.031500246607973015e+00 9.737789263031412235e-01 9.987443838900045279e-01 1.008787779606933999e+00 1.009336543482487913e+00 9.877973592199148500e-01 9.915809379746325369e-01 1.004099413775775052e+00 1.007029725285973898e+00 9.900699173756273286e-01 1.015049133473002296e+00 1.018397507479569475e+00 9.954222340202747432e-01 9.979089204256275103e-01
9.747788720313116384e-01 9.963915118729913534e-01 1.010666416856465633e+00 1.014467135884009164e+00 1.009605617498508856e+00 1.038150962044432912e+00 1.015220789702866000e+00 1.008944940635842169e+00 1.017879100492602884e+00 9.978917868115935175e-01 9.886079749054398347e-01 9.973317890531859797e-01 1.010434542801522451e+00 1.017390159737401101e+00 1.023849893550464296e+00 9.841445958389848370e-01 1.009608001277210398e+00 1.011015114687533023e+00 1.030561944320386170e+00 9.738745661763786865e-01 9.977976574344639138e-01 1.010718242854340643e+00 1.013305347878849627e+00 9.870420145830325342e-01 9.913713971570221606e-01 1.003658315197578199e+00 1.005330172111110087e+00 9.904482956153011219e-01 1.014051833701834493e+00 1.018604781816828453e+00 9.960624922241434476e-01 9.975490725538542769e-01
9.755023974893967109e-01 9.963365132673934754e-01 1.010330244935774058e+00 1.013774186212728967e+00 1.009278995514974797e+00 1.038264949490678601e+00 1.013931239120952066e+00 1.008616737281735398e+00 1.017583951377466489e+00 9.975970890916390221e-01 9.880961177504231641e-01 9.972544734717473380e-01 1.010744633453002805e+00 1.016861836275209319e+00 1.023622152856405787e+00 9.841079160514312196e-01 1.010476762529319839e+00 1.010874958195531192e+00 1.027308180721329123e+00 9.737641054542963692e-01 9.968441969677217518e-01 1.013399644146344203e+00 1.012813015595429800e+00 9.862891517945925335e-01 9.910291099334351816e-01 1.003329778730834621e+00 1.004602057030973938e+00 9.905023816362253930e-01 1.013241033252763490e+00 1.018887147400513893e+00 9.955037367792736180e-01 9.972557191122153331e-01
9.757237669677224501e-01 9.962382199100524582e-01 1.010007696462128735e+00 1.013409224016868615e+00 1.008977360859918404e+00 1.038414806413018310e+00 1.012583885678193907e+00 1.008210374748741645e+00 1.017267623757949213e+00 9.973879952642468183e-01 9.890397094307555870e-01 9.971682017999947689e-01 1.011035835309758379e+00 1.016340384123429974e+00 1.023494695292125112e+00 9.841269501179782386e-01 1.011185180237827552e+00 1.010722601871956838e+00 1.027084267135461415e+00 9.737321848425749549e-01 9.954284935129814604e-01 1.014983172304338543e+00 1.012433287464404197e+00 9.855891590650487366e-01 9.905853530760632131e-01 1.003128181780074124e+00 1.003972228911598430e+00 9.908117625493416680e-01 1.012643133894413516e+00 1.019243829919805444e+00 9.954181358678064750e-01 9.960668297287333939e-01
9.759099651363356553e-01 9.961241685709223415e-01 1.009914147734063405e+00 1.013365317342168836e+00 1.008721087958194707e+00 1.038592235286580401e+00 1.011447633825130143e+00 1.007760621833047265e+00 1.016920643772839972e+00 9.973077928301037343e-01 9.885753067519382764e-01 9.937657928316891986e-01 1.011313196697392947e+00 1.015794226055689364e+00 1.023411648885315550e+00 9.840495361494288051e-01 1.011309436614418633e+00 1.009979411396470628e+00 1.025656822329485296e+00 9.738057503259763825e-01 9.946367323638650726e-01 1.015122272283304206e+00 1.011996734578956225e+00 9.848780486221254682e-01 9.900870686688890698e-01 1.003025593548077188e+00 1.002350677931744816e+00 9.910768624839317864e-01 1.012376786840803788e+00 1.019633922439316942e+00 9.949044217724122285e-01 9.959477451248314184e-01
9.760537177435349987e-01 9.960298379946564973e-01 1.009817593206772557e+00 1.013150282986049477e+00 1.008486773029329209e+00 1.038745624900334397e+00 1.010477994422678050e+00 1.007306460660074787e+00 1.016562753978268230e+00 9.973518580812312795e-01 9.881047268729199473e-01 9.934336151232805445e-01 1.011562590436973608e+00 1.015191850761598014e+00 1.023344025104926613e+00 9.841041050089648357e-01 1.011156646702073614e+00 1.008319340269094644e+00 1.023362590596313737e+00 9.739720152421057486e-01 9.940216735507635404e-01 1.014688764589512182e+00 1.011791412836767101e+00 9.841293461696257738e-01 9.903695199336831623e-01 1.002981333774195516e+00 1.001935688089889975e+00 9.912530120302246450e-01 1.012363988297127149e+00 1.020006106374109267e+00 9.947127115042673218e-01 9.959170011723251781e-01
9.761472041055961890e-01 9.959708416213011173e-01 1.009674739373766172e+00 1.012795444473797213e+00 1.008299356308946182e+00 1.038854357910449222e+00 1.009757153405278940e+00 1.006899587564396903e+00 1.016199103772522871e+00 9.974840868688092943e-01 9.904629443715590176e-01 9.934837490447361308e-01 1.011852365897770278e+00 1.014551013799156465e+00 1.023262748056769311e+00 9.842496983328057336e-01 1.010733109757936843e+00 1.007978987935984616e+00 1.022686046790930003e+00 9.742479802395412891e-01 9.919795368675833336e-01 1.018139944621515802e+00 1.011448759407330478e+00 9.810661744214329572e-01 9.900779739348035680e-01 1.002950522734276317e+00 1.000656069059015385e+00 9.915497005972063738e-01 1.012580475596739804e+00 1.019437923441110172e+00 9.950674580146839920e-01 9.950240131349606942e-01
9.761786857315775112e-01 9.959508997779249473e-01 1.007082661612554553e+00 1.012667278856135722e+00 1.008180471047813498e+00 1.038948624321289760e+00 1.009278983653366213e+00 1.006565720041634915e+00 1.015821215560458013e+00 9.976752748152329930e-01 9.888618859379173509e-01 9.928054707579021532e-01 1.012138754967307319e+00 1.013909768292176716e+00 1.023137890816183893e+00 9.845624150722311896e-01 1.011069904374352069e+00 1.008598776688764520e+00 1.022695988351554730e+00 9.744243217594994455e-01 9.919392696002801157e-01 1.016869120578650199e+00 1.011498627267063188e+00 9.802960753700324936e-01 9.917600103594141903e-01 1.002897062745548018e+00 1.000048920628545668e+00 9.916474464842652825e-01 1.014972551940868994e+00 1.019638084974168413e+00 9.945046194355542379e-01 9.954946737315854000e-01
9.761835827432866486e-01 9.959911630374592706e-01 1.009668310618810905e+00 1.012318493198493874e+00 1.008136496010554328e+00 1.039015370535176341e+00 1.008959451268490293e+00 1.006288860049612266e+00 1.017357183451667479e+00 9.978841102760150905e-01 9.923793862975628377e-01 9.919787702595660450e-01 1.012431520928456008e+00 1.013286799998173615e+00 1.022258186988219020e+00 9.850954949837403829e-01 1.011144754958328118e+00 1.008662329226413190e+00 1.022673330089534094e+00 9.746096419542206180e-01 9.907530405581217448e-01 1.017303067207590894e+00 1.011529085598834143e+00 9.796595990706626900e-01 9.915707438243286376e-01 1.002786896854800602e+00 9.996265009332554463e-01 9.917518376867299201e-01 1.015227550788871280e+00 1.019699641209073304e+00 9.943825417918421561e-01 9.960206786674848933e-01
9.761772953382020779e-01 9.960933343774879267e-01 1.009241643188732995e+00 1.012330977767732731e+00 1.008162441693487343e+00 1.039048356619821645e+00 1.008680464038308244e+00 1.005297146958029186e+00 1.016955224610099018e+00 9.980778821786553401e-01 9.920268246880479257e-01 9.910827519886623582e-01 1.012709550056316132e+00 1.012694701493604299e+00 1.022198709826839247e+00 9.858276192954832373e-01 1.009755308468422541e+00 1.008622737784600654e+00 1.021349938545822900e+00 9.747332657964897784e-01 9.913106032089201713e-01 1.020810856274424472e+00 1.011550982512885444e+00 9.857046999307339519e-01 9.913775497825090266e-01 1.002660755962385242e+00 1.000791944854392490e+00 9.919299720455683200e-01 1.015462050073346667e+00 1.019640867658081040e+00 9.938976918375370673e-01 9.935966429034984726e-01
9.761710419316073084e-01 9.962463492453198510e-01 1.008807910010365516e+00 1.011269377401908587e+00 1.008202340028284238e+00 1.039121659706947476e+00 1.008367347555729543e+00 1.005070346593451847e+00 1.015852398008556534e+00 9.983026194983054546e-01 9.919544059167935135e-01 9.901938504402073571e-01 1.012925350271147718e+00 1.012118206243108443e+00 1.022831023125170491e+00 9.866312320175023576e-01 1.008324218722270960e+00 1.008705659845510860e+00 1.021132908230178327e+00 9.748275696472767926e-01 9.919395191998580108e-01 1.012762902590687242e+00 1.011776185104684034e+00 9.854135596638284866e-01 9.918353778144510802e-01 1.002572432357910825e+00 9.977415609019979481e-01 9.922026620768263916e-01 1.015653980897139874e+00 1.019518783962779285e+00 9.937669117108890449e-01 9.930313002941861811e-01
