# Supplementary material for: Statistical learning attenuates visual activity only for attended stimuli
Source: eLife. 2019 Aug 23;8:e47869. doi: 10.7554/eLife.47869 (PMC6731093; doi:10.7554/eLife.47869)
Supplement: Figure 3—source data 1. — The source data file contains the preprocessed pupil diameter traces (participants by timepoints) for each of the four experimental conditions separately (two attention by two expectation conditions). [file elife-47869-fig3-data1.zip › pupil_unatt_exp.txt]

9.993775270933448196e-01 1.001048672370294934e+00 9.984645645979912665e-01 9.969212326385152867e-01 1.001315240604468526e+00 1.004047289277164801e+00 9.986479792391648180e-01 1.000698123401830397e+00 1.001243321939055519e+00 9.966417381846099932e-01 1.006105543431561333e+00 1.004000166792607507e+00 1.000125871407236300e+00 9.984545533120663396e-01 1.000562259227053996e+00 9.979753343369972551e-01 9.989263219140075423e-01 9.985013421545635426e-01 1.000816554059363650e+00 9.940034252883735988e-01 1.000501604654271626e+00 1.001321183279416660e+00 1.000697125760737993e+00 1.000540140050054427e+00 1.000676657809502990e+00 9.997548097070265705e-01 9.988515626106561074e-01 1.002442030110847648e+00 1.003445979100507257e+00 1.000929117580664496e+00 1.001186040972237290e+00 1.000128021710975368e+00
9.994194149182272779e-01 1.001092569310843228e+00 9.987878064428257208e-01 9.969036787756025975e-01 1.001405604581806275e+00 1.003586619210639741e+00 9.987585103516900542e-01 1.000748705055338084e+00 1.000763631873519799e+00 9.967651770229529751e-01 1.005576313415103229e+00 1.003941942196041159e+00 1.000085461997135772e+00 9.986268856166700125e-01 1.000344396084437593e+00 9.981829461517857105e-01 9.988793938587126053e-01 9.985749682021257678e-01 1.000485229341202320e+00 9.941519425811289334e-01 1.000030159611353442e+00 1.000955230034171528e+00 1.000371028786830818e+00 1.000243451369547953e+00 1.000357566527158903e+00 9.997837905302230377e-01 9.989808447880946796e-01 1.002147734098130627e+00 1.003170148118145866e+00 1.000610778281676438e+00 1.001028124990567703e+00 1.000033135237859305e+00
9.994982421185422128e-01 1.001132895739403672e+00 9.992088587061297433e-01 9.971813415311699957e-01 1.001580878150179377e+00 1.003093546527441315e+00 9.988566956079195647e-01 1.000789912094153244e+00 1.000333374183510982e+00 9.968955777651519190e-01 1.005058259703297319e+00 1.003816493238683050e+00 1.000058740207526720e+00 9.987775229849719105e-01 1.000086029244885877e+00 9.982624381222247045e-01 9.990304466167897468e-01 9.986969296183670908e-01 1.000220322600365641e+00 9.941531036858201054e-01 9.997727777291649520e-01 1.000651336218446152e+00 1.000188125228080427e+00 9.998961837364253036e-01 1.000171974312957124e+00 9.998395501374205407e-01 9.984158703017296244e-01 1.001903176713995869e+00 1.003191449303284966e+00 1.000345937666041074e+00 1.000874303169591917e+00 9.999839102716557848e-01
9.995644092840708650e-01 1.001124696553230997e+00 9.996820534262950142e-01 9.974921105063628834e-01 1.001805650109339085e+00 1.002628364732195632e+00 9.990019845563905543e-01 1.000808863057136122e+00 1.000038423269566046e+00 9.969170782401177711e-01 1.004564236779108777e+00 1.003654272565549954e+00 1.000021369879587674e+00 9.989053679480681680e-01 1.000200495775289022e+00 9.982634632032946209e-01 9.991598104330700059e-01 9.987000460267096980e-01 1.000057616089659041e+00 9.944814438169459203e-01 9.996850058201742772e-01 1.000665054444624502e+00 1.000147965900762825e+00 9.995448691586232837e-01 1.000141993907192051e+00 9.999273178789479521e-01 9.984875335787767314e-01 1.001693884407168111e+00 1.002868263221808443e+00 1.000127589447361354e+00 1.000746417715504544e+00 9.999574825021165791e-01
9.996063805715466044e-01 1.001048872252191968e+00 9.999644669657805629e-01 9.978587267259884097e-01 1.001860012985190007e+00 1.002212908664390500e+00 9.992501824396877730e-01 1.000778857371266595e+00 9.997653939117718824e-01 9.970828870282546497e-01 1.004058400699367137e+00 1.003598602403722895e+00 9.999612550559366930e-01 9.990221278200441812e-01 1.000220608835215019e+00 9.982621051829727588e-01 9.992501065076928590e-01 9.986440999822230324e-01 9.997855571438901690e-01 9.952484501868771316e-01 9.996757936276711165e-01 1.000528295315987970e+00 1.000179201627162007e+00 9.992709375410635531e-01 9.999863345120358904e-01 1.000043884657763504e+00 9.983245252699616268e-01 1.001508386506527959e+00 1.002690050759126095e+00 9.999348077240516330e-01 1.000617932469613391e+00 1.000076907402861259e+00
9.996008941208346377e-01 1.000944114403930829e+00 1.000300755758290805e+00 9.982614197173472759e-01 1.001967304238488676e+00 1.001868301195165234e+00 9.996272314179429630e-01 1.000685644156779297e+00 9.995177887246554649e-01 9.972549628381699449e-01 1.003503493128756530e+00 1.003356602492395444e+00 9.998872681148867070e-01 9.991344150502171617e-01 1.000215802048984859e+00 9.983277786969705359e-01 9.992777678483302228e-01 9.985996762107799407e-01 1.000241658058151906e+00 9.959223019216770778e-01 9.996502183030866462e-01 1.000369106031083311e+00 1.000218255818152491e+00 9.991382037107988667e-01 1.000072354236976935e+00 1.000183154580360556e+00 9.985360713981683567e-01 1.001331834080175565e+00 1.002456389365551370e+00 9.999646176564415123e-01 1.000406674523596218e+00 1.000039268529999026e+00
9.995630452069302896e-01 1.000831611378257602e+00 1.000566027906970801e+00 9.982286917199155729e-01 1.001854199529320644e+00 1.001565440841210464e+00 1.000233635679806943e+00 1.000535846419820629e+00 9.992631817893913304e-01 9.974271164735672990e-01 1.002902441548304546e+00 1.003041398857317468e+00 9.998253054968746500e-01 9.992498214530337597e-01 1.000140705784613004e+00 9.985536794108943459e-01 9.993300862547859209e-01 9.985968513855457696e-01 1.000502181453535755e+00 9.967651638470487185e-01 9.995617543524961679e-01 1.000162214546837181e+00 1.000222151578538554e+00 9.991377661111587871e-01 1.000079197602983472e+00 1.000312257684630612e+00 9.984790292248653110e-01 1.001140270457975712e+00 1.002234995139673623e+00 1.000292774563887432e+00 1.000259406532294948e+00 1.000028394362031392e+00
9.995451774115158283e-01 1.000708371560323551e+00 1.000695620299762112e+00 9.985310222906490507e-01 1.001581955521590794e+00 1.001227036419272132e+00 1.000817374853410824e+00 1.000360218085100783e+00 9.995971745964679078e-01 9.976132537318341820e-01 1.002303682254594097e+00 1.002628700231304792e+00 9.997959438551716760e-01 9.993798435683691750e-01 9.999862888460741006e-01 9.988509198041565229e-01 9.994289028094678340e-01 9.986280378582771400e-01 1.000561743159425365e+00 9.975896122988406889e-01 9.996022189589581775e-01 9.998871581235103667e-01 1.000154282982509191e+00 9.992222159364935186e-01 9.999515750150140825e-01 1.000399780588720811e+00 9.988194526460504319e-01 1.000929208473070320e+00 1.002051678504060517e+00 1.000258486188315699e+00 1.000239667485487649e+00 1.000069098419786862e+00
9.995511190956754000e-01 1.000545843122659040e+00 1.000774472546084981e+00 9.988974413694607923e-01 1.001287796485249570e+00 1.000830863321130693e+00 1.001386352292313653e+00 1.000192736589272435e+00 9.995923592206528152e-01 9.978274552746063675e-01 1.001753106395894433e+00 1.002130967187658594e+00 9.998096819946055147e-01 9.995409063282256756e-01 9.998162776386418926e-01 9.993082173948104607e-01 9.993383610730691702e-01 9.987034974737438731e-01 1.000713071032934831e+00 9.984465580074469715e-01 9.994499104639439357e-01 9.997099149571408994e-01 1.000041291686184497e+00 9.993385742681689665e-01 1.000821006054001483e+00 1.000422591942373929e+00 9.985937771026910381e-01 1.000706443477489938e+00 1.001647523012787255e+00 1.000231276602927100e+00 1.000185681610808341e+00 1.000126032313880975e+00
9.995691854866990411e-01 1.000456742504644003e+00 1.000799897454965448e+00 9.993277290342048591e-01 1.001051122485048683e+00 1.000400565040775014e+00 1.001878379588521994e+00 1.000041865891871051e+00 9.996471777401426673e-01 9.981093317789664354e-01 1.001245955024827605e+00 1.001580160031684930e+00 9.998580192233873509e-01 9.997400577560430213e-01 9.998227740231488969e-01 9.997106353392867240e-01 9.994492425188321594e-01 9.988593709907150897e-01 1.001042630702682512e+00 9.991577417069723577e-01 9.992859908210773856e-01 9.997086995225561434e-01 9.999306651398733869e-01 9.994589793974886227e-01 1.000337178198170029e+00 1.000373895638662747e+00 9.983006213576416377e-01 1.000498205325502488e+00 1.001225108507272088e+00 1.000196074545242064e+00 1.000300894116989747e+00 1.000181256431213805e+00
9.996155125030654620e-01 1.000124923230289564e+00 1.000794785683051691e+00 9.998009618540221188e-01 1.000907528362973142e+00 9.999927197576938820e-01 1.002251565257939347e+00 9.998939574550061993e-01 9.997424369267984279e-01 9.984722238787533399e-01 1.000790057600391636e+00 1.000994991043342663e+00 9.999089180506481878e-01 9.999610836385570689e-01 9.997513508631352686e-01 9.998983482401632150e-01 9.996530473044673570e-01 9.991927090629112440e-01 1.001032469213870790e+00 9.997819941643633079e-01 9.991974923026650801e-01 9.995058474172126006e-01 9.998433201095741074e-01 9.997676791169896049e-01 9.998413962395547028e-01 1.000242908843534950e+00 9.983389380196784346e-01 1.000317460826977145e+00 1.000788967227035586e+00 1.000112434631267977e+00 1.000218285879444169e+00 1.000226175588737387e+00
9.997316071938420201e-01 9.997500668944123703e-01 1.000815453919324804e+00 9.999680103159827027e-01 1.000886523296001362e+00 9.996569018423557829e-01 1.002463426730341611e+00 9.997074659837392741e-01 9.998230503230013388e-01 9.988785736005515448e-01 1.000344430441571619e+00 1.000393364258184370e+00 9.999361554725686441e-01 1.000177015987485429e+00 9.997671185748681077e-01 9.998401017673259616e-01 9.996144222625740206e-01 9.995977628782962698e-01 1.000961892220960880e+00 1.000033760652994985e+00 9.992471364887813845e-01 9.998341594975701518e-01 9.997782763764857528e-01 9.999785810818140330e-01 9.994373737164327087e-01 1.000032818781664501e+00 9.986229593176381147e-01 1.000158107192836709e+00 1.000439032620455748e+00 9.999631554023026281e-01 1.000184871999924674e+00 1.000232482279780344e+00
9.998989632944667028e-01 9.993720074152014909e-01 1.000852160186250117e+00 9.998681400128911489e-01 1.000964941743638814e+00 9.993800377870141194e-01 1.002372714332992354e+00 9.995037067934615660e-01 9.998905088990870382e-01 9.993107366728178897e-01 9.998878347614058582e-01 9.998166872704485897e-01 9.999385352602049304e-01 1.000363349045038985e+00 9.996754988768488115e-01 9.996524375203948987e-01 9.997095503908980385e-01 1.000103408926203752e+00 1.000675044194965668e+00 1.000523685587511480e+00 9.994092529633867850e-01 1.000137586077053165e+00 9.997246094977921826e-01 1.000134739431332243e+00 9.991755462019042966e-01 9.998126712569245234e-01 9.989180736395542048e-01 1.000022288342797161e+00 1.000091218939021642e+00 9.997933231742529570e-01 1.000148110185996142e+00 1.000194900539732590e+00
1.000049723870799490e+00 9.990493666569671971e-01 1.000930070515606340e+00 1.000320933395995038e+00 1.001026120571819167e+00 9.991541747527212802e-01 1.002250321800901567e+00 9.993435043612626245e-01 1.000604488863043429e+00 9.997908284057684947e-01 9.993937053436418028e-01 9.992860569864329134e-01 9.999266624369741452e-01 1.000501618758070643e+00 9.994333756282658410e-01 9.994754596287065418e-01 9.998056551900085243e-01 1.000374972830209375e+00 1.000232565251755412e+00 1.001187739633210283e+00 9.993852029551933969e-01 1.000153008903163609e+00 9.996739854886661503e-01 1.000172853369684756e+00 9.990562070152004814e-01 9.996506329719880846e-01 9.994715484293069663e-01 9.998966654192567027e-01 9.997080157822770818e-01 9.996502818019606940e-01 1.000105355988987421e+00 1.000110808938192264e+00
1.000132935677881418e+00 9.988433306865401873e-01 1.000946420714775131e+00 1.000822175209703513e+00 1.001032880438790906e+00 9.989780640248855370e-01 1.002131482003211671e+00 9.992625473544637371e-01 1.000625091187721249e+00 1.000342728644852519e+00 9.988354842068877248e-01 9.986714709819678459e-01 9.999327022294894896e-01 1.000582266398884590e+00 9.994780809170508151e-01 9.995138367874334406e-01 9.997741176612398029e-01 1.000548644492406769e+00 9.999754393012583176e-01 1.001627643107930510e+00 9.995580133301448233e-01 1.000106570477640178e+00 9.996233038559024786e-01 1.000074022896823678e+00 9.991020837649433606e-01 9.995823322457703108e-01 9.999043357751071781e-01 9.997681720903226488e-01 9.993647097690905312e-01 9.995511431342228859e-01 1.000254117018680944e+00 1.000000157600368533e+00
1.000130819670865145e+00 9.987952960564152605e-01 1.000883218751525972e+00 1.000542406402995521e+00 1.000956544555208882e+00 9.988436631294669299e-01 1.001862686771170630e+00 9.992478527961313750e-01 1.000592658082950726e+00 1.000979641066889192e+00 9.982210644032699642e-01 9.982663917816423371e-01 9.999690999507401257e-01 1.000617918176374799e+00 9.993850198679958829e-01 9.996664033299710317e-01 1.000034763681631356e+00 1.000685156481547988e+00 9.997774839724211660e-01 1.001947069875543717e+00 9.996540138892302529e-01 1.000015534045261445e+00 9.995682003234768187e-01 9.999122551813790505e-01 9.992815697149149967e-01 9.996191745602589496e-01 1.000270089345287827e+00 9.996299013421909851e-01 9.992569081203377390e-01 9.995050451581397599e-01 1.000170310629630466e+00 9.999267763188192104e-01
1.000083260184244871e+00 9.988821266098174556e-01 1.000786057779162075e+00 1.001040937079668458e+00 1.000732869398096136e+00 9.987422469927521584e-01 1.001529070035313662e+00 9.992498062207423315e-01 1.000489335892283949e+00 1.001668892636620622e+00 9.975806038166786793e-01 9.978886871108606504e-01 1.000017008358069726e+00 1.000639423786994220e+00 9.993141693225674471e-01 1.000039574161879941e+00 1.000311188528195450e+00 1.000862085210654007e+00 9.996462961348627774e-01 1.002314053002571370e+00 9.996815549201037987e-01 9.995914062923433319e-01 9.995104097411531274e-01 9.998307408902605831e-01 9.995311248411435923e-01 9.997393665208392788e-01 1.000655992154828366e+00 9.994577260311995337e-01 9.989326261678925789e-01 9.995330057126482481e-01 9.999923344396844938e-01 9.998303137044922684e-01
1.000086153731298833e+00 9.990301628676947487e-01 1.000242434426704019e+00 1.001607794226678116e+00 1.000285290638485813e+00 9.986212134232956839e-01 1.000986512196907929e+00 9.992413297268000205e-01 1.000321050955900404e+00 1.002365847150868960e+00 9.969849101563073024e-01 9.975151948326466123e-01 1.000060713100132448e+00 1.000670547573916158e+00 9.993375545608892407e-01 1.000549304925983485e+00 1.000569279120464561e+00 1.001129335334695947e+00 9.996154039020043180e-01 1.002833362776109460e+00 9.995929289557531350e-01 9.996808043360672080e-01 9.994303411583321806e-01 9.999106549070075900e-01 9.997938082364881129e-01 9.998851645684915246e-01 1.001039207586226665e+00 9.992452641675022562e-01 9.985590606501680844e-01 9.996261889913939935e-01 9.997032047246169340e-01 9.997772361039830580e-01
1.000185409664251956e+00 9.991918537329224081e-01 1.000182031885751499e+00 1.001719076356746729e+00 9.995969464448484221e-01 9.984769175313595868e-01 1.000158217419431450e+00 9.992290712672031727e-01 1.000143901855925499e+00 1.002986929223011581e+00 9.964940838964704284e-01 9.971348395105269491e-01 1.000097928578437934e+00 1.000718041980810380e+00 9.993551155679546438e-01 1.001100042790386890e+00 1.000822788511001704e+00 1.001447175221773289e+00 9.994422365983933743e-01 1.003060104316860990e+00 9.995359532090415389e-01 9.998642255828542602e-01 9.994736086569689926e-01 1.000132558020562445e+00 1.000014525254139919e+00 9.999987018719049825e-01 1.001086452634691648e+00 9.989925460586267514e-01 9.981240886398634604e-01 9.996818824988255026e-01 9.993618225410919598e-01 9.997709476144485130e-01
1.000352115175222822e+00 9.993402345278804555e-01 9.999605312308126326e-01 1.001805263365130871e+00 9.987119864357024701e-01 9.983099528557188851e-01 9.991144007724139797e-01 9.992676683386548797e-01 1.000039706563143893e+00 1.003435984638764600e+00 9.961245829380389605e-01 9.967861542710813039e-01 1.000115103180347242e+00 1.000763553473788425e+00 9.997340326220437445e-01 1.001672531367723717e+00 1.000992721731008617e+00 1.001746569772295814e+00 9.993576341875012314e-01 1.003419653799917599e+00 9.999548023063592472e-01 9.997016965772994590e-01 9.995975685720281945e-01 1.000636749209345089e+00 1.000140616122862758e+00 1.000053173146330021e+00 1.001492148439879326e+00 9.987275860832480756e-01 9.976399020309576482e-01 9.998224762330530924e-01 9.990118470131311712e-01 9.998031666898442582e-01
1.000527185522258389e+00 9.994549342923415569e-01 9.995465096691877882e-01 1.002413005860955497e+00 9.977353674569943154e-01 9.980956091297560340e-01 9.980216026188123424e-01 9.994366142172627088e-01 1.000077293730935235e+00 1.003721817103395031e+00 9.958933531769692538e-01 9.965141481299235604e-01 1.000108058657593890e+00 1.000895135939230629e+00 1.000181425162408155e+00 1.002048461376080501e+00 1.001215461267485951e+00 1.001937043770978253e+00 9.992812724771731325e-01 1.003695196461008576e+00 1.000226677528348596e+00 9.995872596208753569e-01 9.998043368882005844e-01 1.000806328259043143e+00 1.000152309074611834e+00 1.000065466180933393e+00 1.002036166828297770e+00 9.984782581034813420e-01 9.972727208807024013e-01 9.999390306536660722e-01 9.990963158421500845e-01 9.998237064072162950e-01
1.000678865544786023e+00 9.995650047733728449e-01 9.991491696944541090e-01 1.002363378655261927e+00 9.967484741319361241e-01 9.978787491892171513e-01 9.971624747988674375e-01 9.997287287361947827e-01 1.000219763362286907e+00 1.003862437128681284e+00 9.957885060463073090e-01 9.963418635206126028e-01 1.000097945203603178e+00 1.000819717752218674e+00 1.000562117432049369e+00 1.002412571030433464e+00 1.001389855318136402e+00 1.001957219144659295e+00 9.992262778082682262e-01 1.004019284174864968e+00 1.000720087201129038e+00 9.995650171801865325e-01 1.000077093964791608e+00 1.000785965675671241e+00 1.000099400412095108e+00 1.000057112350331900e+00 1.002545031908111506e+00 9.982250804877562667e-01 9.969051523156492456e-01 1.000100816922330438e+00 9.988846671543512024e-01 9.998169863809847069e-01
1.000829926769597034e+00 9.997127354482214789e-01 9.988249016157038085e-01 1.002817737854125646e+00 9.957957945059189298e-01 9.976861634186985350e-01 9.967809856067517682e-01 1.000087760285730543e+00 9.992003458631883994e-01 1.003905930405363467e+00 9.957698263263199401e-01 9.962888292223059938e-01 1.000111567961364356e+00 1.000722540921283432e+00 1.000779876120888368e+00 1.002737895605167573e+00 1.001492349480796129e+00 1.001815455981882375e+00 9.991316299255394995e-01 1.004481117422481473e+00 1.001406424038933540e+00 9.994616977717539763e-01 1.000367323323010593e+00 1.000593943751072246e+00 1.000584295015900071e+00 1.000053438381765414e+00 1.002865146518997941e+00 9.979313910895211137e-01 9.967191046735774940e-01 1.000066567234880965e+00 9.987500518451420950e-01 9.998354866575395183e-01
1.001045549167207893e+00 9.999041951023913688e-01 9.985853237892670098e-01 1.003214747285877673e+00 9.949007765085009503e-01 9.974761245351827510e-01 9.969005268801575115e-01 1.000440907058937290e+00 9.992505317561357625e-01 1.003857927982483522e+00 9.957542596934515489e-01 9.963338520980694613e-01 1.000151695380242067e+00 1.000756606162448215e+00 1.000920920656635627e+00 1.002879681949956803e+00 1.001480036724500478e+00 1.001291441814656125e+00 9.990174113793666155e-01 1.004996345971061800e+00 1.002178235798671491e+00 9.994986305497645107e-01 1.000624755223260554e+00 1.000862828022129891e+00 1.000598334898167519e+00 1.000065279485560676e+00 1.003433053046207890e+00 9.975882105085543960e-01 9.963201806980405140e-01 9.999524568888051856e-01 9.988231417681324720e-01 9.999288588725729898e-01
1.001356576722826075e+00 1.000121216973237415e+00 9.983110028670346692e-01 1.003559060663962166e+00 9.941587838171173086e-01 9.972465264004956031e-01 9.973774920588389659e-01 1.000718307281840858e+00 9.991692004169328012e-01 1.003902375407961900e+00 9.956179859757624540e-01 9.964325393358445249e-01 1.000198988947234691e+00 1.000713506813722065e+00 1.000815569100854008e+00 1.003063063889320539e+00 1.000676136862722165e+00 1.001018038848669356e+00 9.984090654810060528e-01 1.006049403889451632e+00 1.002963335140792722e+00 9.991941150053049725e-01 1.000817821809156127e+00 1.000577059953181136e+00 1.000623998320552488e+00 1.000100725487571562e+00 1.003088413780649946e+00 9.972025282882054364e-01 9.963045401150615321e-01 9.998042636219701684e-01 9.996260842413871028e-01 1.000111917786238314e+00
1.001702666073462478e+00 1.000337371208579906e+00 9.980965253124454151e-01 1.003855649021618168e+00 9.936027230443699176e-01 9.970458107359830846e-01 9.979651092148890124e-01 1.000879015861950716e+00 9.994181912054893591e-01 1.003993810068296133e+00 9.953063592470244858e-01 9.965457904310153214e-01 1.000234914031780109e+00 1.000717113333037478e+00 1.000724290196005395e+00 1.003302166711249166e+00 1.000522885266644124e+00 1.000718053005818398e+00 9.982112581701876319e-01 1.006804878225850963e+00 1.003643094358862120e+00 9.987402738957492643e-01 1.000923213722338501e+00 1.000278224074262035e+00 1.000659658575943745e+00 1.000160103858802163e+00 1.003672482105961050e+00 9.968149595467763469e-01 9.961262091240770111e-01 9.996820203708114416e-01 9.994645212298025605e-01 1.000338554457671725e+00
1.002032365575038497e+00 1.000544321196149555e+00 9.981441283189290692e-01 1.003556137175528162e+00 9.933222679444897452e-01 9.969319435296094545e-01 9.985067121569515258e-01 1.000923476201372342e+00 9.992320452884934090e-01 1.004158960265395528e+00 9.948167252358586232e-01 9.966560346424406802e-01 1.000234392988159415e+00 1.000763780130551561e+00 1.000716656346577471e+00 1.003595731450281914e+00 1.000420243139883647e+00 1.000394426018776262e+00 9.979648908438487620e-01 1.007772214081471551e+00 1.004308237376048352e+00 9.984124927199774513e-01 1.000919964609341850e+00 1.000056290979996154e+00 1.000666048745536774e+00 1.000229827555986439e+00 1.004079932971624345e+00 9.964685474208999638e-01 9.961423247701139960e-01 9.996207006479419510e-01 9.993220032169258804e-01 1.000499247661851498e+00
1.002311393849996568e+00 1.000736575947209550e+00 9.982689058153254580e-01 1.003784949694153328e+00 9.933117138500817678e-01 9.968839450322681817e-01 9.990195306210410964e-01 1.000889924798017416e+00 9.963189977067805625e-01 1.004386518966697839e+00 9.942316603941482311e-01 9.967717190757665602e-01 1.000195914983564638e+00 1.000829821658345331e+00 1.000980818827115204e+00 1.003877196062190391e+00 1.000363267610673290e+00 1.000072644204681227e+00 9.976909976343366626e-01 1.009285065293625605e+00 1.004870142750734940e+00 9.977698959288779923e-01 1.000808195842892490e+00 9.999908618544813832e-01 9.998653325319185603e-01 1.000285645005258850e+00 1.004498488036071890e+00 9.961715989022681406e-01 9.960456385804735691e-01 9.995937874593996408e-01 9.992552188150379822e-01 1.000470274787760294e+00
1.002524528050312780e+00 1.000891647660326234e+00 9.984709631750383618e-01 1.003987265254558725e+00 9.935030553581466473e-01 9.968308257704348030e-01 9.995588540464210858e-01 1.000783859460283143e+00 9.960613958142384705e-01 1.004658171872110373e+00 9.936623529180436121e-01 9.968989019348782898e-01 1.000136704892387707e+00 1.000874422571365718e+00 1.000977093836937559e+00 1.004026143542768423e+00 1.000321698492731004e+00 9.997736238358679861e-01 9.959466524822284672e-01 1.010325924429773536e+00 1.005310684608572425e+00 9.979675023865323125e-01 1.000630768034839857e+00 1.000057004626610624e+00 9.997598876635747089e-01 1.000313053232394722e+00 1.005255977313645799e+00 9.959040681040414178e-01 9.957407768558728112e-01 9.995554621037850973e-01 9.992951922151223076e-01 1.000209852071494598e+00
1.002710725942070225e+00 1.000990430355979788e+00 9.987404860582104194e-01 1.004197981382699334e+00 9.938263876512150041e-01 9.967134225088475352e-01 1.000190868371910513e+00 1.000597833038140649e+00 9.957947144331990019e-01 1.004910483649477770e+00 9.931517663979823052e-01 9.970512294659272801e-01 1.000090089375586633e+00 1.000881874566113661e+00 1.000836511857050803e+00 1.003808561009237987e+00 9.994342978548250711e-01 9.995387327705383962e-01 9.957008836405972785e-01 1.010956101503348137e+00 1.005636142218881535e+00 9.979047716428273151e-01 1.000416603413075700e+00 1.000180017551761447e+00 9.995904751519973930e-01 1.000323857496621338e+00 1.004990723771862049e+00 9.956344449082565884e-01 9.960293866628520121e-01 9.994733662102369687e-01 9.997030135185333011e-01 9.998075714694448779e-01
1.002931030516833077e+00 1.001023479390673598e+00 9.990664148188166394e-01 1.004391080564370098e+00 9.942679607989547419e-01 9.964503746030648479e-01 1.000923791807291963e+00 1.000336505986041846e+00 9.955773690324783987e-01 1.005102798230725458e+00 9.927155783663691446e-01 9.972311386663417210e-01 1.000058106692952808e+00 1.000856877125833266e+00 1.000689038664029029e+00 1.003568256116375235e+00 9.993365060037708858e-01 9.993538439394191730e-01 9.953446631844325987e-01 1.011229015091350547e+00 1.005862566567386596e+00 9.978138120706725456e-01 1.000192793255768819e+00 1.000338507341188787e+00 9.993408252462965269e-01 1.000333045095643136e+00 1.005292545981725461e+00 9.953566861562829216e-01 9.960532662012908656e-01 9.993115932420121306e-01 1.000043753972005955e+00 9.993847747226216605e-01
1.003207068394296408e+00 1.000996596237554881e+00 9.994398254909635515e-01 1.004244580465571524e+00 9.948218290787110840e-01 9.960074575753332660e-01 1.001671330189716214e+00 1.000009085142655740e+00 9.954264777540039466e-01 1.005240555117408618e+00 9.923747826259081695e-01 9.974122959003391964e-01 1.000016451990669797e+00 1.000805837896648454e+00 1.000759813667918996e+00 1.003264788103926497e+00 9.992197743079750394e-01 9.992061602409444410e-01 9.951985656275009751e-01 1.011228324267250844e+00 1.005338454598378783e+00 9.977010448300356327e-01 1.000023459398695858e+00 1.000500362107681784e+00 9.993271287763659805e-01 1.000362255756567453e+00 1.005611419483256608e+00 9.951119355056241567e-01 9.962650338651968251e-01 9.990850167698223094e-01 1.000613032752373011e+00 9.995242670015240805e-01
1.003492773261922988e+00 1.000935730564485704e+00 9.998562337120591170e-01 1.004591549265643202e+00 9.955007122088449512e-01 9.954843930849305300e-01 1.002370164649521778e+00 9.996309115196644335e-01 9.953176399200918123e-01 1.005371405444525967e+00 9.921479157814366845e-01 9.975572069275400189e-01 9.999613468621447732e-01 1.000748845809414922e+00 1.000769302530501337e+00 1.003039095509111300e+00 9.990952991848185416e-01 9.990793271251992014e-01 9.948944238003294416e-01 1.011032626475813601e+00 1.005391441854008416e+00 9.976257279025858571e-01 9.999394705075885792e-01 1.000573555740538856e+00 9.989784928914096085e-01 1.000407657373970860e+00 1.005376064311926276e+00 9.949520036428480818e-01 9.962234149322451993e-01 9.988794838404185805e-01 1.001024050842715951e+00 9.994350671801702779e-01
1.003746451979485643e+00 1.000875881838753090e+00 1.000162677423573898e+00 1.004220333382505270e+00 9.962642388744317179e-01 9.949675490682480250e-01 1.003063811623475354e+00 9.992369502826030647e-01 9.952113810636536995e-01 1.005560403416368986e+00 9.920284462368338385e-01 9.976273106534873092e-01 9.999204920182201972e-01 1.000704082273105255e+00 1.000908963053545486e+00 1.002936110255533197e+00 9.989494662029271277e-01 9.988800522770361345e-01 9.944657362370626918e-01 1.011103841115470026e+00 1.005471663106868307e+00 9.961959414731420548e-01 9.999251090638670014e-01 1.000596090778672398e+00 9.987057263229047743e-01 1.000461879263893517e+00 1.006467492515177087e+00 9.948985938796369721e-01 9.961177785542231211e-01 9.987476995005931668e-01 1.001350689958319995e+00 9.994780652642236696e-01
1.004013390910228676e+00 1.000857377574474683e+00 1.000648377939173050e+00 1.004304222494658116e+00 9.970517243383176798e-01 9.944942071892656221e-01 1.003946216203591257e+00 9.988601989564208639e-01 9.959745535076184320e-01 1.005815774585037348e+00 9.919582947829325148e-01 9.976218114963869565e-01 9.999221631932970755e-01 1.000686106609877335e+00 1.000770329832264993e+00 1.002890791294309691e+00 9.987734360448184967e-01 9.987555375612248154e-01 9.941777878073112529e-01 1.011302268063696941e+00 1.005389462852742888e+00 9.965505280532069854e-01 9.999440096266080102e-01 1.000698091192032235e+00 9.986794462739267964e-01 1.000524328206338742e+00 1.007057955748823286e+00 9.949062345771125804e-01 9.962087265298594785e-01 9.987025024388791472e-01 1.001599112675825909e+00 9.995910396580418578e-01
1.004305146589147046e+00 1.000901516330938712e+00 1.001131537834456964e+00 1.004002510197762099e+00 9.978400453845019946e-01 9.940976954400626564e-01 1.005178898484762717e+00 9.985272452704730961e-01 9.958820150751114264e-01 1.006079128158860803e+00 9.918570514818171313e-01 9.975846773858180194e-01 9.999569865242143862e-01 1.000684623022693343e+00 1.001467209389144797e+00 1.002565163747359600e+00 9.985517697868484532e-01 9.987899593398875675e-01 9.936179052944354995e-01 1.011910721179070993e+00 1.005233890062147362e+00 9.964753167140797396e-01 9.999495093183647931e-01 1.000861100792451053e+00 9.990525006115892337e-01 1.000588222232196234e+00 1.007100203344384326e+00 9.948977108266486846e-01 9.963175427407308105e-01 9.987414622297315914e-01 1.001765658461582609e+00 9.997508258489699040e-01
1.004609918011581726e+00 1.000986702040457033e+00 1.001563945824782031e+00 1.004156705500747870e+00 9.985930110955905104e-01 9.937595031797875622e-01 1.006738375562305610e+00 9.982639541044304732e-01 9.958348379610576506e-01 1.006251586620389604e+00 9.916239181772724676e-01 9.975861202822730034e-01 9.999860102008313323e-01 1.000677681634882799e+00 1.001673014899184144e+00 1.002412613641814554e+00 9.982716309496577622e-01 9.988413056273987012e-01 9.931064186573582697e-01 1.012365857145300474e+00 1.005018043447192033e+00 9.964595832626177430e-01 9.999310699692631754e-01 1.001153860043276334e+00 9.998530146792266038e-01 1.000644159712601899e+00 1.007624629002995542e+00 9.948346267137924137e-01 9.965041511822115838e-01 9.988510133329439045e-01 1.001861910414417300e+00 9.999524819841038026e-01
1.004947467461496879e+00 1.001084583882640766e+00 1.002066902419006533e+00 1.004263286765411101e+00 9.992911568274015499e-01 9.934165665782053178e-01 1.008507109475274888e+00 9.981075039078343147e-01 9.958347090630038645e-01 1.006248255395896907e+00 9.911960694455238530e-01 9.976783158201717461e-01 9.999863866626668152e-01 1.000656411637672383e+00 1.001780923774050036e+00 1.002260130040421027e+00 9.979499169561111271e-01 9.992819235275804957e-01 9.928672292968183655e-01 1.013024562306089171e+00 1.004773934066229835e+00 9.962279369518816097e-01 9.993453501476603495e-01 1.001338833798922856e+00 1.001031810795527166e+00 1.000681394041479821e+00 1.007056286700410253e+00 9.946974397099000997e-01 9.967798370029724575e-01 9.990033466795017469e-01 1.001939535496876976e+00 1.000221631037095493e+00
1.005283566137389339e+00 1.001173434834605080e+00 1.002260087011156431e+00 1.003970762321921173e+00 9.999110513313552717e-01 9.930455285392839615e-01 1.010355598639943953e+00 9.980847129895363823e-01 9.958143449971302852e-01 1.006109389558881295e+00 9.906620149084987004e-01 9.978543421432405358e-01 9.999399276421416793e-01 1.000604677734002079e+00 1.001817456784730442e+00 1.002358143539289204e+00 9.975972707003970541e-01 9.998304679805034567e-01 9.927014827670914698e-01 1.013749730325523624e+00 1.004460388652538283e+00 9.957611457437914870e-01 9.992910250461414234e-01 1.001793246018916728e+00 1.002453550750412870e+00 1.000668902186951259e+00 1.006778862259017471e+00 9.944877000700805825e-01 9.971422247327301758e-01 9.991593011315716977e-01 1.001847403497246658e+00 1.000607884574801210e+00
1.005549081461548866e+00 1.001238223157226326e+00 1.002362691561178298e+00 1.003896634984050573e+00 1.000429846770382714e+00 9.926290954902172725e-01 1.012202057102886466e+00 9.981791744263875943e-01 9.957250822677282676e-01 1.005960483106793424e+00 9.901985367192973619e-01 9.980649388333702188e-01 9.998541013059634164e-01 1.000491025720357863e+00 1.001694459805840154e+00 1.002320136702786524e+00 9.971984486676226389e-01 1.000296479247917647e+00 9.926113744965633368e-01 1.013444072648059580e+00 1.003597209749493402e+00 9.956746473003659226e-01 9.992032543409493650e-01 1.002397512309985528e+00 1.003911928001236076e+00 1.000575924914637538e+00 1.006971915296419828e+00 9.942434774449480095e-01 9.975675686789822194e-01 9.993280013850081023e-01 1.001952428577322030e+00 1.001139914599124880e+00
1.005712689287318495e+00 1.001268761248003347e+00 1.002393311183958913e+00 1.003836299240637553e+00 1.000866995219430011e+00 9.921645827893391667e-01 1.014039198610292569e+00 9.983481696126896843e-01 9.955423892044096279e-01 1.005888133309008170e+00 9.899443741516518180e-01 9.982438409693644710e-01 9.997621513056880183e-01 1.000293130194574553e+00 1.001718519795694817e+00 1.002796207176117393e+00 9.967510361373113081e-01 1.000516238484197018e+00 9.925623182482087303e-01 1.014346324662616095e+00 1.003098407831007233e+00 9.961764203665118833e-01 9.990225625518558417e-01 1.003093060250424218e+00 1.005248100137466016e+00 1.000366511308322881e+00 1.006990393496595138e+00 9.939789985966971386e-01 9.979712702855657591e-01 9.995353839946968799e-01 1.002287073003562901e+00 1.001828752334268824e+00
1.005774564297930773e+00 1.001249192934137389e+00 1.002363885302980817e+00 1.003514256673103455e+00 1.001014605971484617e+00 9.916429737734724359e-01 1.015936602919197851e+00 9.985510890962324693e-01 9.953076450414110043e-01 1.005863448022125128e+00 9.899756075711587666e-01 9.983435709963558446e-01 9.996757405906777638e-01 1.000001175598099978e+00 1.001868152829785474e+00 1.003782061436631068e+00 9.961290145887231606e-01 1.000317968224477605e+00 9.916650990994326786e-01 1.015520744265424380e+00 1.002479928527000963e+00 9.971096791711230312e-01 9.987418511868252358e-01 1.003856183310334771e+00 1.006375249015969642e+00 1.000017169526616678e+00 1.006407889396423228e+00 9.936820521640130632e-01 9.976755199345709313e-01 9.999074516129758949e-01 1.002431417812671866e+00 1.002651650202973421e+00
1.005713931763213553e+00 1.001187923300436378e+00 1.002246077497443766e+00 1.003526881756666267e+00 1.001331040487130064e+00 9.910573280534290541e-01 1.017960672238700015e+00 9.987877906662699923e-01 9.950808852641546132e-01 1.005838540996928376e+00 9.902852827433783478e-01 9.983573782578805123e-01 9.995817935713193769e-01 9.996399149926309402e-01 1.001908046436614796e+00 1.004985194967920492e+00 9.953797790705191106e-01 9.997874065980234537e-01 9.917756469421287191e-01 1.016531265930952221e+00 1.001748080963944743e+00 9.972727935596918947e-01 9.983494262836121180e-01 1.004614780983506872e+00 1.007282122152919124e+00 9.994745977731860354e-01 1.005690847230658047e+00 9.933404749051251148e-01 9.980923604877192101e-01 1.000195705681184988e+00 1.002577861000812032e+00 1.003588270155529427e+00
1.005449581259608038e+00 1.001088067172067664e+00 1.002014678705538619e+00 1.003586341826976591e+00 1.001488091029356209e+00 9.904649111037721054e-01 1.020131771839392076e+00 9.990729741615756998e-01 9.949084370468554983e-01 1.005808938074579162e+00 9.907865416830649030e-01 9.983030574082749631e-01 9.994719871478250361e-01 9.992401972608894178e-01 1.001669089780729438e+00 1.006344863934771849e+00 9.945163609852832876e-01 9.995856261944404686e-01 9.919546574682707174e-01 1.018235054998241962e+00 1.000930660904550740e+00 9.974060927329925219e-01 9.979362821200170597e-01 1.005177020538972510e+00 1.008087400226893138e+00 9.986660328350677185e-01 1.004536082431737087e+00 9.929342014197545252e-01 9.981297762423285702e-01 1.000481057593465506e+00 1.002633776243100128e+00 1.004622378523293946e+00
1.004924434683056811e+00 1.000937509098793532e+00 1.001265087084534988e+00 1.003678970273052418e+00 1.001461355929078145e+00 9.899168067414298999e-01 1.022405992233038630e+00 9.993767492217682236e-01 9.948539419915912729e-01 1.005805224295176492e+00 9.913529523460665738e-01 9.982078851289493127e-01 9.993650929346044043e-01 9.987844689476266247e-01 1.001717369965789528e+00 1.007657549846790124e+00 9.935204225098984709e-01 9.988225679566300474e-01 9.921284141172750370e-01 1.019412909859106042e+00 1.000097699261486062e+00 9.974395485425759933e-01 9.974338393701228656e-01 1.005709911843361892e+00 1.008920245708933239e+00 9.975470260181928950e-01 1.003110948186753060e+00 9.924670831205710808e-01 9.977422171426229003e-01 1.000743145102359177e+00 1.002619776038208066e+00 1.005723933512642221e+00
1.004153207586761853e+00 1.000717411561665715e+00 1.000662004317868226e+00 1.003823106504085461e+00 1.001293758973587078e+00 9.894152506509147349e-01 1.024681837969576348e+00 9.996548229598932744e-01 9.949236525909209705e-01 1.005898386262272570e+00 9.919098935486844182e-01 9.980833415590586455e-01 9.992655659109600519e-01 9.983319933036385319e-01 1.001730756171479886e+00 1.008645349368521016e+00 9.924106580934153321e-01 9.980104155931029952e-01 9.922777563849464189e-01 1.019540357941915776e+00 9.992832836595393342e-01 9.975825516322677222e-01 9.967925150900417419e-01 1.006154364938221413e+00 1.009946238424489495e+00 9.961100964749668440e-01 1.001387265059073828e+00 9.919591364154344282e-01 9.976127829760804699e-01 1.000975185474379803e+00 1.002397554256628576e+00 1.006884598025759248e+00
1.003159619335701747e+00 1.000423453878922730e+00 9.993369345732310283e-01 1.004045277479435505e+00 1.001069955264086708e+00 9.889269626690881942e-01 1.026880656613827991e+00 9.998519950747982721e-01 9.951280053031197337e-01 1.006159305976253693e+00 9.924790807022112471e-01 9.979332759217311999e-01 9.991464444508263432e-01 9.978419826988752517e-01 1.002259498285111627e+00 1.009648634160670966e+00 9.910667384979255923e-01 9.971986632471678824e-01 9.924863385269461213e-01 1.020835505890314243e+00 9.985475641640444433e-01 9.977550111512827336e-01 9.959679557583991372e-01 1.006608988417870387e+00 1.011229260190294132e+00 9.943814022155340604e-01 9.995171364681495474e-01 9.914442365730880002e-01 9.974924725148386351e-01 1.001175637410151031e+00 1.002042310877995890e+00 1.008084253040786082e+00
1.001995076058425971e+00 1.000084713452723539e+00 9.984351528004975496e-01 1.004369473165125370e+00 1.000841168466483300e+00 9.883385397202026912e-01 1.028178939663859648e+00 9.999140693551555881e-01 9.954955500387030476e-01 1.006582409667692080e+00 9.930808942002766759e-01 9.977725284631683289e-01 9.989966315049694234e-01 9.973201402547168248e-01 1.002142903450278899e+00 1.010383388662218662e+00 9.897190489536662472e-01 9.967231482760551264e-01 9.928359065361204161e-01 1.022085846954817079e+00 9.979859620476093651e-01 9.979160738082244464e-01 9.949462266872830529e-01 1.007082751180052416e+00 1.012611413086040191e+00 9.924439617451181750e-01 9.981211209265410389e-01 9.909870276846387549e-01 9.973892133280074512e-01 1.000988268671658687e+00 1.001561333764362960e+00 1.009295671112880877e+00
1.000758677028959376e+00 9.997320676532994721e-01 9.975112844638683862e-01 1.004812145667860701e+00 1.000630354421302437e+00 9.875465012511455143e-01 1.030032672061400811e+00 9.998196112303108229e-01 9.937453202641656214e-01 1.007080674591021685e+00 9.936833644127226473e-01 9.976133121887273969e-01 9.988224223824516690e-01 9.967813018533210334e-01 1.001875356752007118e+00 1.011068816561800476e+00 9.883215313228277399e-01 9.964989574435059172e-01 9.933645463106368645e-01 1.023476223411336372e+00 9.968459126124639136e-01 9.970964509484062654e-01 9.937568943298054069e-01 1.007495324055066144e+00 1.016510599400837433e+00 9.904146939021092333e-01 9.962896286570532833e-01 9.906400171432250268e-01 9.973107643327315808e-01 1.001164863631287538e+00 1.001026190075253508e+00 1.010522162736398943e+00
9.995381723763454573e-01 9.993659151087295189e-01 9.965686661838237814e-01 1.005371932464626861e+00 1.000422914836670785e+00 9.865002138335284831e-01 1.031908142472161449e+00 9.995729228438329228e-01 9.944914584626186604e-01 1.007586878285549714e+00 9.942444008533972699e-01 9.974633317468317717e-01 9.986290147195985289e-01 9.962651286292701913e-01 1.001820684735044820e+00 1.011681420390386110e+00 9.869655250576517824e-01 9.965617493022098650e-01 9.940808300683793286e-01 1.025270406225529563e+00 9.965635909798225001e-01 9.969837857241109491e-01 9.924729214478825723e-01 1.007757326801626663e+00 1.017411859710334099e+00 9.884069911346550219e-01 9.958013706056310088e-01 9.904145924776780463e-01 9.972782830162848500e-01 1.001622063771712368e+00 1.000445756178527379e+00 1.011787807664380034e+00
9.984038868884845819e-01 9.989718210230318363e-01 9.956220218855371673e-01 1.006038959428026125e+00 1.000195442568200255e+00 9.852353092347269081e-01 1.033935529484544258e+00 9.992324616196204268e-01 9.952864532057446034e-01 1.008156686456149531e+00 9.946862464496831757e-01 9.973373748545066864e-01 9.984234306831869521e-01 9.957963625792770612e-01 1.001973916461396774e+00 1.011867801867441408e+00 9.852912145876960848e-01 9.968556467283358202e-01 9.939183455062492456e-01 1.026652915698794244e+00 9.963554340029260326e-01 9.971194089865781374e-01 9.911661818313589611e-01 1.007815765434077138e+00 1.018012509802853627e+00 9.865254171590451815e-01 9.937227742416535614e-01 9.902591575093087073e-01 9.977747898362668844e-01 1.001818724325102661e+00 9.998539987667118822e-01 1.013150835156348073e+00
9.974429653803407181e-01 9.985592698411064339e-01 9.946804284379993089e-01 1.006780869211459706e+00 9.999919956396590148e-01 9.839137246280114102e-01 1.036175505800279950e+00 9.988472960628660413e-01 9.960774959601617073e-01 1.008870092290822251e+00 9.949403587326142162e-01 9.972450314571410512e-01 9.982097119182476996e-01 9.953625860006523052e-01 1.001990018339730559e+00 1.012852265842340893e+00 9.840684698137743824e-01 9.972725952994778709e-01 9.947658839878078529e-01 1.028044130654427457e+00 9.962007687362374186e-01 9.975681726142242578e-01 9.898947657704545433e-01 1.008432256920893222e+00 1.018388305356273005e+00 9.848487154817908706e-01 9.920127085995389393e-01 9.901057014954161017e-01 9.978298870343575988e-01 1.002102796048708111e+00 9.992693201073052922e-01 1.014673536454417047e+00
9.967044130253059908e-01 9.981551100206527138e-01 9.937516772892271977e-01 1.007558307850841439e+00 9.998057518355112361e-01 9.826230719440570693e-01 1.038552973144714064e+00 9.984447449560721610e-01 9.974233153878764302e-01 1.009767172135932256e+00 9.950279306362227461e-01 9.971988088753817037e-01 9.979609102108051299e-01 9.949447192818401398e-01 1.001790753637858300e+00 1.013557214881382729e+00 9.829644540444792966e-01 9.977408059893100312e-01 9.955922822533342931e-01 1.029722789861835741e+00 9.966436305185079059e-01 9.975629028131246523e-01 9.887417908373865583e-01 1.007979045605522650e+00 1.018875705931415965e+00 9.834166585981704012e-01 9.906929327229031523e-01 9.899365384140662583e-01 9.983168652331073645e-01 1.002503986653449530e+00 9.986976099390756367e-01 1.016385852148352864e+00
9.961655116567607049e-01 9.977961837702267189e-01 9.928821904554979705e-01 1.008294120760039991e+00 9.996151130811633534e-01 9.813933849107799867e-01 1.040933432388892133e+00 9.980867945385684115e-01 9.981509312780130205e-01 1.010836609537354214e+00 9.950268460471980436e-01 9.972039858941503798e-01 9.976470385746772918e-01 9.945427446414196737e-01 1.001778947106785500e+00 1.014397885949954059e+00 9.819811590823015468e-01 9.983083387598491454e-01 9.963949750520622040e-01 1.031350627545427168e+00 9.966162393021130717e-01 9.974762768115501554e-01 9.878122323950166983e-01 1.007518025554296814e+00 1.019298945393230404e+00 9.822411982244224626e-01 9.889616185003400339e-01 9.897399097143663171e-01 9.984896662669142664e-01 1.003026959678167795e+00 9.981519268777934162e-01 1.017947262573080547e+00
9.957655168500068044e-01 9.975070001365471395e-01 9.921421129083881629e-01 1.009111253646922224e+00 9.994362786612335237e-01 9.802416618722902264e-01 1.043188626457943524e+00 9.978248508522470361e-01 9.989207479835999770e-01 1.012021654197748033e+00 9.950111915651604910e-01 9.972519255860879950e-01 9.972847343688026056e-01 9.941703754529609416e-01 1.002211371832319120e+00 1.015415430031853194e+00 9.811016877988175677e-01 9.991331771318181509e-01 9.971572564630499791e-01 1.032767304464064173e+00 9.964568606354633484e-01 9.973210715499756240e-01 9.871644339845337957e-01 1.006402024588762378e+00 1.019087791471130044e+00 9.812915816916891742e-01 9.881605400335349287e-01 9.894862449840178265e-01 9.988961095726127670e-01 1.003692843091925635e+00 9.976480153347176971e-01 1.020307532675017947e+00
9.954384881936727547e-01 9.972666040364078777e-01 9.915791169458337828e-01 1.009977948465740738e+00 9.992819553982686953e-01 9.791472900785757050e-01 1.045135452661090314e+00 9.976948446365274670e-01 9.997723473041970621e-01 1.013242068070938640e+00 9.949970211163454703e-01 9.973401346488129926e-01 9.969153228887575047e-01 9.938515806167230737e-01 1.002253598065593110e+00 1.016652133629511123e+00 9.803284794468284380e-01 1.000381566591734384e+00 9.973875768751028215e-01 1.035412374475354502e+00 9.966953524162428524e-01 9.971684658605810547e-01 9.868117469206274528e-01 1.004217753801716517e+00 1.018625805700321685e+00 9.805378768131898237e-01 9.870250542215731615e-01 9.891837518121419093e-01 9.990871058969822416e-01 1.004551431660128946e+00 9.972086275585821946e-01 1.022410705720244062e+00
9.951880126438986673e-01 9.970332586010177689e-01 9.912212666547679518e-01 1.010904444499679311e+00 9.991885511273210785e-01 9.780835488639496589e-01 1.046632820743076842e+00 9.977136132329513796e-01 1.000672537650428184e+00 1.014428751168065856e+00 9.949969435369840909e-01 9.974566519183185598e-01 9.965659452388950790e-01 9.936044969688643258e-01 1.002762359546922610e+00 1.018028671404748620e+00 9.796457525000588085e-01 1.001985994055491602e+00 9.978466758927695412e-01 1.035541984318810504e+00 9.970782425108835056e-01 9.967747573941572181e-01 9.867200005236399507e-01 1.002618884813115452e+00 1.018078959458088129e+00 9.799712448212493099e-01 9.864678673969358158e-01 9.888549065865569476e-01 9.989883761716509269e-01 1.005603213957818376e+00 9.968680119067662160e-01 1.024524372471048217e+00
9.950517200132011908e-01 9.967861326395307531e-01 9.910611851978327058e-01 1.011878842101227693e+00 9.991598057146341416e-01 9.770558911596874951e-01 1.048039426394886675e+00 9.978580362810588467e-01 1.001518616631575709e+00 1.015635502409475421e+00 9.950905454781846515e-01 9.976009005713467603e-01 9.962249792010765548e-01 9.934419248891689369e-01 1.003582354826861200e+00 1.019398212237011103e+00 9.790285013921499191e-01 1.004009410580762873e+00 9.984420534943382330e-01 1.036687049380057735e+00 9.976862223157442200e-01 9.968517845873547945e-01 9.868437775547209689e-01 1.000861767468832264e+00 1.017626639206744565e+00 9.795780657764920907e-01 9.854528748993049980e-01 9.884991136716865245e-01 9.992367318722660263e-01 1.006825469028118203e+00 9.965979899527945829e-01 1.025895468346638362e+00
9.950833499629070378e-01 9.965447426470164238e-01 9.911044130826297538e-01 1.012904989666557398e+00 9.992085130078121047e-01 9.761044039565587305e-01 1.048745954835399008e+00 9.980950877680149214e-01 1.002245564062449468e+00 1.016924405967591039e+00 9.953892452997326057e-01 9.977925342166539258e-01 9.958648190502794595e-01 9.933722544450247494e-01 1.004769407281670190e+00 1.020686144978603105e+00 9.779301339780129831e-01 1.006171857881761778e+00 9.990349363164106045e-01 1.037941686974502176e+00 9.985581320249131698e-01 9.974281930284764064e-01 9.871490438710246451e-01 9.986182653176686186e-01 1.017271472070460314e+00 9.793506840294333715e-01 9.853162821252268166e-01 9.881309474778975366e-01 9.995596067175670507e-01 1.008202678295518462e+00 9.966395028320312877e-01 1.028013218736890888e+00
9.953137517959628200e-01 9.963521552257135205e-01 9.913984528079935465e-01 1.013986735533296990e+00 9.993622992610670108e-01 9.752722376790730063e-01 1.049289180218008433e+00 9.983877285872674312e-01 1.002875765679314135e+00 1.018296179623852771e+00 9.960125291343022713e-01 9.980506191576836716e-01 9.954838084341738336e-01 9.934237895282624908e-01 1.005917015475466858e+00 1.021848708661287741e+00 9.775217747714624039e-01 1.007824097382053807e+00 9.996513619749943791e-01 1.039290266353891434e+00 9.996467141781499866e-01 9.977188182466408817e-01 9.876178301770647261e-01 9.946221965085521033e-01 1.016892123725428254e+00 9.792651110312483587e-01 9.852441206821485054e-01 9.878060912110737668e-01 1.000008914084943301e+00 1.009691314329045353e+00 9.963603476107446566e-01 1.030130900269043970e+00
9.956809558967155693e-01 9.962371299411563186e-01 9.919479001990655354e-01 1.015124798404929640e+00 9.995678443373408051e-01 9.745512872809233285e-01 1.049117312897110743e+00 9.987349037816942721e-01 1.003449642477435066e+00 1.019748432187216114e+00 9.970388149163924574e-01 9.983973095610059190e-01 9.950811422547942708e-01 9.936139933695892212e-01 1.006720452276376854e+00 1.022890468955598875e+00 9.772454915919924767e-01 1.009908795278045668e+00 1.000300626846992058e+00 1.040353959095655645e+00 9.996922712521895127e-01 9.984084313625571916e-01 9.882332581999520027e-01 9.923154476002475910e-01 1.015904211293941151e+00 9.792818444955005974e-01 9.855279199609455754e-01 9.875737016800942847e-01 1.000622123384020457e+00 1.011284332800477914e+00 9.962221313994136240e-01 1.032301333939908972e+00
9.961038552339258612e-01 9.962181543249818416e-01 9.926818594043876898e-01 1.016350412252108315e+00 9.999355235177564971e-01 9.739339404923443855e-01 1.050748949568680146e+00 9.991996372216497280e-01 1.004012147167565594e+00 1.021264373897237787e+00 9.984399794313649767e-01 9.988321194197631314e-01 9.946741124478896134e-01 9.939514164546634500e-01 1.007462017015062772e+00 1.023859409678492538e+00 9.770793054146389434e-01 1.011393925861347354e+00 1.000967033982816279e+00 1.041932121697749292e+00 1.000915512026089305e+00 9.987678404077888761e-01 9.889216404716172359e-01 9.898712278218175786e-01 1.015264870097620342e+00 9.793595651345076147e-01 9.859070013062274374e-01 9.874447075242789307e-01 1.002130879716832457e+00 1.012531005960514818e+00 9.961400944967495619e-01 1.034551022019487343e+00
9.965704030586768347e-01 9.962769489027737402e-01 9.934430733346095721e-01 1.017700230188288923e+00 1.000194998999423435e+00 9.734591464498498770e-01 1.051622863776158656e+00 9.998441890034714952e-01 1.004559875140663916e+00 1.022816651618244865e+00 1.000137162714632932e+00 9.993389942740134035e-01 9.942910950038995610e-01 9.944417314532770780e-01 1.008145119031289560e+00 1.024707857280466206e+00 9.770307500880938134e-01 1.013438692089737581e+00 1.001628855209588886e+00 1.043838202206264443e+00 1.002018302300525132e+00 9.980552577512771251e-01 9.895949282291786053e-01 9.873411846092823296e-01 1.014551702872736660e+00 9.794777301871894215e-01 9.865416146992411761e-01 9.874164531988038895e-01 1.002905897949755376e+00 1.014309262881933904e+00 9.961320791013213993e-01 1.036873832613997459e+00
9.971136139073151217e-01 9.963723865680057523e-01 9.940922963042432281e-01 1.019181896223340988e+00 1.000416374515438855e+00 9.731914829658339094e-01 1.052592182260189135e+00 1.000678226359377421e+00 1.005055687197027536e+00 1.024404009281842054e+00 1.002031805619849392e+00 9.999097930577350857e-01 9.939306898215570785e-01 9.950958084310767005e-01 1.008828540110076943e+00 1.025303306273951831e+00 9.771282073003668689e-01 1.015399594100011349e+00 1.002249015748517325e+00 1.044967900888422729e+00 1.002849292883162047e+00 9.985792210986380590e-01 9.901911336679558584e-01 9.848031808322892378e-01 1.013847028253173299e+00 9.796537261759060700e-01 9.865132589513117001e-01 9.874729419462354718e-01 1.003398150779902132e+00 1.016137702810562260e+00 9.962327458882546116e-01 1.039239435604853545e+00
9.977537137623169183e-01 9.964626033787121751e-01 9.946006438011721906e-01 1.020791364554082481e+00 1.000539534239213380e+00 9.732063392289005410e-01 1.053745233323054586e+00 1.001641039265297017e+00 1.005488873042111875e+00 1.026058893026966734e+00 1.004068391303126528e+00 1.000534275503748294e+00 9.935999438330682665e-01 9.958991545530339051e-01 1.009372787178023367e+00 1.025561598615095438e+00 9.774053709806692636e-01 1.017271792836044630e+00 1.002453734523326645e+00 1.045233346242135042e+00 1.003194304270932369e+00 9.987282334897458203e-01 9.901684314717178470e-01 9.822784536129302024e-01 1.013250060233078065e+00 9.799017641168316084e-01 9.873379893407910890e-01 9.875929905457959679e-01 1.004610504560795592e+00 1.017902247498968960e+00 9.964651480650645876e-01 1.041604974006707707e+00
9.984634237465210838e-01 9.965067047673844547e-01 9.950048864600479215e-01 1.022535665254499460e+00 1.000576511851112516e+00 9.735344293058730836e-01 1.053979534627495829e+00 1.002619280899466281e+00 1.005855938272277594e+00 1.027757501736961565e+00 1.006226264969649398e+00 1.001217240076825998e+00 9.932814268613531228e-01 9.968164925520300867e-01 1.009568239305799642e+00 1.025442060964569801e+00 9.778820226354077993e-01 1.019561970927929329e+00 1.002855201741460922e+00 1.045853822378749465e+00 1.002773573015234954e+00 9.993446635448843818e-01 9.906687337022378470e-01 9.797924789202573370e-01 1.012708028644526914e+00 9.801882548172794474e-01 9.883185022852368773e-01 9.877444941481052787e-01 1.005508380724299933e+00 1.019487418630636633e+00 9.967905564125609796e-01 1.043965372310511786e+00
9.991910900985720989e-01 9.964552428905909531e-01 9.953608404971102663e-01 1.024408756354771244e+00 1.000545912536350945e+00 9.741422872762630636e-01 1.055583125910177333e+00 1.003541208623394798e+00 1.001954680266369913e+00 1.029369066194792959e+00 1.008518513801530236e+00 1.001960041843733773e+00 9.929676723010997241e-01 9.978359142775676816e-01 1.009612876027682793e+00 1.024954928089123252e+00 9.791800837276315450e-01 1.021621606163269469e+00 1.003654112260221165e+00 1.046281957241503413e+00 1.001372793921561977e+00 1.000056328615267054e+00 9.912277498289101541e-01 9.774058892162972301e-01 1.012156427312735474e+00 9.804504812986504225e-01 9.894857945483881423e-01 9.879414315421477522e-01 1.006690172237227232e+00 1.020790474454847274e+00 9.972732049374055663e-01 1.046291073121220938e+00
9.998452051074269153e-01 9.962706209119395195e-01 9.956653930495822369e-01 1.026390680656163124e+00 1.000402826323385952e+00 9.749434242527915684e-01 1.057569293564569524e+00 1.004408163743550020e+00 1.000896427718851234e+00 1.030826264846208762e+00 1.010959169680703873e+00 1.002742323994327389e+00 9.926822870468513527e-01 9.989569811092674501e-01 1.010145936760945773e+00 1.024129087293063067e+00 9.799414655309323097e-01 1.023397353734298409e+00 1.004728894941230966e+00 1.045962508481256936e+00 9.989447898718637475e-01 1.002797416744123593e+00 9.919095693066645181e-01 9.751731672710149956e-01 1.011606765417624620e+00 9.805922715935206924e-01 9.917497098723719873e-01 9.882237823736218507e-01 1.007849018214115988e+00 1.022319959089609709e+00 9.978567724888899315e-01 1.048546670045677587e+00
1.000334811015298975e+00 9.959482491174194152e-01 9.942871861205723194e-01 1.028476167596830804e+00 1.000080011504865807e+00 9.758192605142589349e-01 1.059525238509706258e+00 1.005217103195668038e+00 1.000930947048379371e+00 1.032135185848475967e+00 1.013482707567298968e+00 1.003534712346008551e+00 9.924402647029484381e-01 1.000180326253349516e+00 1.011626046292344316e+00 1.023048072006395248e+00 9.807615208831517162e-01 1.025105325639437126e+00 1.004923762124651176e+00 1.046112840621282736e+00 9.958848814265139904e-01 1.003595787799761219e+00 9.927096431448289016e-01 9.731406255581035447e-01 1.011124003769653834e+00 9.805443719695692284e-01 9.917035741330653131e-01 9.886110080404362233e-01 1.009154346409540937e+00 1.022982802503363597e+00 9.984524030814599938e-01 1.051467471085213212e+00
1.000657991929429613e+00 9.955119081563532646e-01 9.941225543675014098e-01 1.030678361456449421e+00 9.997812099017299170e-01 9.767007268539680265e-01 1.062151873102735511e+00 1.005920343359428593e+00 1.000869767892671236e+00 1.033328282359671002e+00 1.015149510029086599e+00 1.004313591728212662e+00 9.922547104702632570e-01 1.001509613919773445e+00 1.012235907346938024e+00 1.021863535896665898e+00 9.816594651881959122e-01 1.026757054066458785e+00 1.005069496599071854e+00 1.046224448018413300e+00 9.919349539958438600e-01 1.004441025058390835e+00 9.935909089860764931e-01 9.704506934652944450e-01 1.010691205043200869e+00 9.803026697027896752e-01 9.927780765435145760e-01 9.891122230696456352e-01 1.010124603321470804e+00 1.023444511280735991e+00 9.991068229115566135e-01 1.053628974854317057e+00
1.000854288454374297e+00 9.950023635253952836e-01 9.936629915654694445e-01 1.033002416342322594e+00 9.989807546214936051e-01 9.776146090244939302e-01 1.064600454268137097e+00 1.006458990590271219e+00 1.000787062181184295e+00 1.034450236674486323e+00 1.018325394751908641e+00 1.005050834539697124e+00 9.921287087192188769e-01 1.002954821529900009e+00 1.013408698953547571e+00 1.020741758886685613e+00 9.826887787158894438e-01 1.028362598393567362e+00 1.004165549309108840e+00 1.046689825574632415e+00 9.876644020431345483e-01 1.005374828806867349e+00 9.945402612268100517e-01 9.687659506286088185e-01 1.010230284373863308e+00 9.799346129142371131e-01 9.943900384023494077e-01 9.897351632803098598e-01 1.011062484622131885e+00 1.023831454359126258e+00 9.998156877455446345e-01 1.055769164393414616e+00
1.000949844669521083e+00 9.944683079668508174e-01 9.929564281482700094e-01 1.035436540648116743e+00 9.979281297558263431e-01 9.785953446642869924e-01 1.066927156482810890e+00 1.006786252206375964e+00 1.000701747252795482e+00 1.035545976622959108e+00 1.020603413585527308e+00 1.005730398084225596e+00 9.920514144385533806e-01 1.004510963348484998e+00 1.014786977798773027e+00 1.019825313269081768e+00 9.838822719223958568e-01 1.030003515386297863e+00 1.004250648629459342e+00 1.046335197178569265e+00 9.834117627360917657e-01 1.005649309653966039e+00 9.955084796012387827e-01 9.671981409760573856e-01 1.009720342004805538e+00 9.795196514848695246e-01 9.962846856816601759e-01 9.904766909399624897e-01 1.011253836168400033e+00 1.024269381579426375e+00 1.000593545185267441e+00 1.057936447163895233e+00
1.000947343427134317e+00 9.939298837021625088e-01 9.921071491367040585e-01 1.037957769319133750e+00 9.967456853743100753e-01 9.796748293136110508e-01 1.069774897584588658e+00 1.006890460653165009e+00 9.977954241489260800e-01 1.036652118977482884e+00 1.023570140687246388e+00 1.006368894561489036e+00 9.919961117775558668e-01 1.006137680578540028e+00 1.016234708140938414e+00 1.019212106816739016e+00 9.852082861745108389e-01 1.031801736426344984e+00 1.004188301778746517e+00 1.045803398816302909e+00 9.794488986660911944e-01 1.007546899719685696e+00 9.964665792858131699e-01 9.658245311812767575e-01 1.009087469118610025e+00 9.791145013421664878e-01 9.959834787473449413e-01 9.913215660977158228e-01 1.011574317519058130e+00 1.024818230397489538e+00 1.001421865013979007e+00 1.060093065530289147e+00
1.000835837406445883e+00 9.934123170839811445e-01 9.912184676477466816e-01 1.040533695679952242e+00 9.955688030925409215e-01 9.808487333091431282e-01 1.071651996317738442e+00 1.006826333677575347e+00 9.974518346035369243e-01 1.037763444773966093e+00 1.025551344837813739e+00 1.007006281510970380e+00 9.919276818686850739e-01 1.007795833598816637e+00 1.017742436303505915e+00 1.018890618384126201e+00 9.866147571121074433e-01 1.033753394617247467e+00 1.004664510143678191e+00 1.044263750361215992e+00 9.760314321142200544e-01 1.008573810360103629e+00 9.974286460378011254e-01 9.648188482708216496e-01 1.008411273772966243e+00 9.788214521655675959e-01 9.983354683007318320e-01 9.922389562265835350e-01 1.012375318817973824e+00 1.025493933941621583e+00 1.002262239564283286e+00 1.062246663537594671e+00
1.000589558442536608e+00 9.927770648446755386e-01 9.908630175996099299e-01 1.043145887374600678e+00 9.940590786326478634e-01 9.820954836375119790e-01 1.072686170863327737e+00 1.006688986529417518e+00 9.969668305951551179e-01 1.038897952621691045e+00 1.027365288124224341e+00 1.007685732813973223e+00 9.918522249352724751e-01 1.009466114318581909e+00 1.019187706763881929e+00 1.019670375551260166e+00 9.879821693786930981e-01 1.035824899925431808e+00 1.006148594598813117e+00 1.045534669946048156e+00 9.733548413209297534e-01 1.010268369707707503e+00 9.987259868291227249e-01 9.642574715040544975e-01 1.007406879181868664e+00 9.787522310570549999e-01 1.000049047351800224e+00 9.931972463874848556e-01 1.013100781349708601e+00 1.026302594080320763e+00 1.003049154194948223e+00 1.063966503180469925e+00
1.000229490988285397e+00 9.923597254378363486e-01 9.902017241305516304e-01 1.045828042122572299e+00 9.931759765991764466e-01 9.833885236321291412e-01 1.074318530083260947e+00 1.006554492798468203e+00 9.964083676754176278e-01 1.040095520266244300e+00 1.028979773155628941e+00 1.008462990539286563e+00 9.918032814700213917e-01 1.011142839809606286e+00 1.020967773893935338e+00 1.019689892081427463e+00 9.894402542385319910e-01 1.038008561355649562e+00 1.006807905601140529e+00 1.044818645419600234e+00 9.715212630078059464e-01 1.011868067100149871e+00 9.997938679013319563e-01 9.640864086518327047e-01 1.006705645643616753e+00 9.789304466277151118e-01 9.991242707561130976e-01 9.941567417237172632e-01 1.013478551249203941e+00 1.027258867051847213e+00 1.003735988760892761e+00 1.066097894561088166e+00
9.998172471151764995e-01 9.920551403147038760e-01 9.897024299649227475e-01 1.048625222661195178e+00 9.925716941127832316e-01 9.846921487416905316e-01 1.075636724609968509e+00 1.006470712943038359e+00 9.959011500064568478e-01 1.041383662215988215e+00 1.030414086643947291e+00 1.009408160597389692e+00 9.918149181647513135e-01 1.012829737833483623e+00 1.022413946016601294e+00 1.019737536858981830e+00 9.909619016609055864e-01 1.040287377353441567e+00 1.008196267990915995e+00 1.045158385574174398e+00 9.705469864672959801e-01 1.012481024574805044e+00 1.000937489193457930e+00 9.641734030145481249e-01 1.006111394621494126e+00 9.793211801399388516e-01 1.003164839516777374e+00 9.950876208768829612e-01 1.014544349004917523e+00 1.028363159623231216e+00 1.004291104660466782e+00 1.068267165503091753e+00
9.994450796770226741e-01 9.918848995964718585e-01 9.893585737783565648e-01 1.051538187857857354e+00 9.922435400571574249e-01 9.860555310459544476e-01 1.075730011184089285e+00 1.006479891550045691e+00 9.959103733331009511e-01 1.042788940492754390e+00 1.031752874485091009e+00 1.010585800533561063e+00 9.919004817594024859e-01 1.014536844220908618e+00 1.023907882868803743e+00 1.019793401079946982e+00 9.925299062746334444e-01 1.042682144409081024e+00 1.009465830776329565e+00 1.046566738615562153e+00 9.703535804453757851e-01 1.013202585920793819e+00 1.002179156931592097e+00 9.643679787557515315e-01 1.005274015938718568e+00 9.798572984548900022e-01 1.006221407274924928e+00 9.959847212252603832e-01 1.015274019110599557e+00 1.029591401794931249e+00 1.004710499812546676e+00 1.071302354413784075e+00
9.991862494548116036e-01 9.918396912491540540e-01 9.891520893660975533e-01 1.054531214205102430e+00 9.921526110744967042e-01 9.875218260157849759e-01 1.074374814765988617e+00 1.006643989302589581e+00 9.967874840599492137e-01 1.044379514725582991e+00 1.033112197584926006e+00 1.012030870421075202e+00 9.920605685295454945e-01 1.016273692299214160e+00 1.025941958322987624e+00 1.019839347073094649e+00 9.931462987687517119e-01 1.045236114388290893e+00 1.011032321308686921e+00 1.047284710762258486e+00 9.708102923169793508e-01 1.013703027309642346e+00 1.003611597131056188e+00 9.656732212121501568e-01 1.004263272837384369e+00 9.804653921536904404e-01 1.009356073826946476e+00 9.968414776449753267e-01 1.015594940477433594e+00 1.030908028483459971e+00 1.005006423611509714e+00 1.073686976713750907e+00
9.990617874692772071e-01 9.918974147225108062e-01 9.890844547885182525e-01 1.057530654047671437e+00 9.922510367427028743e-01 9.890659282421342402e-01 1.072562178543744027e+00 1.006972983142434774e+00 9.968358734064828308e-01 1.046243750892086544e+00 1.035000205298965970e+00 1.013771752766266188e+00 9.922883760630863970e-01 1.018032011948733384e+00 1.028108447223762489e+00 1.019852998098849328e+00 9.947169872840040394e-01 1.047930177218369563e+00 1.012391047441600245e+00 1.047468221438195179e+00 9.717594121471555546e-01 1.013579908175490374e+00 1.005205623382974034e+00 9.637977819229029963e-01 1.003080195482733306e+00 9.810912750381828307e-01 1.011699260855593696e+00 9.976406367489258908e-01 1.016893809623899747e+00 1.032279763968740882e+00 1.005123347973331471e+00 1.076164421265299875e+00
9.991065655316949679e-01 9.920340235653892780e-01 9.892440676818600176e-01 1.060632906284563193e+00 9.924933461226895792e-01 9.906570205140444729e-01 1.074382219990268172e+00 1.007407387362746709e+00 9.970138327741315809e-01 1.048412421043538156e+00 1.037775308127016460e+00 1.015843457366976343e+00 9.925549159386626297e-01 1.019796837817643853e+00 1.029434280388755729e+00 1.019243425959126537e+00 9.968929286488447117e-01 1.050708271577912134e+00 1.014885275697172684e+00 1.048903664856452478e+00 9.730554509586728518e-01 1.015222328198818635e+00 1.006671786624489195e+00 9.641978978021553681e-01 1.001365440466172485e+00 9.817161875332706122e-01 1.014155505428672832e+00 9.983407610091268314e-01 1.016052676782699837e+00 1.034023210517621250e+00 1.005157524319770790e+00 1.078685837505171552e+00
9.993509241041613755e-01 9.922475324488611026e-01 9.896312308116466117e-01 1.063510018827027004e+00 9.928367911602831164e-01 9.922547893886811687e-01 1.074185208479872422e+00 1.007885483968134377e+00 9.973160055291652171e-01 1.050851324458826230e+00 1.039701024749670744e+00 1.018265154319518251e+00 9.928573931624667948e-01 1.021534448808314455e+00 1.031035065330614620e+00 1.019488633370027264e+00 9.971324918762252132e-01 1.053206037151615426e+00 1.019013552905387865e+00 1.050673011142138291e+00 9.745950913749150679e-01 1.016107464811951688e+00 1.008683074413501135e+00 9.642889406942435349e-01 9.999809283024218010e-01 9.823414981919817990e-01 1.017199376329357863e+00 9.991040807536325508e-01 1.017695299835585487e+00 1.035477087257245188e+00 1.005005187854288051e+00 1.081577023223772693e+00
9.998339401099899382e-01 9.925207890100280483e-01 9.902838260111707092e-01 1.066309726761113019e+00 9.933175445414225146e-01 9.938458621641150792e-01 1.074367383743017434e+00 1.008318842953516370e+00 9.977165941799235327e-01 1.053475843600300221e+00 1.041906871732853235e+00 1.021035649661429012e+00 9.932136541052613010e-01 1.023231483659896801e+00 1.032682391722055115e+00 1.020017053610994262e+00 1.000150684236790211e+00 1.055995931978653157e+00 1.021617539446649348e+00 1.052685773887675591e+00 9.763057260678277283e-01 1.018344204229905570e+00 1.010895821079945911e+00 9.629045900285744253e-01 9.987057280938627102e-01 9.829676697692059095e-01 1.019769907890403227e+00 9.995202405962856362e-01 1.017377236566733290e+00 1.036944201129275767e+00 1.004622027380071447e+00 1.084637846674178396e+00
1.000595754208413846e+00 9.928078366238355379e-01 9.911616970351981859e-01 1.069034779066997176e+00 9.939906654711567757e-01 9.954395788102081699e-01 1.074601844026761954e+00 1.008580455883388849e+00 9.981813927785729845e-01 1.056205506252168025e+00 1.044404406979893007e+00 1.024128959280928841e+00 9.936442271233879575e-01 1.024913442437559663e+00 1.034739437832788544e+00 1.020841841612075029e+00 1.001238556042977512e+00 1.058780665609119431e+00 1.024167541611771259e+00 1.052562413193378399e+00 9.781443225841220945e-01 1.020059430095392905e+00 1.012321642267453914e+00 9.636085996198169301e-01 9.987685493951814486e-01 9.835845235885793958e-01 1.022318028483742980e+00 9.998265113063231624e-01 1.017304107778391309e+00 1.038384779673128699e+00 1.004016696009983001e+00 1.088060597665979623e+00
1.001585947906567631e+00 9.930909752973590132e-01 9.922401740347902566e-01 1.071682871842142504e+00 9.948305631005339711e-01 9.970486578160443480e-01 1.074290653646895244e+00 1.008553552641660911e+00 9.986698923565254793e-01 1.058993941539338124e+00 1.047197196609394698e+00 1.027470295811006240e+00 9.941712981941100979e-01 1.026605845952659690e+00 1.036374564326545178e+00 1.021888162178967940e+00 1.003950585805158946e+00 1.061544712710406069e+00 1.027246209202663518e+00 1.052554283704991489e+00 9.800608395109313697e-01 1.021963718259623954e+00 1.013205644227961777e+00 9.645393146691738639e-01 9.985038219596313880e-01 9.841927509811320141e-01 1.024885638713452840e+00 1.000045701923680808e+00 1.016976139009329261e+00 1.039758283318976462e+00 1.003202988527205797e+00 1.091976116386558449e+00
1.002711651224051481e+00 9.933519286205155785e-01 9.934984608927097671e-01 1.074246046541740052e+00 9.957858666413843540e-01 9.987134077111706754e-01 1.073676424785736438e+00 1.008162083781112717e+00 9.991480023497194551e-01 1.061759172600882595e+00 1.051043044749272237e+00 1.030960515950548828e+00 9.947967251788483178e-01 1.028318460133864409e+00 1.038528047502422336e+00 1.022985731982595015e+00 1.004399446185286759e+00 1.064744685127845480e+00 1.030552697272261398e+00 1.052275197696108888e+00 9.820106869898621582e-01 1.024401739559057889e+00 1.014185518331899738e+00 9.659499569098762839e-01 9.976675366089379215e-01 9.847969482089287130e-01 1.027528658850006327e+00 1.000174645499492643e+00 1.017102979894273007e+00 1.041022861960197998e+00 1.001813936069929856e+00 1.094863997391787303e+00
1.003848580891768538e+00 9.935946615250685898e-01 9.949174698036702402e-01 1.076725849888902076e+00 9.968335323745802778e-01 1.000408957281066602e+00 1.072843370995533174e+00 1.007386394004029961e+00 9.995678025446860238e-01 1.064423181234589455e+00 1.051822196244898366e+00 1.034517689886229830e+00 9.955099603910197992e-01 1.030029592712160103e+00 1.040565489200302673e+00 1.023939702748681846e+00 1.004831334204092874e+00 1.067741448459454956e+00 1.029576902884403511e+00 1.051961847596095234e+00 9.839882190317384980e-01 1.025686254034813283e+00 1.014865953819670930e+00 9.672623824331576525e-01 9.964137193116107127e-01 9.853783831436507823e-01 1.030301154473742375e+00 1.000160136630458219e+00 1.016331459467322285e+00 1.042156968427752073e+00 1.001074628016344725e+00 1.097606158386359443e+00
1.004896066318028414e+00 9.937739552563343848e-01 9.965205664316578726e-01 1.079126089943868827e+00 9.979600851683209095e-01 1.002098429652734435e+00 1.071867629954682988e+00 1.005150484279776935e+00 9.999727306070562705e-01 1.066915923550059153e+00 1.055714585259847071e+00 1.038089385258250008e+00 9.962834483524373175e-01 1.031694445373867230e+00 1.039513098003459701e+00 1.024611314086827596e+00 1.006286265958286519e+00 1.070840656152326709e+00 1.031558068473424239e+00 1.051713444495224747e+00 9.865494275034067950e-01 1.026398265275917820e+00 1.015280979419700857e+00 9.686972469492294291e-01 9.956722182078044936e-01 9.858957213812192810e-01 1.033614272863942141e+00 9.997854079282536555e-01 1.015504433598301670e+00 1.043173477304124797e+00 9.996590364668120898e-01 1.100402603049096095e+00
1.005877475039089974e+00 9.939757948474535754e-01 9.984840354646822291e-01 1.081430167456549407e+00 9.991035230434071046e-01 1.003802324101000787e+00 1.068958969548399862e+00 1.003530111441788719e+00 1.000244712773386668e+00 1.069208725257021930e+00 1.056833286174126973e+00 1.041667120397929303e+00 9.970766357051833451e-01 1.033254671199081764e+00 1.040187706170076609e+00 1.024950523438765249e+00 1.007384133037324991e+00 1.073688981022806077e+00 1.033026631505129078e+00 1.051683547339464786e+00 9.886632317608252674e-01 1.027029137339604326e+00 1.015505621640776734e+00 9.710682811759594468e-01 9.948466324432841956e-01 9.863197862329639021e-01 1.036745654321755916e+00 9.987948818623526570e-01 1.014493680036004264e+00 1.044107886950141451e+00 9.983758522704089255e-01 1.101857503194100696e+00
1.006819931234194332e+00 9.941489167625607859e-01 1.002595856868832014e+00 1.083614249589818446e+00 9.998630086634704428e-01 1.005516635537160308e+00 1.067823271212195113e+00 1.001713411282039390e+00 1.000466571209998268e+00 1.071313647294238836e+00 1.059327227634641044e+00 1.045252641697626661e+00 9.978623600593279352e-01 1.034661415409239060e+00 1.041169631491047687e+00 1.024974087073482698e+00 1.008430898059561320e+00 1.076328113328189229e+00 1.036718336738734481e+00 1.051847137095710316e+00 9.893016207916297544e-01 1.028262583122352858e+00 1.015613068588075985e+00 9.732965534389452777e-01 9.938801820964741074e-01 9.866860456215534869e-01 1.046573346691904050e+00 9.975411354781754669e-01 1.013468149378560890e+00 1.045003703940579287e+00 9.966567624638190681e-01 1.104715723667418548e+00
1.007723152282258061e+00 9.942887888581445344e-01 1.004565555174158575e+00 1.085672105966337453e+00 1.000738167682302615e+00 1.007228279345524280e+00 1.066602133482389414e+00 9.997558978300913335e-01 1.000623075669765605e+00 1.073229997588966977e+00 1.061530000567520782e+00 1.048844713361414493e+00 9.986307079101018891e-01 1.035926031220822274e+00 1.039940551655619716e+00 1.024680664073912784e+00 1.009217857417113784e+00 1.079071800366992795e+00 1.041499817790333182e+00 1.052042400680573531e+00 9.912843596121866385e-01 1.030018442489969654e+00 1.015658233589954884e+00 9.774769115542421005e-01 9.923684626471559467e-01 9.870850531826758090e-01 1.049227309902921901e+00 9.956175310395257716e-01 1.012166497224058270e+00 1.046135157841663332e+00 9.948811555166739984e-01 1.107584223827133174e+00
1.008614934945156971e+00 9.943974048800579002e-01 1.002382821787998646e+00 1.087598932234465465e+00 1.001412416425282892e+00 1.008908876927965270e+00 1.065331026379434887e+00 9.976978315375102380e-01 1.002169649358017889e+00 1.074962412718225790e+00 1.064240827202591833e+00 1.052440223720267687e+00 9.993802791522038431e-01 1.037076618273550244e+00 1.040462194593335887e+00 1.024153577278305693e+00 1.009916851189287756e+00 1.081600383542171029e+00 1.044612712255768683e+00 1.052172803910440768e+00 9.933508999215353574e-01 1.031225549594559032e+00 1.015672929848437267e+00 9.792028985427669863e-01 9.895575155926571442e-01 9.875735714056865788e-01 1.052459707967533520e+00 9.930510127206564341e-01 1.010819643756578623e+00 1.047199493831641792e+00 9.932982210452899752e-01 1.110366191352249565e+00
1.009519807001144409e+00 9.945030848273566093e-01 1.004197120410175836e+00 1.089406148067516567e+00 1.001862236987296706e+00 1.010509291310648594e+00 1.064027504296199300e+00 9.955977710212682297e-01 1.002283392762166825e+00 1.076429161558790648e+00 1.065245739213115383e+00 1.056036301291525703e+00 1.000115903472532874e+00 1.038113910470986001e+00 1.040828304770290869e+00 1.023471720399471430e+00 1.010950509162637401e+00 1.083332149417801871e+00 1.047430850737683716e+00 1.053078413894171561e+00 9.954629827036097778e-01 1.032421311259530849e+00 1.015673832419962119e+00 9.836540884526855377e-01 9.881509376452007887e-01 9.881550035777665331e-01 1.055626544297045388e+00 9.900097393327867978e-01 1.009319801485529577e+00 1.048364206222473394e+00 9.914880599850485199e-01 1.113658395506716303e+00
1.010451728658800175e+00 9.946061726332018349e-01 1.005719312201015736e+00 1.091108952256373055e+00 1.001984979379844320e+00 1.011986985011174012e+00 1.062298156461339849e+00 9.935005245467007917e-01 1.002417389679322923e+00 1.077502278778120770e+00 1.066041978981700389e+00 1.059638686956983600e+00 1.000828668693659607e+00 1.039029340289170600e+00 1.040816220012094506e+00 1.022611098922107331e+00 1.010944489379767441e+00 1.085545939251861824e+00 1.049069237682791922e+00 1.052536598307423299e+00 9.977016798479262372e-01 1.033487601052872629e+00 1.015681546909313449e+00 9.844174506316517581e-01 9.874915567969374530e-01 9.887998645960325295e-01 1.058633887098203274e+00 9.867650511293707405e-01 1.007678893643626283e+00 1.049629929258633965e+00 9.896512459439155140e-01 1.115882949290375903e+00
1.011407190729709304e+00 9.946988924018810296e-01 1.007346059872763488e+00 1.092713861170558909e+00 1.002064686947595762e+00 1.013293256474994131e+00 1.060739513319756133e+00 9.914133629562356109e-01 1.002622103265327524e+00 1.078159023485307566e+00 1.067718340613858841e+00 1.063249983869455129e+00 1.001511203838347130e+00 1.039805620332996616e+00 1.040596447534861246e+00 1.021548898401835492e+00 1.010082352993374899e+00 1.087546556473888870e+00 1.051718958726103548e+00 1.052334585728015970e+00 9.996754936643252876e-01 1.034773576773318826e+00 1.015814295219002572e+00 9.880859999107185487e-01 9.854503890027543900e-01 9.894681782242076284e-01 1.062536036875218581e+00 9.835867489211836956e-01 1.005997261576576429e+00 1.050986364034328435e+00 9.878098700972356427e-01 1.117588598981159587e+00
1.012418489752788586e+00 9.947815695523019031e-01 1.008548305313424764e+00 1.094392409257624710e+00 1.001267050254055047e+00 1.014405664336154311e+00 1.059037257161600687e+00 9.893386341062081479e-01 1.006543322630253812e+00 1.078479961587340386e+00 1.069391433565666016e+00 1.066857845697960050e+00 1.002162383572105409e+00 1.040420225465127135e+00 1.041065556456486352e+00 1.020202201457807600e+00 1.008972999192609077e+00 1.089213466331616198e+00 1.051919242056281290e+00 1.051225331383997652e+00 1.001015928132377164e+00 1.035294201128634128e+00 1.015919753007491932e+00 9.837594362615978971e-01 9.835719427030907847e-01 9.901155064156874630e-01 1.063773419106944784e+00 9.806553412394898306e-01 1.004522678009682091e+00 1.052412872108797082e+00 9.851868882683545436e-01 1.118960119010230292e+00
1.013495773490511009e+00 9.948452506205855972e-01 1.010103299830772405e+00 1.095771756114575890e+00 1.001094981465148415e+00 1.015357142713080085e+00 1.057213367751138389e+00 9.872916302957573942e-01 1.006998756408408413e+00 1.078581890333773829e+00 1.072114661635991784e+00 1.070450272310965678e+00 1.002767610669356824e+00 1.040868643373134228e+00 1.040022483155776056e+00 1.018535872628362426e+00 1.008085260040634479e+00 1.090579414423785254e+00 1.050535267166801567e+00 1.050845851422300470e+00 1.002679308902193478e+00 1.036583289302781097e+00 1.016130766650471751e+00 9.857035038461263721e-01 9.826192473910340119e-01 9.907177116833502106e-01 1.065928853749501082e+00 9.780697149394820267e-01 1.003420557305377825e+00 1.053861641171807584e+00 9.841809240648148327e-01 1.119907205208034329e+00
1.014533726917960843e+00 9.948972901352672871e-01 1.011630924069694348e+00 1.097623715782006792e+00 1.000849833226290064e+00 1.016187136439718364e+00 1.055336083906929012e+00 9.853077668406970968e-01 1.007589540659996397e+00 1.078578666441440737e+00 1.072556584298677951e+00 1.074013643836639886e+00 1.003307643503795310e+00 1.041174119948857557e+00 1.039489034027333947e+00 1.015380791672001681e+00 1.005601819490496096e+00 1.091673651555626234e+00 1.052818532606815793e+00 1.050724682979693680e+00 1.004461519402911618e+00 1.036791426728465693e+00 1.016462949132612037e+00 9.876394855915714421e-01 9.818434458413172194e-01 9.912712710886473211e-01 1.069588532122618618e+00 9.758925581693433937e-01 1.001995469345179135e+00 1.055262046847599722e+00 9.829410183544251556e-01 1.120487821204791956e+00
1.015446065285275257e+00 9.949503750158770199e-01 1.013098922458539608e+00 1.098901838323306457e+00 1.000557580956747739e+00 1.016934375861697548e+00 1.053442348365924097e+00 9.834463101397735718e-01 1.008252780394862658e+00 1.078583495827305727e+00 1.075107270180336583e+00 1.077538279712886515e+00 1.003779394752754017e+00 1.041380114372941312e+00 1.037908999173332569e+00 1.013361407586898855e+00 1.002204446157622719e+00 1.092448682419622452e+00 1.054560140834954085e+00 1.050671317602387633e+00 1.005910811474758138e+00 1.038056913065483533e+00 1.016924455477390854e+00 9.918383031523254623e-01 9.817521331443443966e-01 9.917582413971849364e-01 1.070140863634599926e+00 9.741527276025834237e-01 1.000687269408502722e+00 1.056542048540079382e+00 9.824151849083568866e-01 1.120770867904724355e+00
1.016248684589977858e+00 9.950334244349036128e-01 1.014571719636468083e+00 1.100193183342151659e+00 1.000258492323779613e+00 1.017621939817221932e+00 1.051525964647854750e+00 9.817631968862622349e-01 1.009345259763682279e+00 1.078625683800666701e+00 1.079464011081717523e+00 1.081042979213868938e+00 1.004193676682133107e+00 1.041515258115125242e+00 1.037233826549039950e+00 1.008912058071036011e+00 9.996326897732235039e-01 1.092831788414347471e+00 1.054842948780878142e+00 1.050651044931946387e+00 1.007241499262833573e+00 1.039923770892359434e+00 1.018345332942773407e+00 9.938067488429587204e-01 9.809481015462633291e-01 9.921810507489190467e-01 1.078045660097324721e+00 9.728247244396046600e-01 9.995820676531371740e-01 1.057639951063428896e+00 9.816719663925271844e-01 1.119489605261367648e+00
1.016965594452193811e+00 9.951959649161132848e-01 1.016146704517688626e+00 1.101671874916503535e+00 9.999700155392666767e-01 1.018228024908903739e+00 1.049575431295855621e+00 9.803019568440216602e-01 1.010020866386837302e+00 1.078703260680299314e+00 1.079088969170874046e+00 1.084580114883237911e+00 1.004576888673012647e+00 1.041589391287311761e+00 1.037633092141674984e+00 1.007509352011240589e+00 9.997575475831211866e-01 1.092836396564456525e+00 1.055548132068505840e+00 1.050816070624989829e+00 1.008407562409513902e+00 1.039944106666027546e+00 1.019214830030110264e+00 9.958268791242377294e-01 9.802118844465104175e-01 9.925714017583775473e-01 1.077581497211423933e+00 9.718355992988876313e-01 9.990070996547375515e-01 1.058893848181221342e+00 9.810515067472632689e-01 1.119295433956734254e+00
1.017635679567932661e+00 9.954697826232749014e-01 1.017512020464514277e+00 1.102953519363421009e+00 9.996788578686236493e-01 1.018735632513194211e+00 1.047607369658244858e+00 9.791407728300205449e-01 1.010723323778989879e+00 1.078799810401270598e+00 1.078469972446570502e+00 1.088191903787530279e+00 1.004968949193024486e+00 1.041609416015946366e+00 1.037042183911877524e+00 1.006077301132748403e+00 9.994410946105165561e-01 1.092323085075480815e+00 1.055470000328031066e+00 1.050626217071147339e+00 1.009402212219361772e+00 1.040324457573953865e+00 1.020620579281500184e+00 9.987324643940955760e-01 9.787724256703939085e-01 9.929877489481533370e-01 1.079419842558260845e+00 9.711196370851327142e-01 9.989084517139057429e-01 1.059642528764405123e+00 9.807883059178844620e-01 1.118726298187487478e+00
1.018300974528509650e+00 9.958841608679738222e-01 1.018540697303488063e+00 1.103626785868870863e+00 9.993817245620005840e-01 1.019155507551376960e+00 1.045686733125591239e+00 9.784018301386593341e-01 1.012781513131292277e+00 1.078879620410058582e+00 1.077804671650612223e+00 1.091845611549703277e+00 1.005387868747205760e+00 1.041576233328003420e+00 1.036523949145437440e+00 1.004871043458326563e+00 9.991079474433500751e-01 1.091945846830303157e+00 1.056185747315279144e+00 1.050076039604886269e+00 1.008600612821924702e+00 1.042455060277170054e+00 1.022736965776736451e+00 1.000764071749195461e+00 9.781874595545941853e-01 9.934851975477093644e-01 1.083507709704114363e+00 9.706289313431086807e-01 1.000299202515446906e+00 1.060300068484846703e+00 9.821021291331440972e-01 1.117564340673716350e+00
1.019011930042719838e+00 9.964247517739340809e-01 1.018218144690155480e+00 1.104890279303161416e+00 9.991021654309771849e-01 1.019509179961588741e+00 1.043889512541366527e+00 9.782050381255216198e-01 1.013826066056396913e+00 1.078876905444649648e+00 1.077254557994769657e+00 1.095428759207416558e+00 1.005798029639924263e+00 1.041481377316765489e+00 1.036140780207682299e+00 1.003887673050324336e+00 1.000192259808059703e+00 1.091591589032761656e+00 1.056583951411325772e+00 1.049811698010398420e+00 1.009125087383544450e+00 1.044835117422588944e+00 1.025088359531959981e+00 1.002282601043533949e+00 9.776793333804447705e-01 9.940521378694960886e-01 1.082857203551097047e+00 9.697820196025583872e-01 1.002308626042792250e+00 1.060937400151022114e+00 9.824692776021036744e-01 1.118879086685313773e+00
1.019751305790850271e+00 9.970200765561403333e-01 1.019510421232508124e+00 1.106154530313697926e+00 9.988327975587432128e-01 1.020891590045556185e+00 1.042656207063839213e+00 9.786352315922205447e-01 1.015002083805484956e+00 1.078762895752995110e+00 1.076865417694170990e+00 1.098769151308932379e+00 1.006169354911395253e+00 1.041332380153562331e+00 1.035826607571364466e+00 1.003060950977857413e+00 9.999517757933613638e-01 1.091287802021328135e+00 1.055711544776897881e+00 1.049569863928692115e+00 1.009410979635168903e+00 1.045656847336221329e+00 1.027450846759307090e+00 1.004326024072439427e+00 9.772101014546041853e-01 9.946609491904044864e-01 1.083428080864856646e+00 9.696372583229579956e-01 1.004693666140600072e+00 1.061593044917091389e+00 9.829418057605240344e-01 1.117911449205048369e+00
1.020436485424871087e+00 9.972616695010507737e-01 1.018162944526562974e+00 1.107414606328208428e+00 9.991504430079759524e-01 1.021084729445140171e+00 1.041433573122441558e+00 9.797133405073829016e-01 1.017553896184019813e+00 1.078581314544242442e+00 1.075797015316012795e+00 1.101650113335355785e+00 1.006510377949844104e+00 1.041156280363962017e+00 1.035305753564036868e+00 1.002327369163743098e+00 1.002690995732878010e+00 1.088563877507191968e+00 1.053737852510081785e+00 1.049916523077655706e+00 1.009496925514832943e+00 1.049302454499522419e+00 1.030103398452143049e+00 1.006105547340152340e+00 9.767992395362605773e-01 9.952834231953333610e-01 1.089334005684738038e+00 9.695997890613899939e-01 1.006339339556609147e+00 1.062269818011909894e+00 9.842678136221736374e-01 1.115475848373717049e+00
1.021044593113752397e+00 9.977942631795910788e-01 1.019236482262972032e+00 1.108656351498928938e+00 9.989426782193787657e-01 1.021168090048814703e+00 1.040726088859448506e+00 9.814156833471181507e-01 1.017761192459756492e+00 1.078401585097950033e+00 1.075533497240793945e+00 1.103866632651654189e+00 1.006863122707367442e+00 1.040997603691113493e+00 1.035396510644805312e+00 1.001624696896763256e+00 1.002716287106698134e+00 1.087840649651892866e+00 1.054118081903984816e+00 1.049931704473805016e+00 1.009442891171450363e+00 1.054082499813515428e+00 1.033645419824052558e+00 1.008211564883220612e+00 9.765109431054747047e-01 9.958748516573628917e-01 1.091202241683699059e+00 9.697236968218038156e-01 1.008264992633199908e+00 1.062939996730158043e+00 9.855981753556564140e-01 1.114170804849141216e+00
1.021564189942314904e+00 9.982376153196954593e-01 1.018373305476948376e+00 1.109860118756997860e+00 9.971550270308978670e-01 1.021085904458013172e+00 1.039098191091036183e+00 9.836714224834761655e-01 1.016201171552818083e+00 1.078277321656599730e+00 1.075266330569544460e+00 1.105263077568796604e+00 1.007260726360779124e+00 1.040909876442474014e+00 1.035516793760763221e+00 1.000941803451141476e+00 1.003555784058019151e+00 1.086687806786664989e+00 1.052362046925560346e+00 1.049369917974269040e+00 1.009273078007008273e+00 1.055745204125159376e+00 1.037535806960923956e+00 1.010387392151546715e+00 9.763105131703809780e-01 9.964168520883210922e-01 1.090484579432508871e+00 9.703506571279485460e-01 1.009368410122626569e+00 1.063578827686601613e+00 9.872902504321103834e-01 1.112797695055181890e+00
1.021988855866727164e+00 9.985520678131158956e-01 1.019331646718375950e+00 1.111033711412000358e+00 9.971106844843727890e-01 1.020755799347155435e+00 1.041679111531622848e+00 9.854447923093156980e-01 1.017234219132299167e+00 1.078183208946625893e+00 1.073275377155362920e+00 1.105715660682480506e+00 1.007702731667824203e+00 1.040927658858209481e+00 1.036402752407227235e+00 1.001231534883423313e+00 1.003698942905078217e+00 1.085126763737516153e+00 1.053215906232291887e+00 1.048888210821735889e+00 1.008992985928924613e+00 1.060309731721366777e+00 1.041726873934321285e+00 1.012632503540559448e+00 9.761038210621307831e-01 9.969334138117145194e-01 1.091757114661315642e+00 9.707205944839869538e-01 1.011101246118099484e+00 1.064200327791923639e+00 9.892344497934156822e-01 1.110511927166633495e+00
1.022367827283210406e+00 9.986590862822216641e-01 1.019965914880853530e+00 1.112213308680102486e+00 9.970233874096938731e-01 1.020167380958155068e+00 1.043729641479008041e+00 9.883392053228470253e-01 1.019897203766226612e+00 1.078029309045690276e+00 1.072961981053721203e+00 1.105095089536803021e+00 1.008177871821483329e+00 1.041059408886829685e+00 1.037172883225788045e+00 1.000663791438543004e+00 1.004335626624171418e+00 1.083519120760656707e+00 1.053790747105610048e+00 1.049428177515930427e+00 1.008616088739791694e+00 1.065580833283734430e+00 1.046372860150329709e+00 1.015079820308444791e+00 9.758718430664889976e-01 9.974349520125235236e-01 1.088950455814183371e+00 9.712413145539542381e-01 1.015183238981778313e+00 1.064572459225819001e+00 9.910712853327093841e-01 1.108980210684892720e+00
1.022733600193726611e+00 9.984792714896487675e-01 1.021043958915081262e+00 1.113425950102724826e+00 9.968718150334290318e-01 1.019355829555351090e+00 1.046650389855146912e+00 9.912951735672849152e-01 1.020972704071738901e+00 1.077705242977037292e+00 1.072685493167353510e+00 1.103321092994804298e+00 1.008650767351533251e+00 1.041288575208330069e+00 1.037920478611973785e+00 9.991709556312481366e-01 1.005526601567908740e+00 1.082184061092312355e+00 1.054110916804573694e+00 1.049854935337226181e+00 1.007559532111897527e+00 1.069003114423444867e+00 1.050473924274518911e+00 1.013966491073400977e+00 9.756043985789361050e-01 9.979031054214899665e-01 1.090041844255688952e+00 9.719215292505161141e-01 1.016717162500859750e+00 1.065195124392650960e+00 9.920207214205107871e-01 1.107417300045669517e+00
1.023097269177308144e+00 9.979783467922455076e-01 1.021689254189642071e+00 1.114674043167892092e+00 9.966704013792411221e-01 1.018357517308567939e+00 1.050293464409757016e+00 9.939655139785243954e-01 1.021985220463271338e+00 1.077164745405766899e+00 1.069914309063668245e+00 1.100434957843858363e+00 1.009096127987722857e+00 1.041571843065125291e+00 1.039546959680152538e+00 9.979683635058956837e-01 1.006548302783091708e+00 1.081034984031678636e+00 1.055695907762549623e+00 1.048234784372106931e+00 1.006985293547858040e+00 1.073247717925963851e+00 1.054150655373449430e+00 1.016131347128913953e+00 9.753125244657364634e-01 9.983063583483083869e-01 1.090051480661646144e+00 9.727245012707610439e-01 1.018282362211085479e+00 1.065803465550030360e+00 9.936950866000644478e-01 1.105846222519469846e+00
1.023456319481901078e+00 9.971659395126256653e-01 1.024387230933015758e+00 1.115939707833756067e+00 9.963993569932422245e-01 1.017188558370375695e+00 1.054428993427644068e+00 9.961471691813670315e-01 1.022800824951338061e+00 1.076463075458380603e+00 1.071670411185424276e+00 1.096600577088302719e+00 1.009508799652483635e+00 1.041901465593215947e+00 1.038805429961074944e+00 9.976018320307019627e-01 1.008228643645187050e+00 1.080686580988237555e+00 1.058454171200987393e+00 1.047471387175283430e+00 1.006473088635404967e+00 1.076984976872955135e+00 1.057431973361955047e+00 1.018256832145452595e+00 9.751292439273353541e-01 9.986583460864751904e-01 1.089484948530341279e+00 9.735948663150236770e-01 1.019462058004293459e+00 1.066275644972969339e+00 9.951170304948359080e-01 1.103273746509370712e+00
1.023780425230402358e+00 9.960914727242083933e-01 1.024487838818195717e+00 1.116714879514334235e+00 9.960540848450964990e-01 1.015863355160746329e+00 1.058796584287463149e+00 9.977074118018693927e-01 1.023311446039379291e+00 1.075679636990340526e+00 1.071683495733709801e+00 1.095125151539594555e+00 1.009858618944465825e+00 1.042318421188450195e+00 1.038974596427713282e+00 9.973989527108747533e-01 1.008165327454135562e+00 1.079476199728590657e+00 1.059453118649907655e+00 1.047036369605948591e+00 1.005460061544169115e+00 1.081997725741149941e+00 1.059880755988971135e+00 1.020376671371450383e+00 9.751766463969514520e-01 9.989627252271561231e-01 1.091748778921714846e+00 9.744756940180859806e-01 1.020376578926631028e+00 1.066470595800852905e+00 9.967261948741957811e-01 1.101699043685412827e+00
1.024028653341295447e+00 9.948082138466886049e-01 1.024182223977086581e+00 1.117900879787402602e+00 9.954482067278815904e-01 1.014411870759427181e+00 1.063108983288480802e+00 9.985805912057440503e-01 1.025142128293872412e+00 1.074875041951388166e+00 1.070278057918562009e+00 1.090290101316950366e+00 1.010122433893709148e+00 1.042839274627072488e+00 1.039115130629296724e+00 9.973525914700307471e-01 1.009309308755254708e+00 1.078070479398035575e+00 1.059525017186941920e+00 1.045497226057975793e+00 1.005165393157154252e+00 1.085389404377982814e+00 1.061359833219230664e+00 1.022902256321830183e+00 9.754588587307897463e-01 9.991820069627267431e-01 1.086170414272188189e+00 9.753004913482699045e-01 1.021054472621408582e+00 1.066275322859654429e+00 9.983103477246954016e-01 1.098601711410250426e+00
1.024145345722696998e+00 9.933614604473202103e-01 1.023529041240008208e+00 1.119048716583790126e+00 9.949097520691132512e-01 1.012849466286450451e+00 1.067099871604897166e+00 9.987215126709624302e-01 1.026965576813907433e+00 1.074040080487405735e+00 1.070084495428908600e+00 1.085388754825096891e+00 1.010298414269136469e+00 1.043419386342788302e+00 1.039380718291839756e+00 9.974463563876986294e-01 1.010600035745046643e+00 1.077128600501905842e+00 1.060464085689504232e+00 1.044512982113336319e+00 1.004530948302413629e+00 1.088052026914978709e+00 1.061518163536514958e+00 1.024896056493844076e+00 9.759138361204783285e-01 9.993206876059860244e-01 1.081075916036150275e+00 9.760123061179203363e-01 1.022064359166489966e+00 1.065658368813135359e+00 9.998216757527841336e-01 1.095751947159137041e+00
1.024130942422200485e+00 9.918097711154394425e-01 1.022143737879802616e+00 1.119480892840536201e+00 9.943205296266940385e-01 1.011223038741534186e+00 1.068091716620684029e+00 9.981360269052131917e-01 1.026734959065793262e+00 1.073115336816281795e+00 1.069740550460960060e+00 1.080671213925794127e+00 1.010398089620073492e+00 1.043984586689377325e+00 1.039811483031265915e+00 9.977264479369768457e-01 1.009736933832965144e+00 1.075815006220679271e+00 1.061961319837956719e+00 1.043949360834753426e+00 1.005123638832424060e+00 1.090590165613972262e+00 1.060805001329759634e+00 1.026771346780925631e+00 9.764556244763906712e-01 9.993906144900407407e-01 1.074404717527455366e+00 9.765976097126995992e-01 1.020258200511397817e+00 1.064677623518212046e+00 1.000987370413988886e+00 1.094746835572186328e+00
1.024005815519382745e+00 9.901917698571851556e-01 1.020859967817054237e+00 1.120478993516939692e+00 9.937348834637679262e-01 1.009619338569792912e+00 1.071361664518300838e+00 9.969234968536795360e-01 1.026187470415773628e+00 1.072057948842718211e+00 1.070526098090114120e+00 1.076305982795674687e+00 1.010448921968775560e+00 1.044487835194229497e+00 1.040408428323906787e+00 9.985506415373207600e-01 1.012964449579069282e+00 1.074636356688868366e+00 1.058832257168693447e+00 1.042681609462170256e+00 1.004250009946970001e+00 1.095418596194569272e+00 1.059646842174784220e+00 1.028509455586814836e+00 9.784975344954276455e-01 9.994015633175251656e-01 1.070966142107144803e+00 9.771007500350408215e-01 1.019410577726826306e+00 1.063407448340945916e+00 1.001748255509698593e+00 1.093186831620480470e+00
1.023722451827508317e+00 9.885735598974101368e-01 1.019731019086536961e+00 1.120627976047451568e+00 9.931789460950528614e-01 1.008112462140561716e+00 1.071787145565334054e+00 9.952465141107019742e-01 1.025355788242713118e+00 1.070865405013122995e+00 1.070727428938387904e+00 1.072429186131644840e+00 1.010461778102794250e+00 1.044919617928820932e+00 1.041110871272980631e+00 9.985343797117597342e-01 1.013642615490354171e+00 1.073498324081772592e+00 1.053151407370108927e+00 1.041352188851500937e+00 1.003981971440326859e+00 1.096630489164589939e+00 1.057621981951232915e+00 1.030109519643675364e+00 9.790131845637926045e-01 9.994021871913326693e-01 1.069030736980986607e+00 9.775838298118215697e-01 1.018494551195969544e+00 1.061899229494825736e+00 1.002654185151456545e+00 1.091658856079252171e+00
1.023262227700089122e+00 9.870481642963723212e-01 1.018097467344825757e+00 1.120394502551335547e+00 9.926304233220043516e-01 1.006766944171267886e+00 1.073408008707398720e+00 9.933345140000700013e-01 1.027976538784613592e+00 1.069612658231132940e+00 1.070128352264505978e+00 1.069116055888027050e+00 1.010437578479810306e+00 1.045297922883469344e+00 1.041511567417649164e+00 9.984385293294381070e-01 1.014405358247613798e+00 1.072242691136028325e+00 1.046953743787717883e+00 1.041104083538453295e+00 1.003684811623068773e+00 1.098130534195919328e+00 1.054814229771670941e+00 1.029775416841723246e+00 9.794306787635775891e-01 9.994398251560411284e-01 1.063292443241148799e+00 9.780909313293265628e-01 1.017618514424301068e+00 1.060183900903177046e+00 1.003165945714715290e+00 1.088538773322657249e+00
1.022498119330780497e+00 9.856832336889943535e-01 1.016372766002692218e+00 1.120849669929977033e+00 9.921259134063336038e-01 1.005645572263471177e+00 1.073987170540386504e+00 9.913919799473056571e-01 1.025462337261720647e+00 1.068241445310383009e+00 1.070212027080335027e+00 1.066366454399189756e+00 1.010361916309500563e+00 1.045647725742087086e+00 1.042113836739777755e+00 9.982954896599239847e-01 1.014118438001548217e+00 1.070768858969349591e+00 1.046808007424855802e+00 1.039725017026704723e+00 1.003348403798711264e+00 1.096848901910606466e+00 1.051921021459558458e+00 1.031230657243033644e+00 9.816317361373781969e-01 9.995362475330638041e-01 1.061306344192590734e+00 9.786166324825584795e-01 1.016812713043848015e+00 1.058246652290465661e+00 1.003624796168569366e+00 1.088556501235892648e+00
1.021840091853297938e+00 9.845387922379948975e-01 1.014718187986453524e+00 1.121124155470756723e+00 9.917676440943289373e-01 1.004765068860525856e+00 1.076131091096807602e+00 9.895459633115623044e-01 1.021177945254856390e+00 1.068121794230487476e+00 1.070166288575823188e+00 1.064139031128983337e+00 1.010237965432400076e+00 1.045945176537654842e+00 1.042519812292201475e+00 9.980930707885816711e-01 1.011134696371758679e+00 1.069171653364640262e+00 1.045330594332155361e+00 1.038306256672587136e+00 1.002989566724881820e+00 1.096987507444366683e+00 1.048502117846374482e+00 1.033695575646863984e+00 9.804175596171211815e-01 9.996713855055705533e-01 1.061769490636928603e+00 9.791016421727574137e-01 1.016654734282523398e+00 1.056295087387756348e+00 1.004052345384252032e+00 1.086897082712910079e+00
1.021129586755604279e+00 9.836643144663190785e-01 1.013284231436432758e+00 1.120828552024389024e+00 9.916074993009682537e-01 1.004052751607313887e+00 1.076550309046460763e+00 9.878797905265529478e-01 1.020308639830509678e+00 1.066862017925620743e+00 1.069989130674470434e+00 1.062362495308737165e+00 1.010087563950381462e+00 1.046116402701944947e+00 1.042109047264987653e+00 9.978114596022024108e-01 1.011969600669735847e+00 1.067596026821101329e+00 1.044773300627826584e+00 1.037654178017411777e+00 1.003044156772747053e+00 1.095228442975250127e+00 1.045051322928577386e+00 1.034989289123672052e+00 9.807601830985368530e-01 9.997964098707964320e-01 1.058374604223466964e+00 9.794360758431752689e-01 1.015801284838515395e+00 1.054332385203336830e+00 1.003938804862845258e+00 1.086852454369210186e+00
1.020417198947113802e+00 9.830817526881384660e-01 1.013732695347579815e+00 1.120782548847452320e+00 9.916177577135503185e-01 1.003360091033514534e+00 1.077544125144610065e+00 9.864367357836077987e-01 1.024406716561666153e+00 1.065562324609607536e+00 1.069751002686067709e+00 1.060960351719752781e+00 1.009917932447860878e+00 1.046104971625037905e+00 1.042012167173643755e+00 9.974450974291941829e-01 1.012830687764797233e+00 1.066039294599139042e+00 1.043353209651191271e+00 1.033686334294553477e+00 1.002156349843380090e+00 1.095049762605271315e+00 1.041659484562362570e+00 1.037685065626808845e+00 9.804682431006990218e-01 9.999099277695886467e-01 1.058273565730659227e+00 9.795536183452545620e-01 1.015908816583865004e+00 1.052434342476816331e+00 1.005342499437728021e+00 1.082410497938399274e+00
1.019799144160115745e+00 9.827949908775733823e-01 1.012752667878959789e+00 1.120643423539779526e+00 9.917042960300856969e-01 1.002095297690075659e+00 1.077735394383933176e+00 9.852291388252671922e-01 1.023758265942812384e+00 1.064143167100754628e+00 1.068156729679682115e+00 1.059856660907323445e+00 1.009719242223630298e+00 1.045891650583624655e+00 1.041793028669133703e+00 9.971932717953005954e-01 1.012401513191714120e+00 1.064610318344674900e+00 1.044211399120009709e+00 1.033595297061179474e+00 1.003398372042489051e+00 1.095239872228650713e+00 1.038530360894451832e+00 1.038604644007196320e+00 9.807058383600177898e-01 1.000032357848496867e+00 1.058032569156782010e+00 9.795382304224395931e-01 1.015491337846970543e+00 1.050662460471430082e+00 1.005076306588784663e+00 1.084109608561951488e+00
1.019321768040718279e+00 9.827904954962478623e-01 1.014119612405286475e+00 1.120400299055730686e+00 9.917289690683724901e-01 1.001205134605385627e+00 1.075497211035670198e+00 9.843768900648846021e-01 1.019857550794243117e+00 1.062569686652758305e+00 1.068173747472205948e+00 1.059001797707031178e+00 1.009481713749066145e+00 1.045487237321431007e+00 1.041353295862265327e+00 9.975268716353263843e-01 1.010441534076585990e+00 1.064350408350826616e+00 1.045588442458567968e+00 1.034356728592529917e+00 1.003381417551980626e+00 1.091880413781285641e+00 1.035291841595830986e+00 1.039390881899997954e+00 9.807829624892793197e-01 1.000199338870885413e+00 1.058477318693912927e+00 9.795197815567843191e-01 1.014977193696505076e+00 1.049027920629695299e+00 1.004943146691586797e+00 1.082660889640287838e+00
1.018960068363120586e+00 9.824943705031877750e-01 1.013471088521387342e+00 1.119982446785411367e+00 9.908784755844465275e-01 1.000237502712805648e+00 1.074228606303553102e+00 9.836713037714117647e-01 1.019283983712562680e+00 1.063792124533753380e+00 1.069056318000170203e+00 1.058382572320388570e+00 1.009204940576601484e+00 1.044924679259532585e+00 1.040241901767991806e+00 9.970573543658892701e-01 1.014926863872422480e+00 1.063053845384189344e+00 1.045833598162097866e+00 1.031574764744221051e+00 1.003534753821309744e+00 1.087382730494768968e+00 1.035431434048205146e+00 1.040105258858269099e+00 9.806475032610489917e-01 1.000439811701761661e+00 1.056129717059609563e+00 9.795907592266689390e-01 1.016241181969407270e+00 1.047595330366726030e+00 1.004752695265808571e+00 1.081225378865408704e+00
1.018673572567990293e+00 9.828662699989125784e-01 1.013581110382787420e+00 1.119305296838437158e+00 9.919334104973864807e-01 9.992961661738680723e-01 1.072889050268244882e+00 9.832209540125450564e-01 1.018731244744377262e+00 1.063259578218619605e+00 1.069101015725179460e+00 1.057975583596086677e+00 1.008885163632033288e+00 1.044208095714422413e+00 1.039313705634174800e+00 9.967649246693340848e-01 1.013647968163907898e+00 1.061792198503736184e+00 1.046697543611826431e+00 1.029710505109824981e+00 1.005395903983653749e+00 1.084288862581707535e+00 1.032992078831933780e+00 1.040772582417049286e+00 9.793176760095539946e-01 1.000743644762241313e+00 1.053798611594818802e+00 9.798044013891374915e-01 1.019705416234343298e+00 1.046347783415816801e+00 1.004448973633936149e+00 1.079810327244559165e+00
1.018406015037459866e+00 9.833205779769575994e-01 1.011323803158801216e+00 1.118282758607819671e+00 9.909297221340828132e-01 9.984608278888017496e-01 1.071973831754738260e+00 9.829496037221989724e-01 1.018209693792554882e+00 1.061758277504576853e+00 1.069098026459823547e+00 1.057738294851152894e+00 1.008515686962150326e+00 1.043327732165328037e+00 1.039025388165507158e+00 9.949972971992337989e-01 1.015908307724935344e+00 1.060254486741251112e+00 1.046423100208422108e+00 1.027598394425977002e+00 1.005831238341756029e+00 1.081271155891078806e+00 1.031265508252532159e+00 1.041376132301906399e+00 9.788831845338382687e-01 1.001066911494518097e+00 1.051152503190157628e+00 9.801441616678248092e-01 1.019793269178729034e+00 1.045245845540263341e+00 1.004032633717378165e+00 1.079494884813812394e+00
1.018076016832882402e+00 9.846847120912178841e-01 1.011391008085093191e+00 1.116841720814997885e+00 9.903880727922053095e-01 9.977480031433139107e-01 1.072687781863296497e+00 9.829033583549806607e-01 1.017741526751368530e+00 1.060413188717103328e+00 1.069305771033831176e+00 1.057617814114823807e+00 1.008098534900946586e+00 1.042294436849662054e+00 1.037323480996869662e+00 9.940752028672158458e-01 1.017374892287618904e+00 1.059412995496055832e+00 1.045588903412480120e+00 1.026488379960518449e+00 1.006284325051421957e+00 1.078306118510375278e+00 1.029475618475791832e+00 1.042761429665064465e+00 9.784915701569579793e-01 1.001378324708577461e+00 1.046802462173756165e+00 9.805292817295828689e-01 1.016810965015656043e+00 1.044239636572712682e+00 1.003513325889205943e+00 1.078192470577392870e+00
1.017617403958019029e+00 9.850763126165292816e-01 1.013523359456621309e+00 1.115287165533867197e+00 9.898502131993797137e-01 9.971321634620983199e-01 1.071526323164327499e+00 9.843782775527935014e-01 1.017052037145521837e+00 1.059172256655723121e+00 1.068964575053316324e+00 1.057538801333149259e+00 1.007614899164759992e+00 1.041140328567557560e+00 1.035720707854479450e+00 9.940436936660900225e-01 1.016045620069505162e+00 1.057967793577176963e+00 1.045359692088315029e+00 1.024973723820916005e+00 1.008331863161777475e+00 1.074441038968504403e+00 1.027234056100315041e+00 1.043311411155652957e+00 9.792633706579496611e-01 1.001651196369113039e+00 1.044082875684219314e+00 9.808440396793544069e-01 1.016305561813258374e+00 1.043298150570256766e+00 1.002896033677914023e+00 1.076888698445144676e+00
1.017043226416777690e+00 9.865031213324813031e-01 1.013817947853113521e+00 1.112883582409182726e+00 9.893351002975271369e-01 9.966117281944744111e-01 1.070329573132704715e+00 9.844085451552370136e-01 1.016635688976605723e+00 1.057914913264051737e+00 1.071481696449507526e+00 1.057443146847417026e+00 1.007041570323512270e+00 1.039899345091477301e+00 1.034241603345958938e+00 9.942733840968677184e-01 1.018322449318331158e+00 1.056453549534069225e+00 1.046115540865974358e+00 1.023370286990537448e+00 1.008618236208939978e+00 1.069611219833259241e+00 1.026708411388517428e+00 1.043791644689926246e+00 9.778752476307895902e-01 1.001918299360641695e+00 1.040506221917036456e+00 9.814067477744103929e-01 1.016434735887630447e+00 1.041497966931262509e+00 1.001222108934135990e+00 1.075562053671043516e+00
1.016432191873818836e+00 9.870585610830834300e-01 1.016470193738810535e+00 1.110072021134867581e+00 9.900196839096305768e-01 9.961911460724306444e-01 1.068359617546378537e+00 9.843724845956904890e-01 1.017462154517191131e+00 1.056556441616099740e+00 1.070163836517074918e+00 1.057321387245219402e+00 1.006375908634981053e+00 1.038595890427192137e+00 1.034732447220099383e+00 9.938535751209335301e-01 1.016981948935874014e+00 1.055067442273788014e+00 1.045824875135392462e+00 1.021813863079609419e+00 1.008779792298077016e+00 1.065379546515104581e+00 1.024395182698241147e+00 1.044167765584012475e+00 9.775458516449020419e-01 1.002223450017987405e+00 1.038056653160186027e+00 9.816266706268870212e-01 1.016034043744689086e+00 1.040626249964466954e+00 1.000691249352474221e+00 1.074162509184325875e+00
1.015822516769177453e+00 9.877021574336621867e-01 1.016832113476949573e+00 1.107322577205412939e+00 9.896392997645853118e-01 9.958159691417790560e-01 1.066409549244786259e+00 9.842487938362296518e-01 1.017384659322318585e+00 1.055078720770953993e+00 1.072970197020094885e+00 1.057178146332476310e+00 1.005626718882218551e+00 1.037269723988618830e+00 1.032177738270140699e+00 9.935253085614825785e-01 1.016124566574512000e+00 1.054763500222212880e+00 1.045502678050742373e+00 1.020692949779626657e+00 1.009146573308071781e+00 1.061727011155330302e+00 1.022058634887510919e+00 1.044361956298087923e+00 9.787861174764338479e-01 1.002576523852363843e+00 1.032776012658786824e+00 9.818134144545844766e-01 1.015549304795333230e+00 1.039747475135003318e+00 1.000042331801941131e+00 1.072608666031081182e+00
1.015166464600059770e+00 9.883793697831905201e-01 1.017120899766932096e+00 1.103841904473711333e+00 9.892913088565105095e-01 9.954465140034904902e-01 1.063898304362882907e+00 9.840445738969610945e-01 1.016913001620968204e+00 1.053518769324267357e+00 1.070052076935400942e+00 1.057013930706031113e+00 1.004845202892340472e+00 1.035937489695033964e+00 1.032822302689965666e+00 9.924143586237971215e-01 1.014711506024542409e+00 1.052807056690161280e+00 1.044861259671004516e+00 1.019523053626970599e+00 1.009025122233604188e+00 1.058087344413451314e+00 1.019676266466214010e+00 1.044350364667737008e+00 9.782303883765595121e-01 1.002962697330273878e+00 1.034376081965837413e+00 9.824759421219494415e-01 1.014850194614925094e+00 1.038830425211197284e+00 9.995074431151755867e-01 1.070838404416321721e+00
1.014388362826468715e+00 9.890399532630377299e-01 1.017326165809873117e+00 1.100077089363212579e+00 9.889945372955935010e-01 9.951144492847191492e-01 1.063434833221012177e+00 9.837797991211610915e-01 1.016334484285920103e+00 1.051918872294059115e+00 1.071641456958350558e+00 1.056825599904319901e+00 1.004080887263964161e+00 1.036789915701680664e+00 1.030997307218898484e+00 9.909484762996880747e-01 1.015441923347142783e+00 1.051492797776647947e+00 1.043624955132161025e+00 1.019815276571007123e+00 1.008709303961029313e+00 1.053296171022130912e+00 1.017282190026294941e+00 1.044189654638100206e+00 9.818572311008428866e-01 1.003345312631668040e+00 1.031202104215337867e+00 9.825915656873341897e-01 1.016162882736919348e+00 1.038613233423400617e+00 9.990614658705665452e-01 1.068843546397517885e+00
1.013440867313194493e+00 9.896513553890744497e-01 1.017460650393615662e+00 1.096068349648612550e+00 9.887637008532678129e-01 9.948525350506479681e-01 1.061577692515045745e+00 9.834667186772259040e-01 1.015021921223667745e+00 1.050281265190576185e+00 1.067945346363084358e+00 1.056587249135421791e+00 1.003367988857313486e+00 1.035447401671077738e+00 1.028962566911851395e+00 9.903479675184050368e-01 1.015639836373125160e+00 1.050012326706627919e+00 1.042177029941777855e+00 1.017276561924147282e+00 1.007485579499219464e+00 1.052036535174235343e+00 1.014794721612653827e+00 1.043961887692216095e+00 9.800046111741655963e-01 1.003698506329083306e+00 1.027479106093970973e+00 9.827138241344736125e-01 1.015917231887307093e+00 1.037801428838153850e+00 9.981698166207980671e-01 1.066153166234649063e+00
1.012308883163392847e+00 9.902129021665005970e-01 1.017374922019339545e+00 1.091833207699690833e+00 9.894191053447282114e-01 9.946733196030731472e-01 1.059566004589030275e+00 9.830953836223714770e-01 1.014763041382476638e+00 1.048611345460844779e+00 1.065085269038138716e+00 1.056295293789814238e+00 1.002696958687230078e+00 1.034103073892989277e+00 1.028763728703351532e+00 9.893835507847176247e-01 1.017149100943334661e+00 1.048644063118448599e+00 1.044159795596238283e+00 1.014851481326445759e+00 1.006787876099694667e+00 1.049705035545233756e+00 1.012538906056321242e+00 1.043703174782384169e+00 9.779371890587545968e-01 1.004031859901008072e+00 1.025018525577470863e+00 9.828676819433332934e-01 1.016614383881943029e+00 1.037040671413524517e+00 9.980686745811760963e-01 1.063959748456237087e+00
1.011049095569040324e+00 9.907701124251013791e-01 1.017058882553428578e+00 1.087419330073531754e+00 9.894049377772471399e-01 9.945505978945513581e-01 1.057750469591185682e+00 9.826784018055194636e-01 1.014519785811784924e+00 1.046908658217320154e+00 1.060235086581919450e+00 1.055982797689727803e+00 1.002020811220214247e+00 1.032756738299291488e+00 1.026637828479473269e+00 9.882086588748844047e-01 1.015162655700340588e+00 1.047447729920768289e+00 1.045139531252836429e+00 1.012310785847918559e+00 1.006001940651733539e+00 1.046927563739024070e+00 1.010495976894588699e+00 1.044104509145269422e+00 9.774157949790888145e-01 1.004359114842151124e+00 1.022464174699731165e+00 9.830625090097354635e-01 1.017793966547249740e+00 1.036325643353515513e+00 9.975553930838105821e-01 1.061783347064263028e+00
1.009817700236464111e+00 9.913469254146367593e-01 1.016912100684286502e+00 1.082928950531816259e+00 9.894698389230427438e-01 9.944456909276729872e-01 1.055895407120259311e+00 9.822379477365379419e-01 1.014487030777849519e+00 1.045209527589644916e+00 1.057306618120538610e+00 1.055696756021666127e+00 1.001322134001900732e+00 1.031386212081349507e+00 1.025498168245715380e+00 9.871363920918690971e-01 1.015296539806999077e+00 1.046409372978473806e+00 1.046362613176650136e+00 1.010660943857558003e+00 1.005178693978118876e+00 1.042825825463204348e+00 1.009781358252363814e+00 1.043528395238976225e+00 9.767768453358921521e-01 1.004662876788326331e+00 1.020489753608935901e+00 9.832995719494203035e-01 1.017894232962358148e+00 1.035610662966835571e+00 9.969905836688928158e-01 1.059069468760655441e+00
1.007954510097066381e+00 9.919223060274479087e-01 1.016759419656736885e+00 1.078458678557290940e+00 9.896180160320964259e-01 9.943090874007366464e-01 1.055793992324759678e+00 9.817750863578837972e-01 1.014179897610190784e+00 1.043589573713635588e+00 1.052103743975169037e+00 1.055451552471045051e+00 1.000605919635911389e+00 1.029988206862506583e+00 1.022708446016637351e+00 9.863812489425262120e-01 1.013860155813394615e+00 1.045381876862406134e+00 1.045567609971801204e+00 1.010682800027925321e+00 1.004369077486478856e+00 1.043359032639809225e+00 1.008878338704144673e+00 1.042704108163146293e+00 9.748221425831850029e-01 1.004899503605585442e+00 1.018615661786815840e+00 9.835506517849613717e-01 1.016622858771621951e+00 1.034855899855485983e+00 9.964355285522467076e-01 1.054660186463734384e+00
1.007091123333760718e+00 9.924500589992806265e-01 1.016073139549882098e+00 1.074072371349408472e+00 9.897692228147763061e-01 9.941265197059446779e-01 1.054192233768245446e+00 9.813016841221724462e-01 1.013970850506551669e+00 1.042116489883329278e+00 1.046953556372971272e+00 1.055209616710576448e+00 9.999154225868686074e-01 1.028566778222733236e+00 1.020779519672196711e+00 9.860194566326651033e-01 1.015565298197145250e+00 1.044375510046023470e+00 1.043489962159309226e+00 1.008995565048592002e+00 1.003597940645192699e+00 1.041806802466716420e+00 1.007462041921990403e+00 1.041649479330994721e+00 9.790114387768626969e-01 1.005074868817440681e+00 1.018525713943933653e+00 9.837501086409342621e-01 1.015172511275398870e+00 1.034046417256132555e+00 9.961304972408637770e-01 1.050801092582024587e+00
1.006345413154064117e+00 9.928978558933513332e-01 1.015864814216841605e+00 1.069830196908142073e+00 9.898618837574272300e-01 9.939446342566257142e-01 1.052436135601676703e+00 9.808371353089585520e-01 1.010999511919251637e+00 1.040794382145594055e+00 1.042034760733711263e+00 1.054934521130121761e+00 9.993025126337402586e-01 1.027134070590645987e+00 1.018792531655732914e+00 9.851178277124736926e-01 1.011327640680666828e+00 1.043086569533057339e+00 1.040299641657169483e+00 1.007604231006023587e+00 1.002890303583362064e+00 1.039908412667589044e+00 1.005651720997452925e+00 1.040428371558191456e+00 9.831706497480083851e-01 1.005226483858262299e+00 1.015259387106873135e+00 9.838598993791970448e-01 1.014200802674428692e+00 1.033185717538420034e+00 9.957185732099106401e-01 1.047906406767342924e+00
1.005627215893719839e+00 9.932775453605895422e-01 1.015651909746182469e+00 1.065771565861553638e+00 9.898955955278880836e-01 9.938389058144763144e-01 1.052730540965645334e+00 9.803682012437995308e-01 1.010737597819740152e+00 1.039568542904855120e+00 1.037457261611868464e+00 1.054592311608860689e+00 9.987888236578276180e-01 1.025729956179747937e+00 1.018890435977742426e+00 9.851457196023456486e-01 1.012311763229610584e+00 1.041474653418004159e+00 1.039541250019125895e+00 1.004681144298913642e+00 1.002229362774270660e+00 1.034325809303379806e+00 1.004592290705285107e+00 1.039095477813683388e+00 9.830338843281944960e-01 1.005374153069129362e+00 1.014947961782991515e+00 9.839252606337417495e-01 1.013400923630632722e+00 1.032302073105297646e+00 9.953676227552907818e-01 1.046143186812601433e+00
1.004896138292200369e+00 9.936368467327612031e-01 1.014698582451769138e+00 1.061913952732603361e+00 9.898667613568330470e-01 9.938377615898311701e-01 1.051021577954513342e+00 9.798609495751814391e-01 1.010489811619638800e+00 1.038345996687829231e+00 1.032327283684339569e+00 1.054151839897522480e+00 9.983763495929807164e-01 1.024404086304563144e+00 1.016449560702455734e+00 9.851082859185090745e-01 1.006182577167256564e+00 1.039587690949591137e+00 1.037201079180008589e+00 1.003020769334701301e+00 1.001402084629362310e+00 1.030924844656763595e+00 1.003664313262223384e+00 1.037713770860976048e+00 9.826901078331862216e-01 1.005522678748360210e+00 1.016278154338871254e+00 9.840117931312128974e-01 1.013241708298646682e+00 1.031411982245383552e+00 9.950787623897417999e-01 1.046630568815122064e+00
1.004161865527045006e+00 9.940427826731353944e-01 1.014493572482255690e+00 1.058245848922114263e+00 9.897309064436449200e-01 9.939172048103013246e-01 1.049220376590698223e+00 9.793173702899459210e-01 1.008113210003716675e+00 1.037064479719074672e+00 1.028621487205280571e+00 1.053614946870298663e+00 9.980275288336871720e-01 1.023191738786029426e+00 1.015065588853339973e+00 9.838870449073291446e-01 1.008066435222349844e+00 1.038634544445838692e+00 1.036092571953988850e+00 9.993416026605628222e-01 1.000588438637348032e+00 1.029362376226399922e+00 1.002872633802557312e+00 1.036278539243034036e+00 9.821594113496483480e-01 1.005675539777200589e+00 1.014341222740191562e+00 9.841625501477568871e-01 1.012497759153667243e+00 1.029849062453787933e+00 9.953972607380983106e-01 1.047261266699854421e+00
1.003454970736952667e+00 9.945494143142122878e-01 1.014377202552283919e+00 1.054780603842590425e+00 9.894604040634149555e-01 9.940149031053515660e-01 1.047549099196060540e+00 9.794814414067449793e-01 1.008081481158144888e+00 1.035708222409395862e+00 1.025280095363126920e+00 1.052979675291056072e+00 9.977145147619536081e-01 1.022077549912105976e+00 1.015495939491908528e+00 9.835922399922122361e-01 1.008047814261153974e+00 1.037693914575181564e+00 1.032492549888612610e+00 9.969353999166205016e-01 9.996008128064514109e-01 1.027083298157935420e+00 1.002459910164494206e+00 1.034742662694136728e+00 9.814352987812824392e-01 1.005787716533414144e+00 1.013017075013574964e+00 9.843957513309204987e-01 1.011764510665129402e+00 1.029000000146914617e+00 9.953391820690926650e-01 1.045620844306255570e+00
1.002771948552001247e+00 9.951579390705047601e-01 1.014314244315415170e+00 1.051332758046551463e+00 9.891268131886877812e-01 9.940513487538269466e-01 1.043668228344204696e+00 9.790207338589257402e-01 1.008140204116252603e+00 1.034293557031890520e+00 1.024482808232490383e+00 1.052220251483855007e+00 9.974450107876312588e-01 1.021022828378478797e+00 1.016736282084582221e+00 9.831142657238967075e-01 1.006676000083629230e+00 1.036497074152577857e+00 1.029767269088951664e+00 9.964510880089462175e-01 9.984133415915737997e-01 1.023591179943547091e+00 1.001900688636299330e+00 1.033081488030263895e+00 9.806085737584899764e-01 1.005802013715404675e+00 1.011140447910354956e+00 9.847311680040758963e-01 1.011094884033292729e+00 1.028177926766776773e+00 9.953467214805363783e-01 1.044470154247617799e+00
1.002043789521567474e+00 9.958069652948717820e-01 1.014253024718960505e+00 1.048186404924462911e+00 9.887740339859070193e-01 9.940011161310570165e-01 1.041574448768779027e+00 9.787169012236789367e-01 1.009209050441378208e+00 1.030888729933654879e+00 1.021546297742828013e+00 1.051322009567075444e+00 9.972205078827510727e-01 1.019970457075736414e+00 1.015425642432115083e+00 9.798288405317041594e-01 1.005752238637176443e+00 1.035295232620535355e+00 1.029117570470881260e+00 9.940834272121852333e-01 9.971015310835041889e-01 1.020155045520710235e+00 1.001780613651226393e+00 1.031292148612720450e+00 9.779181588480797549e-01 1.005763275048770611e+00 1.010459535148098276e+00 9.851458947292620616e-01 1.010291738259530003e+00 1.027372116710543182e+00 9.953778616379648225e-01 1.042891324391898911e+00
1.001217717589342637e+00 9.963391427776594478e-01 1.014153848031764449e+00 1.044118732184732723e+00 9.884356768516939784e-01 9.939309461385372746e-01 1.039559855385311149e+00 9.786099190919859137e-01 1.009349159987173339e+00 1.029445040415220891e+00 1.017207013258083714e+00 1.050304653110714082e+00 9.970369248361430348e-01 1.018868135282203546e+00 1.015634552158032111e+00 9.791838354276601875e-01 1.008377938251080241e+00 1.033935743748847225e+00 1.028510729982923033e+00 9.902113889130975677e-01 9.957867996488438678e-01 1.016975222537230161e+00 1.001521240779720934e+00 1.029443447176058735e+00 9.770355220109867567e-01 1.005752867295766739e+00 1.008993974722943721e+00 9.855639012640099450e-01 1.010597993197993150e+00 1.026560349114460147e+00 9.957984798660945991e-01 1.041356062892039080e+00
1.000297921076366725e+00 9.968587851524001175e-01 1.013270391659802705e+00 1.040864098633389689e+00 9.881896605897676489e-01 9.939623730776947497e-01 1.037624283664223768e+00 9.786928799983676264e-01 1.009463675452044518e+00 1.028001989967348706e+00 1.019617061921941348e+00 1.049215061499424895e+00 9.968817383986182667e-01 1.017710691121876510e+00 1.013330024368170879e+00 9.786159941969169163e-01 1.007628596248983266e+00 1.032726049683191372e+00 1.027957600417746420e+00 9.886944764963442323e-01 9.945415219205995250e-01 1.016741668022113299e+00 1.001363715918199615e+00 1.025414864086947375e+00 9.761239597451917271e-01 1.005822128856601161e+00 1.008005835385431093e+00 9.859707891678786140e-01 1.009328520352662517e+00 1.025708138251670842e+00 9.967971942979071409e-01 1.039783945134575172e+00
9.993320323275958206e-01 9.972615711547081485e-01 1.013056990933590473e+00 1.038210654015726542e+00 9.882892222159724849e-01 9.941741428742200126e-01 1.036105689793834772e+00 9.789052689117828665e-01 1.009531151863882759e+00 1.026549539144239631e+00 1.016617088845710004e+00 1.048094516316382618e+00 9.967627988370204584e-01 1.016534195233526061e+00 1.012346474542778152e+00 9.811566322136309193e-01 1.007673841995342601e+00 1.031233363968774963e+00 1.027465446312573638e+00 9.870803847561032685e-01 9.926003501838098764e-01 1.014619827359959148e+00 1.001300011453710059e+00 1.024311876049319725e+00 9.752139352134591155e-01 1.005959177027664575e+00 1.007767998136862797e+00 9.864251835061933482e-01 1.008494031834730409e+00 1.024806170672643679e+00 9.967637782223539578e-01 1.038147736888995087e+00
9.983643689863325177e-01 9.975791347752503979e-01 1.012766047585812013e+00 1.033457914989874604e+00 9.863620571070400578e-01 9.945688843975797333e-01 1.035212153961970083e+00 9.797836414095140167e-01 1.009516720961919356e+00 1.025083616187520086e+00 1.013978563970948654e+00 1.046957911149477338e+00 9.966910780829608685e-01 1.015402159351858957e+00 1.011874408537391634e+00 9.807577255747238487e-01 1.008274989339416061e+00 1.029156551255289376e+00 1.027037639031209926e+00 9.854734728962250001e-01 9.915151265797275126e-01 1.013986662444662290e+00 1.001328409143896536e+00 1.024884913671016751e+00 9.761125603201268319e-01 1.006143875161505497e+00 1.005353180970991245e+00 9.869903587154247315e-01 1.007680583228734550e+00 1.023895408740463253e+00 9.966634935179276011e-01 1.036507573306074459e+00
9.973865840963912488e-01 9.978972616279701002e-01 1.012415000444032209e+00 1.031107400185256484e+00 9.860467933721389633e-01 9.950160759366156737e-01 1.034733708091758242e+00 9.805366685933998294e-01 1.009769818659441709e+00 1.024629592762712704e+00 1.011369323181415147e+00 1.045788142071107929e+00 9.966622696746475496e-01 1.014366227698507039e+00 1.010591893546044284e+00 9.804545396047417150e-01 1.007715620900450748e+00 1.027894572843869092e+00 1.024031864809860526e+00 9.847488092352286726e-01 9.904920119429446723e-01 1.011935638298284257e+00 1.001123727676975994e+00 1.023456385981510008e+00 9.754738404407444774e-01 1.006361213974158231e+00 1.006869359958022736e+00 9.876956125902269790e-01 1.006641932217672952e+00 1.023029209062862099e+00 9.963758265817818094e-01 1.033472075734414464e+00
9.964005588134796643e-01 9.982809151244463886e-01 1.012027664324985032e+00 1.029052468960872213e+00 9.856805807265319741e-01 9.953626107586280858e-01 1.035143229988194191e+00 9.808795584425749059e-01 1.009745967476647799e+00 1.023150738326655818e+00 1.010992889730735422e+00 1.044559657181739709e+00 9.966861368352836203e-01 1.013463010676460163e+00 1.010500879083785941e+00 9.806205554407142477e-01 1.008715440973417588e+00 1.027531406448567886e+00 1.023501136492095842e+00 9.826796148420453569e-01 9.894447198605181848e-01 1.010271984779619547e+00 1.001231621516313064e+00 1.022007074649968539e+00 9.763206952853047405e-01 1.006540074897711801e+00 1.005032777216038786e+00 9.885062938777134933e-01 1.005575641801700337e+00 1.022225338968889785e+00 9.961604649684464574e-01 1.031926851119139510e+00
9.954230007692007609e-01 9.987327192255048836e-01 1.011635676080701485e+00 1.027256374026872088e+00 9.852898622442399779e-01 9.955920823196574565e-01 1.035168349281992084e+00 9.812424964308328335e-01 1.007973861036266738e+00 1.021663574681681563e+00 1.015623070171344011e+00 1.043256009465655998e+00 9.967536663819096532e-01 1.012684878372271946e+00 1.009358499909426721e+00 9.805289529836683782e-01 1.010019841570944044e+00 1.027809056070752902e+00 1.021309659354085353e+00 9.788767682318412211e-01 9.883281151562713918e-01 1.008437252364713377e+00 1.001338908052910481e+00 1.020545989665105013e+00 9.758908289849073103e-01 1.006634058433870882e+00 1.004972415855243995e+00 9.893051003238473307e-01 1.004729950339475986e+00 1.021489415492842001e+00 9.968279308524004012e-01 1.030397942823650492e+00
9.944859582264518050e-01 9.991996643622504948e-01 1.011268033511456110e+00 1.025683468359131600e+00 9.848587703167319685e-01 9.958262195489785418e-01 1.035207053675515132e+00 9.816174459310756939e-01 1.007814998313889099e+00 1.020130271156789004e+00 1.013453477277673542e+00 1.041865535071530680e+00 9.968390691295937467e-01 1.011994259506380223e+00 1.008421509361963064e+00 9.805550724380602823e-01 1.009332295745334562e+00 1.026464610062455485e+00 1.020803958179147708e+00 9.732864895013657591e-01 9.871980508480067140e-01 1.008138113560455018e+00 1.001434823900188231e+00 1.016527293010054622e+00 9.770869774489499004e-01 1.006669755741669947e+00 1.008664126949658790e+00 9.899385598948580167e-01 1.003765740088656155e+00 1.020890733366398795e+00 9.972919443017126406e-01 1.028848947863639562e+00
9.936449353789004180e-01 9.996376037155478844e-01 1.010959301316799452e+00 1.024327994502955086e+00 9.843937164955965935e-01 9.961920228471613514e-01 1.035284954846762417e+00 9.820061917154011555e-01 1.007401259801488980e+00 1.018504886921246966e+00 1.012444739685140149e+00 1.040370978500438248e+00 9.969236642103201929e-01 1.011369659136243548e+00 1.006360047899114818e+00 9.803881679639218083e-01 1.007050059426137567e+00 1.025185577919977442e+00 1.020308915668351135e+00 9.725191017029667373e-01 9.861428895703719943e-01 1.008699330729342813e+00 1.001521158468663852e+00 1.015099980590824513e+00 9.767338511895400366e-01 1.006676139508490220e+00 1.007583007849873535e+00 9.903713960904895197e-01 1.003124825432242906e+00 1.020295868516440052e+00 9.969486820149802142e-01 1.027236335464001282e+00
9.928967895865458138e-01 1.000010102737036721e+00 1.010755331000743107e+00 1.023182706910408468e+00 9.839148639218604497e-01 9.967409036304395453e-01 1.035008294095221881e+00 9.823974592273390094e-01 1.008629423504094014e+00 1.016776876977291799e+00 1.016429617376804151e+00 1.038762763515588050e+00 9.970139121490608769e-01 1.011137248645883835e+00 1.005566782035451912e+00 9.804766251705322455e-01 1.007305875263849071e+00 1.023810244656953250e+00 1.021064287345909927e+00 9.697834233977924434e-01 9.852238368454422357e-01 1.009166223699885956e+00 1.001611256463749822e+00 1.014705465357178316e+00 9.763315754596088025e-01 1.006678584830708045e+00 1.008624645211262827e+00 9.907123512031168477e-01 1.002708786834369370e+00 1.019751170660316619e+00 9.966745321822467751e-01 1.025557374207447081e+00
9.922273710535326474e-01 1.000272515980818122e+00 1.010662818682488195e+00 1.022228954113630461e+00 9.834442387383758311e-01 9.974017971967035212e-01 1.035141974176205126e+00 9.827662165208713718e-01 1.007821184841458217e+00 1.014969858855881313e+00 1.014778973784760119e+00 1.037063925777060192e+00 9.971285655143886650e-01 1.010580050355900150e+00 1.004872691043502853e+00 9.804996179716437554e-01 1.007416829640640277e+00 1.021946223819813371e+00 1.022001673195924720e+00 9.689519740134978631e-01 9.844692381771419365e-01 1.008865483010971786e+00 1.001678220272099740e+00 1.013382443038248093e+00 9.758370853261383315e-01 1.006699157206517592e+00 1.004907764376215429e+00 9.910392353500943052e-01 1.002482311586885055e+00 1.019242803364025507e+00 9.963417718519722577e-01 1.023106256560834870e+00
9.916313520598277753e-01 1.000434065828171182e+00 1.010655316104258405e+00 1.021431783251090852e+00 9.830087113437329105e-01 9.980572655387258685e-01 1.034900200604086828e+00 9.831060245714423607e-01 1.006813989343338323e+00 1.013164048330618128e+00 1.012645680388400971e+00 1.035317919690543320e+00 9.972587626918620884e-01 1.010044556314088293e+00 1.004029330171199330e+00 9.803724462690471819e-01 1.007046577627115580e+00 1.020612971081711562e+00 1.021961717287706239e+00 9.681159026318506555e-01 9.838717993624399583e-01 1.008796319461072066e+00 1.001642635524542468e+00 1.012071298933951313e+00 9.752669519913216289e-01 1.006750859172079737e+00 1.002907012649281171e+00 9.913541303433676122e-01 1.003399645278620023e+00 1.018739036652925423e+00 9.960166934104621728e-01 1.021603054790105380e+00
9.910970879570043524e-01 1.000536612384547164e+00 1.010679552725803676e+00 1.021376497961834717e+00 9.826054994018011968e-01 9.986279855434051500e-01 1.034472428644615860e+00 9.834508266070914884e-01 1.002958445265336840e+00 1.011442337966742544e+00 1.010420493251424690e+00 1.033593293102780919e+00 9.973850648163594679e-01 1.009516055470156992e+00 1.003166974645189891e+00 9.804105794747345337e-01 1.004676062909727774e+00 1.019863926488205452e+00 1.020868902348577523e+00 9.671524811488936280e-01 9.833226352635368039e-01 1.008781936608329266e+00 1.001564648069667163e+00 1.010748146080932663e+00 9.744864580602684567e-01 1.006808457371683341e+00 1.000877805144846144e+00 9.916257938822297113e-01 1.002330645299027490e+00 1.018493119650454748e+00 9.958804741152816886e-01 1.020256015589501963e+00
9.906332298109977730e-01 1.000619832219616478e+00 1.010688248351324425e+00 1.020747414861301827e+00 9.822173721208298236e-01 9.991363707345589651e-01 1.033863607458751721e+00 9.838136589855321912e-01 1.001735216735251788e+00 1.009848679204701449e+00 1.007114482336119776e+00 1.031980461181422060e+00 9.975144571644506408e-01 1.008989494898724804e+00 1.002317458687280949e+00 9.796814047188605601e-01 1.002580933250554418e+00 1.018263693318110175e+00 1.022133642658597186e+00 9.656664108626061838e-01 9.814708681808793633e-01 1.007863231507124091e+00 1.001395130478785589e+00 1.009424768891616697e+00 9.739336390096942075e-01 1.006822385701718225e+00 9.991160850000007088e-01 9.918005494842145886e-01 1.001424321689140973e+00 1.017983231244864006e+00 9.956745241888464992e-01 1.019065972513233387e+00
9.902076032211994949e-01 1.000694926387425188e+00 1.010647624204096040e+00 1.020120240866454697e+00 9.818098658049014826e-01 9.996566114841123341e-01 1.033137548101829006e+00 9.842001928175310166e-01 1.000434741364286007e+00 1.008360695293064158e+00 1.004574635912181657e+00 1.030532770296508582e+00 9.976593328706798713e-01 1.008466002002279316e+00 1.001551165137530841e+00 9.787216142030723542e-01 1.002781520132085546e+00 1.017236094257459644e+00 1.020552571704281153e+00 9.662156877066718774e-01 9.806765714418148594e-01 1.008569053445162789e+00 1.001127448230787920e+00 1.008351411663342079e+00 9.751010893550459135e-01 1.006798312149651098e+00 9.983561730183154737e-01 9.918186527287045084e-01 1.001126766273712665e+00 1.017479806927041874e+00 9.955058865571586590e-01 1.017901112836908650e+00
9.898012745960628189e-01 1.000740015857900955e+00 1.010572066904140476e+00 1.019689639080492594e+00 9.813928825351009300e-01 1.000208778716459745e+00 1.032215770366231133e+00 9.846097239975678539e-01 9.986188263095540085e-01 1.008364150618880517e+00 1.002048197197376034e+00 1.029237307277687252e+00 9.978201681692987490e-01 1.007968821965106399e+00 1.000892552581274408e+00 9.777870497543844630e-01 1.003244807495676572e+00 1.015822825970232213e+00 1.021360233022629238e+00 9.654122979182296893e-01 9.788932456650262237e-01 1.008669633356491513e+00 1.000786106727891145e+00 1.007056479060102427e+00 9.745682027299052974e-01 1.006768175020561928e+00 9.972288643623414828e-01 9.917346806522298053e-01 1.001006714611736070e+00 1.017030352030374285e+00 9.961833526473636846e-01 1.016779684165453501e+00
9.894347228797908400e-01 1.000739787771065092e+00 1.010475968148871972e+00 1.019421226448281148e+00 9.808003410810197664e-01 1.000742743766016130e+00 1.031333332775290490e+00 9.849971811333549931e-01 9.977056452175188106e-01 1.006912526580343137e+00 9.996508812184918824e-01 1.028059593472795186e+00 9.979992329925032601e-01 1.007513966108639636e+00 1.000315137310586744e+00 9.771882419966650968e-01 9.987205905385108107e-01 1.015380990487443347e+00 1.020948094759147828e+00 9.647584899453091056e-01 9.780833420181491711e-01 1.008215853750840774e+00 1.000445072462374130e+00 1.005795492959717707e+00 9.725496856555951863e-01 1.006737763526517337e+00 9.961063439118064133e-01 9.916018535620038099e-01 1.000689262167909543e+00 1.016679765917519296e+00 9.961519513295741257e-01 1.015603853267416978e+00
9.891191619089708675e-01 1.000653502455172816e+00 1.010437031787928541e+00 1.019298362640736810e+00 9.805486666185629918e-01 1.001271247475142623e+00 1.030448930916527672e+00 9.853057275453264152e-01 9.969709938440537433e-01 1.005467466007166744e+00 9.988991068936760032e-01 1.026976675379950965e+00 9.981960524070438989e-01 1.007103485623927153e+00 9.998017067696953752e-01 9.774572591797787702e-01 1.000686649757925428e+00 1.014705669750355810e+00 1.021461287094256321e+00 9.641693122939832827e-01 9.772304880536567540e-01 1.008822525111032764e+00 1.000135234631442493e+00 1.004580924786512508e+00 9.719654177504352122e-01 1.006713324910050833e+00 9.950607140678194851e-01 9.914602794929638918e-01 1.002381118780785840e+00 1.016625217499727674e+00 9.960919616514258834e-01 1.014337262465453415e+00
9.888756806966320090e-01 1.000478832379169791e+00 1.010436347653835609e+00 1.018950534352976778e+00 9.803726635108417353e-01 1.001859803327006082e+00 1.029585528977097875e+00 9.854907572156270668e-01 9.964384514344888366e-01 1.004023275061809883e+00 9.969232778927994421e-01 1.025980212699513006e+00 9.983894625444390547e-01 1.006727255272475974e+00 1.000251553628897172e+00 9.776120279974437333e-01 9.986211049131975548e-01 1.013606180574988969e+00 1.021025695783949860e+00 9.637048815258275614e-01 9.764647749409617328e-01 1.010738495774511581e+00 1.000614893069575295e+00 1.003405442156850791e+00 9.715013557748762851e-01 1.006723992735533368e+00 9.941896589749317226e-01 9.913316063484871599e-01 1.002212826095591369e+00 1.016489528654236363e+00 9.960610857663565465e-01 1.013055252317001553e+00
9.887102381683996466e-01 1.000293649341952085e+00 1.010415523411494210e+00 1.018764505329996073e+00 9.802349214893342211e-01 1.002560111539397392e+00 1.028741042145882245e+00 9.855441632222496917e-01 9.960940438910790284e-01 1.002568952591460061e+00 9.936796394341186334e-01 1.025046850442994595e+00 9.985506695265554677e-01 1.006360173832443472e+00 9.999017827879040921e-01 9.817283932064236884e-01 9.985560568930660352e-01 1.012284914968282878e+00 1.022036815102230101e+00 9.616444084226978273e-01 9.757913911232743986e-01 1.010692919973740667e+00 1.001754384551964527e+00 1.002256608043561981e+00 9.711885785802194526e-01 1.006778444996456745e+00 9.914125863124515492e-01 9.912587622056819869e-01 1.002541452551665824e+00 1.016469574437414813e+00 9.960637817250573844e-01 1.011881472887004696e+00
9.885683011589735392e-01 1.000176657759803245e+00 1.011164101442188823e+00 1.019806380060297890e+00 9.801696713316715437e-01 1.003406350595203556e+00 1.027885182813290887e+00 9.854821810313016961e-01 9.958459134999732010e-01 1.001120169841666740e+00 9.942209332795014509e-01 1.025109317160885825e+00 9.986970202285808673e-01 1.005999386531844841e+00 9.996004545566253841e-01 9.818705014824742339e-01 9.988702577393542281e-01 1.011197386094496053e+00 1.021511425527542594e+00 9.611492018322403963e-01 9.751844248908003721e-01 1.011344765266723567e+00 1.001567716350640458e+00 1.001160792118422016e+00 9.740623516052302477e-01 1.006874844024402416e+00 9.892649622686302546e-01 9.912752156863354758e-01 1.002795166821597528e+00 1.016569009807110957e+00 9.960747904046329815e-01 1.010910277238410870e+00
9.883911026794562904e-01 1.000160028738423135e+00 1.011152084897944503e+00 1.019867802988141614e+00 9.802190413133250457e-01 1.004319640877763709e+00 1.026122531629210854e+00 9.853245720709271627e-01 9.955771730411343556e-01 9.997483083709413076e-01 9.929993792298793531e-01 1.024353863953947785e+00 9.988568602079993530e-01 1.005659839276875855e+00 9.993716020163235791e-01 9.815828081476708489e-01 9.993200613794499532e-01 1.010201372865130898e+00 1.021148627732524350e+00 9.604157535495493336e-01 9.746419942361170818e-01 1.012049662645130077e+00 1.001362551790509592e+00 1.002509341637970453e+00 9.739487773565028705e-01 1.007008423602291591e+00 9.890857113101443332e-01 9.913699409913361293e-01 1.002151131321993294e+00 1.016753353449838970e+00 9.965383336701065797e-01 1.010187475198818907e+00
9.881544168625578939e-01 1.000209562717129241e+00 1.010905717243859803e+00 1.019975318529956931e+00 9.803635584038902229e-01 1.005152613162396458e+00 1.025262760760603076e+00 9.873992336404505687e-01 9.952700953554263208e-01 9.997265914994459823e-01 9.918947410316031332e-01 1.023617865998998511e+00 9.990484858015311609e-01 1.005354182551215780e+00 1.000988207852312684e+00 9.794750585248276353e-01 9.985218498850668700e-01 1.009427686487957665e+00 1.020946892890008062e+00 9.588941893931813842e-01 9.741788690552063423e-01 1.013339029907775579e+00 1.001161636502956975e+00 9.989617529564510656e-01 9.725602070603055482e-01 1.007144534438463301e+00 9.898831853672491743e-01 9.915681988509588152e-01 1.001963405356760317e+00 1.016962848859260582e+00 9.966611993671132819e-01 1.009680551197028597e+00
9.878954669564977698e-01 1.000283902789691926e+00 1.010618377851666860e+00 1.020907842708969504e+00 9.805436989155713601e-01 1.005826371873283387e+00 1.024446385222733680e+00 9.872425111246189156e-01 9.933243948518067912e-01 9.984387680652372365e-01 9.909797394661673531e-01 1.022857379946980450e+00 9.992723751865292270e-01 1.005084875038097847e+00 1.000806395118802650e+00 9.792462155796861634e-01 9.963488984096411372e-01 1.008858051387433230e+00 1.020837394077023896e+00 9.598592360437223636e-01 9.738159108830912736e-01 1.014210450976591016e+00 1.001021044820090689e+00 9.994234205130558824e-01 9.723196022108748782e-01 1.007257653831195254e+00 9.879275676308353349e-01 9.918789428265111230e-01 1.001303744132911122e+00 1.017144947582964587e+00 9.968442722075034901e-01 1.009251948544999333e+00
9.876630028830336583e-01 1.000365468574272221e+00 1.010394775604784634e+00 1.022086087612639416e+00 9.807128557816836567e-01 1.006382435351989679e+00 1.023724395750307270e+00 9.871112187469669452e-01 9.929925850531143849e-01 9.970005805266279886e-01 9.903073398971564689e-01 1.022077095399905877e+00 9.995251019981770124e-01 1.004841958369873112e+00 1.000060913270797158e+00 9.787234146190313400e-01 9.986682395917079180e-01 1.008361408975771534e+00 1.020666673015661940e+00 9.586909470942959199e-01 9.735530014939828281e-01 1.014620830081743641e+00 1.001975297995986613e+00 9.984369171957856448e-01 9.721159019191223383e-01 1.007347210641914126e+00 9.879097261590479295e-01 9.928055780269356978e-01 1.001623696197182056e+00 1.017252240536623109e+00 9.971143258271008003e-01 1.008745116002821129e+00
9.874564513362086293e-01 1.000411195183102953e+00 1.009969580815067269e+00 1.022480070154748066e+00 9.808336659056857698e-01 1.006969952957901260e+00 1.023039528373629325e+00 9.869963360032506516e-01 9.927109363536051889e-01 9.956846906363220340e-01 9.899124809275903214e-01 1.021298738207196299e+00 9.997850875305508422e-01 1.004545217245986333e+00 9.992524839282260762e-01 9.778647430314415523e-01 1.001343200591367832e+00 1.007844915977147870e+00 1.019909341806401137e+00 9.580468652455268463e-01 9.733523198481580652e-01 1.015433957658606667e+00 1.001847136324428567e+00 9.975813997968310254e-01 9.720336304098754487e-01 1.007426917330991545e+00 9.902898999150266945e-01 9.932529431441188272e-01 1.001204538007759215e+00 1.017242013346878471e+00 9.983402959397823517e-01 1.008126691586235246e+00
9.872689981399384029e-01 1.000395797495495120e+00 1.009408694737846668e+00 1.023193974965533659e+00 9.809283615027223346e-01 1.007639521888810119e+00 1.022963254113172127e+00 9.868680919882097946e-01 9.924824616283900447e-01 9.942910969620940564e-01 9.897662249504053378e-01 1.020518885867816694e+00 1.000031028970922220e+00 1.004185874000411705e+00 9.993915556386168131e-01 9.772450978129558763e-01 1.002085858408698238e+00 1.007306363704582264e+00 1.020025163022724612e+00 9.575000161945415034e-01 9.731696178563379318e-01 1.014395296611452890e+00 1.000606010360683751e+00 9.968164413802644841e-01 9.720984687819865799e-01 1.007516225415160838e+00 9.894710631197294326e-01 9.937225869975487846e-01 1.001445746856707508e+00 1.018418534021536592e+00 9.985370062886879117e-01 1.007454645999322995e+00
9.870549738216781721e-01 1.000304205554988224e+00 1.006580666992110240e+00 1.023576537711931689e+00 9.810789168707253483e-01 1.008324352620183273e+00 1.022629737997633903e+00 9.867450428839431575e-01 9.922943452282166898e-01 9.911220517125958196e-01 9.897881494086370191e-01 1.019732644303131819e+00 1.000264412869642960e+00 1.003771761470527712e+00 9.993501087736053057e-01 9.766003542886246835e-01 1.002985206104925808e+00 1.006830492651006992e+00 1.019188276001526061e+00 9.630550017315735456e-01 9.729902674434870447e-01 1.015016855337046886e+00 1.001007767042854102e+00 9.961333647342720532e-01 9.722025852040411253e-01 1.007614463806984606e+00 9.913518218505754653e-01 9.941873971945464072e-01 1.001633040165424982e+00 1.018274818681429217e+00 9.985042808705607564e-01 1.006806631544810315e+00
9.867489773681221710e-01 1.000122727965609970e+00 1.005981844943449444e+00 1.023929813260152644e+00 9.813201932263878602e-01 1.009329380597446146e+00 1.022284391659767477e+00 9.872538652682094629e-01 9.900507421176287792e-01 9.897251575612474594e-01 9.898610611721702091e-01 1.018957199533012892e+00 1.000483786550147247e+00 1.003342720635810981e+00 9.987255630767717385e-01 9.760240597643867755e-01 1.003860739531179824e+00 1.005798656742195707e+00 1.018964754994046817e+00 9.634548772774426117e-01 9.728408232714721438e-01 1.015609964729206505e+00 1.001023549709223914e+00 9.955269496301640819e-01 9.723174261438362054e-01 1.007710711291363692e+00 9.894772301126988356e-01 9.946264354029834553e-01 1.001783542844712382e+00 1.018848320673706676e+00 9.987218747273369779e-01 1.006249452467471217e+00
9.863781586746839247e-01 9.998722252190908044e-01 1.005544462718618748e+00 1.024240773634641499e+00 9.816148878543348166e-01 1.009750390048470559e+00 1.022089431386908664e+00 9.872744598663002469e-01 9.902668432018216782e-01 9.884517917563776512e-01 9.896201599937630711e-01 1.018074729696135661e+00 1.000685520077095658e+00 1.002923470790812566e+00 9.986898948604528981e-01 9.756173385697288758e-01 9.996402640425130492e-01 1.005537257442714383e+00 1.022332396668110599e+00 9.628920581622384400e-01 9.727438408989077523e-01 1.015388854891197568e+00 1.001024464456154339e+00 9.949765438432341957e-01 9.740119783706721046e-01 1.007789309025072244e+00 9.925260755530985746e-01 9.950134749058451300e-01 1.002426036228621475e+00 1.018710296300093576e+00 9.988788707150961788e-01 1.005799214837240774e+00
9.860406945055072425e-01 9.996099382458530913e-01 1.005295329733698173e+00 1.023707470718214996e+00 9.818931014859965112e-01 1.009988085092993204e+00 1.021890536262971327e+00 9.874016226612714053e-01 9.901834447070502199e-01 9.873179826854252550e-01 9.897018775991970330e-01 1.017189190103049867e+00 1.000873808371876894e+00 1.002537508119761167e+00 9.987562664835036852e-01 9.754365624115360900e-01 1.001231954581359274e+00 1.005305782937596870e+00 1.022466260452458142e+00 9.635822328047162211e-01 9.727128738193017155e-01 1.013838014111599239e+00 1.000736145026762891e+00 9.944688855733443411e-01 9.741990139132957749e-01 1.007854310191488745e+00 9.863609982531659215e-01 9.953760159894792237e-01 1.001832936857190326e+00 1.018541331753560097e+00 9.991893021987249268e-01 1.005411812135008853e+00
9.858158772335267050e-01 9.994221514574546106e-01 1.005144055235061895e+00 1.023882515944907645e+00 9.820865179458222460e-01 1.010126194020703583e+00 1.021623899753109965e+00 9.876153184577719513e-01 9.901601009407917653e-01 9.863017216069610571e-01 9.897614719173514208e-01 1.016324284064427985e+00 1.001047664763562661e+00 1.002181381183474329e+00 9.985829972334272497e-01 9.753905780182564600e-01 1.000833758359201742e+00 1.005002250536126240e+00 1.021510793521847926e+00 9.624008027686814515e-01 9.727522099461292093e-01 1.014040674085378457e+00 1.000812135665618774e+00 9.940228203183569811e-01 9.740517288953792763e-01 1.007918237405461825e+00 9.857967660531677945e-01 9.957609538190512755e-01 1.001884156138769688e+00 1.018332655218091354e+00 9.992235628523650215e-01 1.005019237353001138e+00
9.856857086073375074e-01 9.993693389567402940e-01 1.004940688183091346e+00 1.022767551494033311e+00 9.822060689996626737e-01 1.010264090565822226e+00 1.021297695441653497e+00 9.878680421645256171e-01 9.918519447335254480e-01 9.853783712781323256e-01 9.898285363574983453e-01 1.015519884811543205e+00 1.001212614754507957e+00 1.001831473531845651e+00 9.984578923769297232e-01 9.753032183351665330e-01 1.001622438412919980e+00 1.005077729452791946e+00 1.021943653372705541e+00 9.620370296422718903e-01 9.728521960156943926e-01 1.012922370767408653e+00 1.000905686098470859e+00 9.937028868176022156e-01 9.738217496076881918e-01 1.007964271585076954e+00 9.824956023037314523e-01 9.967407236123777547e-01 1.003882044533233042e+00 1.018105258018707548e+00 9.992222918796516140e-01 1.004625119006024914e+00
9.855824803027577463e-01 9.994353331589658218e-01 1.004580513613936965e+00 1.022965622725715118e+00 9.823072389545945970e-01 1.010435454860923343e+00 1.021013883190882821e+00 9.881140230860580020e-01 9.919862999215222077e-01 9.859637770156237657e-01 9.899468157883327679e-01 1.014801305713131097e+00 1.001386447085486742e+00 1.001479251170092732e+00 9.978097872877016439e-01 9.750349090320160617e-01 1.002128466266383189e+00 1.004809689777774073e+00 1.020043360288776402e+00 9.633783596271350280e-01 9.740120781212455725e-01 1.013373742995615334e+00 1.001004164422197862e+00 9.935844848608605950e-01 9.735274969468017403e-01 1.007976429585214939e+00 9.817996839312900237e-01 9.972509503757737148e-01 1.003583286412410569e+00 1.017909828793685856e+00 9.992519218092508204e-01 1.004261647392516776e+00
9.854218041738626033e-01 9.995765049896441212e-01 1.006968372143336898e+00 1.022834178726886201e+00 9.824219758802338331e-01 1.010624122074128772e+00 1.018996241287245974e+00 9.883403318377301794e-01 9.920442986086857040e-01 9.851722696072786611e-01 9.901205109327835263e-01 1.014187849769098815e+00 1.001586245683163456e+00 1.001127082863903395e+00 9.970137486485333156e-01 9.745801827998268330e-01 9.979406870042247801e-01 1.004666145443995573e+00 1.021212992488632620e+00 9.625612438115851432e-01 9.729913492714749035e-01 1.013678923371730045e+00 1.001077212627998092e+00 9.937055681436464116e-01 9.731863354937005939e-01 1.007950645757853092e+00 9.812929728817415542e-01 9.978194352115867805e-01 1.003800629391795152e+00 1.017459515752173971e+00 9.993169395438323832e-01 1.003917301190441647e+00
9.851418938978571127e-01 9.997586138245273535e-01 1.006309083307291408e+00 1.022992485985065869e+00 9.825837644469381793e-01 1.010823943162799665e+00 1.018380710344858997e+00 9.885490278548395571e-01 9.919931129123624736e-01 9.844212106552950869e-01 9.903305891876882372e-01 1.013724011351741616e+00 1.001800721097016345e+00 1.000767334309619061e+00 9.964999384190899034e-01 9.740170597596770063e-01 9.974202346271656694e-01 1.004659055284031766e+00 1.020691092961646618e+00 9.622107120693307314e-01 9.727670480884239579e-01 1.016371093258945812e+00 1.001099227468883690e+00 9.940193413857427718e-01 9.728320786290368671e-01 1.007912928160337396e+00 9.805484599629479270e-01 9.977510957811858150e-01 1.004464327246238353e+00 1.017457246403894455e+00 9.995314517372704266e-01 1.003577698535086160e+00
9.848015701265852018e-01 9.999640352328277304e-01 1.005781608925583548e+00 1.023098414856207672e+00 9.821694754402655603e-01 1.011033586631461478e+00 1.017921014609832087e+00 9.887015023854990314e-01 9.917093378844761276e-01 9.837413290143601774e-01 9.875570659852922484e-01 1.013417558759045267e+00 1.002011532449914144e+00 1.000387111381380922e+00 9.963246326500189154e-01 9.727148710283222144e-01 9.976930520636501099e-01 1.004804408027926366e+00 1.021081438128432994e+00 9.614057924874607197e-01 9.743140139590907856e-01 1.016324316604422018e+00 1.001107288452061761e+00 9.944121732766713073e-01 9.724678759210477752e-01 1.007930944454118460e+00 9.776903019425218222e-01 9.983503754852748324e-01 1.004720840091925638e+00 1.017509784954136132e+00 9.995107898477640918e-01 1.003246121848477168e+00
9.844801670897403989e-01 1.000192822080090638e+00 1.005371078297169873e+00 1.023555713883790963e+00 9.823940207050152473e-01 1.011253675314170319e+00 1.016973907972936964e+00 9.887671725760717178e-01 9.912872385707024447e-01 9.831448409567968838e-01 9.900718079215541367e-01 1.013243229454489747e+00 1.002226173064420633e+00 9.999769701251355336e-01 9.966520696949369151e-01 9.723741122887311628e-01 9.972620584605175198e-01 1.004689837466618663e+00 1.021329075758957927e+00 9.600782250465831336e-01 9.743069083431344923e-01 1.013689419465609642e+00 1.001183593627882118e+00 9.924601519420493956e-01 9.720374487067088287e-01 1.008015164867633873e+00 9.776753970331341081e-01 9.989061631591180657e-01 1.005003156573453849e+00 1.017576128994453155e+00 1.000084360448191712e+00 1.000691302010668471e+00
9.842366398879575096e-01 1.000457092943185078e+00 1.005105189111388908e+00 1.023374203531863369e+00 9.825527109041136686e-01 1.011458530591096361e+00 1.016126182093960217e+00 9.887573778259407531e-01 9.907439683760982385e-01 9.826406613312719251e-01 9.902695624884542136e-01 1.013188832901222858e+00 1.002449088437785907e+00 9.995235168823698446e-01 9.955315951027848831e-01 9.722681647841071584e-01 9.971388388760247246e-01 1.004610702177571646e+00 1.020865918404545436e+00 9.598515213874245777e-01 9.749036187789753560e-01 1.014523362185391964e+00 1.001371331184329527e+00 9.927541509904103112e-01 9.715428448213738744e-01 1.008124549280323690e+00 9.772232154991865594e-01 9.994386476307134393e-01 1.004584384321930424e+00 1.017638133021385949e+00 9.999067150678648819e-01 1.000405819945345165e+00
9.840813537396914112e-01 1.000749992299133861e+00 1.004963525680490743e+00 1.022155468584573734e+00 9.826107183512524657e-01 1.011641489519935266e+00 1.015297699034143575e+00 9.886621430267509281e-01 9.900930028041822206e-01 9.822038760739758567e-01 9.903787693453407481e-01 1.013224441975179912e+00 1.002696288922699575e+00 9.990100488454903838e-01 9.957176277951318433e-01 9.721028452510894757e-01 9.969733765136195025e-01 1.004283162918122363e+00 1.020027432431136694e+00 9.582668057753055413e-01 9.755428742423966071e-01 1.014231933593940038e+00 1.001665101805523594e+00 9.906505245615291333e-01 9.710576431270011577e-01 1.008211060758147148e+00 9.783198379565094527e-01 9.999628634152196716e-01 1.005162850020966170e+00 1.017716135576206993e+00 1.000129336460322316e+00 1.000126775573039639e+00
9.839524554723404481e-01 1.001019570727146979e+00 1.004003459195430548e+00 1.021463139964844391e+00 9.826382652412767316e-01 1.011814718490985365e+00 1.015629010213700001e+00 9.884584683933939075e-01 9.905410639987407562e-01 9.817868654491723746e-01 9.903618475014920319e-01 1.013290978451291791e+00 1.002977408292542449e+00 9.984540403927447683e-01 9.960915574655593296e-01 9.721380170210164318e-01 9.960248376154778871e-01 1.003898969490975457e+00 1.019586936337738337e+00 9.597424773756985106e-01 9.740647899302655732e-01 1.015056327761957533e+00 1.001514498798290242e+00 9.908901427377266868e-01 9.706659252579655783e-01 1.008279718146281478e+00 9.767783226884646508e-01 1.000456171226293156e+00 1.005476004541972612e+00 1.017833647559379440e+00 9.998351411674162303e-01 9.998603114886928100e-01
9.838362049362874284e-01 1.001242995118009738e+00 1.004003453564757731e+00 1.021163093736565886e+00 9.827349840911808743e-01 1.011966657374013812e+00 1.014790004416257219e+00 9.881611153150693383e-01 9.896274647774520039e-01 9.813325915626452955e-01 9.902278347575069750e-01 1.013328514925107449e+00 1.003281273193187717e+00 9.978953240406229774e-01 9.966260806176897580e-01 9.721960594330847361e-01 9.953062111543506951e-01 1.003522078276601226e+00 1.019606201060964557e+00 9.583148819892211012e-01 9.745702314440718439e-01 1.013149600619432045e+00 1.001865111589605117e+00 9.890772096638884570e-01 9.704065509226463826e-01 1.008360886363724340e+00 9.766826204828484848e-01 1.000910461810308405e+00 1.007332987260311619e+00 1.019983176645722134e+00 9.993545707529962741e-01 9.995934496704903527e-01
9.837605155425290793e-01 1.001444171164692865e+00 1.004032999916140811e+00 1.020834866527644325e+00 9.829473463851724491e-01 1.012115266551057102e+00 1.014431561717286101e+00 9.878462472410750594e-01 9.885813862025553123e-01 9.802547369275329547e-01 9.916018538490156686e-01 1.013302076478943770e+00 1.003584656863922842e+00 9.973575331929973586e-01 9.971721628205911792e-01 9.723310559838522771e-01 9.976857663496841999e-01 1.002992538524650534e+00 1.019645759555855236e+00 9.590282230233799776e-01 9.748980381536532791e-01 1.013344334047438178e+00 1.002015348663204186e+00 9.892660034960253368e-01 9.714424105434351642e-01 1.008444853264588437e+00 9.774206235289303324e-01 1.001320855085690464e+00 1.007717061416487869e+00 1.020222525270439995e+00 9.991667573280343939e-01 9.993341227108513136e-01
9.837383066708937918e-01 1.001666844304552439e+00 1.004023201355847661e+00 1.020215455573447727e+00 9.832659785698995014e-01 1.012278656680703826e+00 1.013570632590653497e+00 9.875892896637729068e-01 9.874796428006117344e-01 9.789220815084719307e-01 9.914302367510324787e-01 1.013197012198751690e+00 1.003867417047864086e+00 9.968448490956780539e-01 9.975833978211645636e-01 9.729837088646268173e-01 9.975327697492505363e-01 1.003072883425812023e+00 1.020853912975465239e+00 9.592587737079528720e-01 9.750657734150836031e-01 1.013524901222071506e+00 1.001369044191708468e+00 9.893952285874719754e-01 9.714527831733164032e-01 1.008535753097818510e+00 9.771921690837402918e-01 1.001695859276945821e+00 1.008411009384002410e+00 1.020467673707112555e+00 1.000353987148445700e+00 9.990824403096791873e-01
9.837299179071340438e-01 1.001950759273992464e+00 1.003934472381301735e+00 1.019842844563868312e+00 9.835928395713947614e-01 1.012485641680604953e+00 1.012607275094007386e+00 9.874203583586586008e-01 9.883154830637010946e-01 9.783840785785408167e-01 9.913257464434828137e-01 1.013013668468194517e+00 1.004131225686038853e+00 9.965072821447347184e-01 9.977754149191109256e-01 9.732640518704012145e-01 9.973216283844545949e-01 1.002486313978040666e+00 1.017410423117029117e+00 9.613409295553075884e-01 9.751447497927178132e-01 1.012829224803291739e+00 1.001916605294650209e+00 9.894798184942700248e-01 9.714663052357003226e-01 1.008625566670057871e+00 9.770456728693734938e-01 1.002053100793466323e+00 1.008917724502897073e+00 1.020693920275547617e+00 1.000409503306963099e+00 9.988047082692065315e-01
9.836959194609428137e-01 1.002301079479635648e+00 1.003807207138282642e+00 1.019423105641146687e+00 9.838107591500131477e-01 1.012729440755346655e+00 1.011181549543980651e+00 9.873539028038215148e-01 9.874079984894544859e-01 9.756113749390136203e-01 9.919924160567969995e-01 1.012773373458901949e+00 1.004383660566184888e+00 9.960525102250398222e-01 9.977689807312216663e-01 9.734936516401374584e-01 9.979227446422535008e-01 1.001935706810502147e+00 1.016809489362729080e+00 9.611408348469212548e-01 9.752120607718476331e-01 1.013255743346395565e+00 1.001676285593938509e+00 9.891745564900669141e-01 9.714185124298042595e-01 1.008684957948731808e+00 9.769666166066099944e-01 1.002416823757076303e+00 1.010206795760957510e+00 1.020848462117174504e+00 1.001061797408395959e+00 9.984682151483721402e-01
9.836631733455737381e-01 1.002687514370568689e+00 1.003264000037392023e+00 1.018523595818984662e+00 9.839202828645833288e-01 1.012982559885748923e+00 1.009405061994203212e+00 9.873798775515714166e-01 9.866431468593376275e-01 9.752352813728498715e-01 9.917202341197595139e-01 1.012504518015981958e+00 1.004617805454396384e+00 9.955875819262985926e-01 9.976353242737475702e-01 9.736212358621065821e-01 9.974078470604450519e-01 1.001492711980099592e+00 1.017454574822861835e+00 9.630248823057429020e-01 9.753381880398425130e-01 1.014846629408556744e+00 1.001343770801294442e+00 9.891230285925545207e-01 9.712802849568171748e-01 1.008725468568189010e+00 9.726364910995445312e-01 1.002785155983932475e+00 1.011847596774859248e+00 1.020911196425879242e+00 1.001272605453585429e+00 9.980643639914729137e-01
9.836616615585010992e-01 1.003051211832208800e+00 1.005491997429065254e+00 1.018082579370616081e+00 9.839867525057376385e-01 1.013273055898308739e+00 1.008824897083531846e+00 9.874630555483283612e-01 9.878612401625632700e-01 9.768826148954001809e-01 9.919711719851989074e-01 1.012220926441155466e+00 1.004846351667787463e+00 9.950966321998151454e-01 9.973964150873271262e-01 9.737386554814619899e-01 9.970294510189503523e-01 1.000525103101744584e+00 1.016440774178190676e+00 9.615664792380255177e-01 9.755347259097565393e-01 1.015256636081724118e+00 1.000212688715780063e+00 9.928417025263288620e-01 9.710977386096113495e-01 1.008761807235617702e+00 9.728216590808371755e-01 1.003135231537101824e+00 1.012326957556433094e+00 1.020491843744758320e+00 1.002324798916038651e+00 9.976048672042692189e-01
9.836993102841607994e-01 1.003362851830081226e+00 1.005349243303222506e+00 1.017304362307447807e+00 9.840768640396457823e-01 1.013625109852513972e+00 1.008319819808172646e+00 9.875658734666823424e-01 9.842701498022050632e-01 9.767150542245908174e-01 9.919825429587462162e-01 1.011918230784471406e+00 1.005064993509886762e+00 9.945837735602176544e-01 9.970820257593888680e-01 9.742034093982117060e-01 9.965855623827752918e-01 1.000264283362067186e+00 1.018562114638455585e+00 9.597141608957997505e-01 9.757581165517104083e-01 1.014274950555019261e+00 9.997299489336971545e-01 9.926487344604516538e-01 9.709432938758164600e-01 1.008774510254239143e+00 9.720082156760573300e-01 1.003455035459867029e+00 1.012542028695387231e+00 1.020412826687200569e+00 1.002709006717405593e+00 9.971200107008971747e-01
9.837523231444696981e-01 1.003644479368517306e+00 1.005408378183018314e+00 1.016828041845089903e+00 9.842201096115922310e-01 1.013997472610456585e+00 1.007936555093434938e+00 9.876740887970347771e-01 9.843258802724139667e-01 9.766212050668208189e-01 9.878555494429798189e-01 1.011599932523997936e+00 1.005245827100085698e+00 9.940535916938301186e-01 9.975976672732600470e-01 9.744717972036295306e-01 9.956448000478715921e-01 9.999639643827928914e-01 1.018435728443065180e+00 9.596721861378771923e-01 9.766272954007240159e-01 1.014390876400969255e+00 9.992291099428664003e-01 9.922851130963155075e-01 9.687514059317648973e-01 1.008757247187580974e+00 9.717075783110398213e-01 1.003764024826448997e+00 1.012867126687112984e+00 1.020293618229777710e+00 1.003187089170689328e+00 9.966494359911226564e-01
9.837661628418897797e-01 1.003917965111607025e+00 1.005349368548892119e+00 1.016808881540730125e+00 9.843530651064915649e-01 1.014358864362110646e+00 1.007444884536065066e+00 9.877983413112240152e-01 9.845662070171019575e-01 9.765515900987665754e-01 9.852611486796133411e-01 1.011257452514397581e+00 1.005394662790197513e+00 9.935080245511592745e-01 9.972678269609831503e-01 9.745245019272116282e-01 9.958039380202978741e-01 9.996316787727086428e-01 1.018456774304237866e+00 9.627313214007775510e-01 9.768419437696159724e-01 1.013885856265655416e+00 9.987855627479483855e-01 9.917193486447108963e-01 9.686259480371971486e-01 1.008709025496403733e+00 9.729575823177181171e-01 1.004075785361688622e+00 1.013273445800935146e+00 1.020152636449082051e+00 1.003714819943481551e+00 9.962342779610082744e-01
