# Supplementary material for: Statistical learning attenuates visual activity only for attended stimuli
Source: eLife. 2019 Aug 23;8:e47869. doi: 10.7554/eLife.47869 (PMC6731093; doi:10.7554/eLife.47869)
Supplement: Figure 3—source data 1. — The source data file contains the preprocessed pupil diameter traces (participants by timepoints) for each of the four experimental conditions separately (two attention by two expectation conditions). [file elife-47869-fig3-data1.zip › pupil_unatt_unexp.txt]

9.957416569285012509e-01 9.976845228941791932e-01 1.001029628380587955e+00 9.978775745347479020e-01 9.994546155082693062e-01 1.002301991114348034e+00 9.952127701233952628e-01 1.002929497725131736e+00 9.998762971816802514e-01 9.988485232381646428e-01 1.001232946586151362e+00 1.000950509244404873e+00 1.000490786673549515e+00 1.001524024467991270e+00 1.001176040020754332e+00 1.000681520970676752e+00 1.000593998429767817e+00 1.001881106030454660e+00 1.001099715773596577e+00 9.935713998506199296e-01 9.971006676244288380e-01 1.002857410452051123e+00 1.001565042709636977e+00 1.003953238169698947e+00 1.004336981297130338e+00 1.001034740585705185e+00 9.940128659965565827e-01 1.001288850828692123e+00 1.004102772419331213e+00 1.000186652287755606e+00 1.000580799228458106e+00 9.988735909908580402e-01
9.961177060580684861e-01 9.977851924582613607e-01 1.000933238955956650e+00 9.984361510855521704e-01 9.997198736349862669e-01 1.002065027722350177e+00 9.956753070560049323e-01 1.002552649565938925e+00 1.000094240420723146e+00 9.986206258738067332e-01 1.001038797816879322e+00 1.000925186765575514e+00 1.000463740307866445e+00 1.001464972647492235e+00 1.000642199802720844e+00 1.001799593986032244e+00 1.000642146136824895e+00 1.001423819229640300e+00 1.000891515351238992e+00 9.936526770448883550e-01 9.977965961992706356e-01 1.002825953903759837e+00 1.001421468017215322e+00 1.003444710086022873e+00 1.005537463413207044e+00 1.001036049706842901e+00 9.945589843014845943e-01 1.001268432265785657e+00 1.003679130842578981e+00 1.000038108376359425e+00 1.000369792384410372e+00 9.989730232260486398e-01
9.964425695896408364e-01 9.979616982121398694e-01 1.000861125595630563e+00 9.986717436164004313e-01 9.998681046367646763e-01 1.001843535186373479e+00 9.958151068131182448e-01 1.002150030430990268e+00 1.000249088768523587e+00 9.984643611028536370e-01 1.000819162037315913e+00 1.000880429631564983e+00 1.000446541037656623e+00 1.001421480787646034e+00 1.000332117150639855e+00 1.002070751984094121e+00 1.000892399861815552e+00 1.001001854371769362e+00 1.000646409574007079e+00 9.940711838887583696e-01 9.984710688230887810e-01 1.002575162832320732e+00 1.001312392026479703e+00 1.002914970926236604e+00 1.005343233018079152e+00 1.001093114962239072e+00 9.950983714247558787e-01 1.001256989078531445e+00 1.003443215835400748e+00 9.997887415018552604e-01 1.000141479846798687e+00 9.992656592809093796e-01
9.967515003083204927e-01 9.981368254219017411e-01 1.000798858901152943e+00 9.989188359615380763e-01 9.999477240359970764e-01 1.001628414918715126e+00 9.959631070096666150e-01 1.001705850377170526e+00 1.000366164388471368e+00 9.983894446784269405e-01 1.000510619908443033e+00 1.000831180865361381e+00 1.000416723512333350e+00 1.001359083030927799e+00 1.000363293514793250e+00 1.002178335819592592e+00 1.000813224439716098e+00 1.000639724501511729e+00 1.000387524556930252e+00 9.945594469538078242e-01 9.988338191226936447e-01 1.002032991459513633e+00 1.001222173292793727e+00 1.002371751145351819e+00 1.005249017007275203e+00 1.001158296758664745e+00 9.956162002580863923e-01 1.001200513877745335e+00 1.002779552490810744e+00 9.994605304227252018e-01 9.998553055925152311e-01 9.997616325058220621e-01
9.970975353642248518e-01 9.983442528114178094e-01 1.000762108075403001e+00 9.993523256942359323e-01 1.000022020783591925e+00 1.001430474602066578e+00 9.961763119205575556e-01 1.001211776808170528e+00 9.999048582844438648e-01 9.983919481121599215e-01 1.000109486769507061e+00 1.000770423926098163e+00 1.000370308446458134e+00 1.001298363836211402e+00 1.000491040151117117e+00 1.001672753450794540e+00 1.000816828800882963e+00 1.000403424679743747e+00 1.000595924858673547e+00 9.951687590801563399e-01 9.989845333810301042e-01 1.001660856331103133e+00 1.001122940382964011e+00 1.001878935460331022e+00 1.005045546422137503e+00 1.001169126589724234e+00 9.962484989358456611e-01 1.001079032270667968e+00 1.002093588943129943e+00 9.990841062146978979e-01 9.995565672562375381e-01 1.000108362574395837e+00
9.974705869289901550e-01 9.985106239964536279e-01 1.000739349427751224e+00 9.997961902110833465e-01 1.000132799582789112e+00 1.001260064764820878e+00 9.963802239665342508e-01 1.000696325868565717e+00 1.000103813392906105e+00 9.984782284829286647e-01 9.996697272161089165e-01 1.000676299709382544e+00 1.000329040761820609e+00 1.001184995972497882e+00 1.000623180104177390e+00 1.001101643219538095e+00 1.000889878465552219e+00 1.000307460172467300e+00 1.000334435943848188e+00 9.959654969974135463e-01 9.992403709089132668e-01 1.001279331153678509e+00 1.000973925487476990e+00 1.001486604847725781e+00 1.004723435215633121e+00 1.001085554766631081e+00 9.966492797215970034e-01 1.000917459345413540e+00 1.001490151279501806e+00 9.987025611915804069e-01 9.992873503464300144e-01 1.000393817468659963e+00
9.978332971671932672e-01 9.986453950670393098e-01 1.000715648965577742e+00 9.999122782237201967e-01 1.000298726761934764e+00 1.001100049690191174e+00 9.966161426474434704e-01 1.000168385199208698e+00 1.000358337485140803e+00 9.986089528945848448e-01 9.992635211607941992e-01 1.000592418750777535e+00 1.000302437322805327e+00 1.001025925985843612e+00 1.000686245893325887e+00 1.000653174850195004e+00 1.001059415824667065e+00 1.000290719176387233e+00 1.000642735526023008e+00 9.969149477840550944e-01 9.992142934402825638e-01 1.001206915128331154e+00 1.000748881797466128e+00 1.001189828568680440e+00 1.004251611165932756e+00 1.000902799577529700e+00 9.972310556128304304e-01 1.000742436450110295e+00 1.000968622802766994e+00 9.986718765892119709e-01 9.991065206677511856e-01 1.000556951840495312e+00
9.981685610450233836e-01 9.987719660694133195e-01 1.000667265629371583e+00 9.999235294461548129e-01 1.000473169731533662e+00 1.000928248224446815e+00 9.968788451003194329e-01 9.996487096588200227e-01 1.000648669708101623e+00 9.987478718248842258e-01 9.989475737716565495e-01 1.000529441712664225e+00 1.000289608104628192e+00 1.000848001257004460e+00 1.000394033612474365e+00 1.000438629981842187e+00 1.001101542225330210e+00 1.000279302759616407e+00 1.000408806915488835e+00 9.977853655559294488e-01 9.991919371352027124e-01 1.001173823331438228e+00 1.000485910560783731e+00 1.001000581410949719e+00 1.003647598607655400e+00 1.000674296119792528e+00 9.980124591195609352e-01 1.000610933316890216e+00 1.000583022543419354e+00 9.985902883618086312e-01 9.992714165545739657e-01 1.000582613087866113e+00
9.984740291292175662e-01 9.989159114060881528e-01 1.000559831151541568e+00 1.000067656463358601e+00 1.000588119214748106e+00 1.000741729393821444e+00 9.969078664936195100e-01 9.991856582187950142e-01 1.001086260535843708e+00 9.988630845975031702e-01 9.987829419496021544e-01 1.000275966481183332e+00 1.000279723861910552e+00 1.000672775943943105e+00 9.999193350406756498e-01 1.000401224331628036e+00 1.001135327704504974e+00 1.000193847648871870e+00 1.000307560378524308e+00 9.982768837186469790e-01 9.994578395080470079e-01 1.001201651035036333e+00 1.000250362945031224e+00 1.000843200270395306e+00 1.002977968664919839e+00 1.000442640106189440e+00 9.985839689494113713e-01 1.000547589289630723e+00 1.000323555751115201e+00 9.986479570098403258e-01 9.992509065718540029e-01 1.000478452226787551e+00
9.987830764389434846e-01 9.991073129769466599e-01 1.000129478241204906e+00 1.000197598179904057e+00 1.000643649148643899e+00 1.000546768735246506e+00 9.974927885437534503e-01 9.988077954746840126e-01 1.001283985944624089e+00 9.989394718562463193e-01 9.988163957871953880e-01 1.000165711942504032e+00 1.000250016303411149e+00 1.000503342040763854e+00 9.995229358117798668e-01 1.000350653276029789e+00 1.001064728814064164e+00 9.999471830860195976e-01 1.000294745985021994e+00 9.989883328850461819e-01 9.998050076657929441e-01 1.001146044946255698e+00 1.000055237312384326e+00 1.000645026029261198e+00 1.002290295767940931e+00 1.000227316459650018e+00 9.990205943565815261e-01 1.000523894848002415e+00 1.000144960984703957e+00 9.988430063222140110e-01 9.992907400973677357e-01 1.000297708762820648e+00
9.991619946234312488e-01 9.993430968646850321e-01 9.999901572252793969e-01 1.000297180779842199e+00 1.000695964396531634e+00 1.000362693192518471e+00 9.982454843341320716e-01 9.985259718828548570e-01 1.001628585438854024e+00 9.989280681136865070e-01 9.990094451679123466e-01 1.000559905766964075e+00 1.000190469124341730e+00 1.000326177882163270e+00 9.991723348894685497e-01 1.000149011094464635e+00 1.000859723344635910e+00 9.997264668640032381e-01 1.000007246037998287e+00 9.996674349039200713e-01 1.000101726976086791e+00 1.001114736949223261e+00 9.998653012207566748e-01 1.000383487541010696e+00 1.001608189849602981e+00 1.000045664489150221e+00 9.993366965995983398e-01 1.000470347631827295e+00 9.999943733836134108e-01 9.991569378368498899e-01 9.992436025225737151e-01 1.000058885559970134e+00
9.996347822192235277e-01 9.995840722631759157e-01 9.999974869044915282e-01 1.000420706034659046e+00 1.000801813083277869e+00 1.000209993073182257e+00 9.992188502289406360e-01 9.983399548067145579e-01 1.001867442828887400e+00 9.990248621640299698e-01 9.992746642538992141e-01 1.000331507996566449e+00 1.000125095306431344e+00 1.000134275219798363e+00 9.990157784420741205e-01 9.994453893746769735e-01 1.000640187650877699e+00 9.995024655905705435e-01 9.998638171629180560e-01 9.999174508021075880e-01 1.000303383645847255e+00 1.000558137073681131e+00 9.996434683664671139e-01 1.000038219819725738e+00 1.000939045597529109e+00 9.999072828398504198e-01 9.996941989521384020e-01 1.000340800043821865e+00 1.000076756078216889e+00 9.995389854272803687e-01 9.993736495019601707e-01 9.999510325212757067e-01
1.000138280491182918e+00 9.998207945876356195e-01 9.999387465997015001e-01 1.000543363784235362e+00 1.000969556360179702e+00 1.000068992098185783e+00 1.000329972764152808e+00 9.982731654532418508e-01 1.001906606693222512e+00 9.991650546483298312e-01 9.992922644348823935e-01 1.000085013293456226e+00 1.000081042101329531e+00 9.999335186432756206e-01 9.990344524800784942e-01 9.986583715784729254e-01 1.000281650678739753e+00 9.993713098325043287e-01 9.997963387055144313e-01 1.000168935002808013e+00 1.000305922968417249e+00 1.000202729983482586e+00 9.994137387118988691e-01 9.996492054107330993e-01 1.000533992722785426e+00 9.998058548471905338e-01 1.000336676282246762e+00 1.000136697766832894e+00 9.998092368923513495e-01 9.999364001879957886e-01 9.997680400745330154e-01 9.998231981579874805e-01
1.000572908025878949e+00 1.000073501904849227e+00 9.999426729241046585e-01 1.000692024305487760e+00 1.001214931147479170e+00 9.999173841336724822e-01 1.001509171991872948e+00 9.983265261693343717e-01 1.001743776417639786e+00 9.993981132221857466e-01 9.996053834544886829e-01 9.998326872927426612e-01 1.000059922391969502e+00 9.997370531404382588e-01 9.991993146308710827e-01 9.981872611205007129e-01 9.999452933220752682e-01 9.993039059827781845e-01 9.997106468324089557e-01 1.000557575721316095e+00 1.000498178386502790e+00 9.997678745832181413e-01 9.992237150122283973e-01 9.993070052693642236e-01 9.998857404032626128e-01 9.997184604872877411e-01 1.000943749879686928e+00 9.999038939720217289e-01 9.995861993016401659e-01 1.000307344026139633e+00 9.999982330001644382e-01 9.997291499790234015e-01
1.000900863724356826e+00 1.000344348485913581e+00 9.999836714789497316e-01 1.000863479134401324e+00 1.001344091150748739e+00 9.997533258301761760e-01 1.002520170972991842e+00 9.984530684882871876e-01 1.001420040580903503e+00 9.997482881945398692e-01 9.998773893051108308e-01 9.996153394307877305e-01 1.000024889202897116e+00 9.996232042048114330e-01 9.992613001428951591e-01 9.979114013203720379e-01 9.996715383271923550e-01 9.992523891716530438e-01 9.996065578226764892e-01 1.000841122312823961e+00 1.000705792314959597e+00 9.993358516279615689e-01 9.990936534461747343e-01 9.990933524354748130e-01 9.991862898830371487e-01 9.996475757578745513e-01 1.001410452256748407e+00 9.997010312810158394e-01 9.993299885985056363e-01 1.000597795597366613e+00 1.000175120533604911e+00 9.996378235504973508e-01
1.001144488254867237e+00 1.000621342005497905e+00 1.000020223420033494e+00 1.001015349417243572e+00 1.001358142710038424e+00 9.995729468078163871e-01 1.003378154862826888e+00 9.986528293556399261e-01 1.000977205574224316e+00 1.000199676748119604e+00 1.000093068888620040e+00 9.994692640476567913e-01 9.999460146400609428e-01 9.994673228414808763e-01 9.993725630164952412e-01 9.978661208422896500e-01 9.994349679477002590e-01 9.991947391700224390e-01 9.995378212780396954e-01 1.001193924400561430e+00 1.000860708493706230e+00 9.990440759466444609e-01 9.990272581863737233e-01 9.989167262913020151e-01 9.984164702772039268e-01 9.995928835371135079e-01 1.001906367342436432e+00 9.995488188631551640e-01 9.989740719538087177e-01 1.000776436637268896e+00 1.000279181225414593e+00 9.996447878334616677e-01
1.001355252792432093e+00 1.000905424956598733e+00 9.999366023455557029e-01 1.001088166481643116e+00 1.001283374666997572e+00 9.993841758503855255e-01 1.003825858276854444e+00 9.989355907733886708e-01 1.000496955037749824e+00 1.000674222238261413e+00 1.000622255738018440e+00 9.993496988720951268e-01 9.998301009878282075e-01 9.993056586284765341e-01 9.994826745591605111e-01 9.980432613062876213e-01 9.993279755598765135e-01 9.991228379786502023e-01 9.991793865522730078e-01 1.001777016645947871e+00 1.000904862469339074e+00 9.988236260925852372e-01 9.990299736364451899e-01 9.988522221874923668e-01 9.975898859849723355e-01 9.995267622316317269e-01 1.002399257906163133e+00 9.994453070074782453e-01 9.990765580110997357e-01 1.000855704981074457e+00 1.000707236206592743e+00 9.997085394128104596e-01
1.001588925185561640e+00 1.001189151433468760e+00 9.997953066129873223e-01 1.001099615121223696e+00 1.001058422736940789e+00 9.991692327050337719e-01 1.004038008238883339e+00 9.992702842628401472e-01 1.000044817709491829e+00 1.001093207500241444e+00 1.000742415013379905e+00 9.993163044625383851e-01 9.996902887647863833e-01 9.991365132325508158e-01 9.994844130673845584e-01 9.984383287183872246e-01 9.992484298716746149e-01 9.991615961354639586e-01 9.993482920329778141e-01 1.002376686710555465e+00 1.000736339475941872e+00 9.987181870546034679e-01 9.991868808285894188e-01 9.984264785289491684e-01 9.967664517283141290e-01 9.994293282036679216e-01 1.002810034806065120e+00 9.993778367835979282e-01 9.989852973784958401e-01 1.000882238057320128e+00 1.000743574152633375e+00 9.998269036429467960e-01
1.001919382335198616e+00 1.001439948986821982e+00 9.995626935347448061e-01 1.001039947995609580e+00 1.000635962765535680e+00 9.989339320864912830e-01 1.004051248542469521e+00 9.996087957891193199e-01 9.995616072339307268e-01 1.001435621936829223e+00 1.000887219883217272e+00 9.993029405517449559e-01 9.995794075926449640e-01 9.989858900748106452e-01 9.995721286381673565e-01 9.988747665970864054e-01 9.993246882824809996e-01 9.992671638300044679e-01 9.995248284948520245e-01 1.002982000771119875e+00 1.000606405927713105e+00 9.984029131189449124e-01 9.992128300919450590e-01 9.983261842329330671e-01 9.959823936288594304e-01 9.992939457599661068e-01 1.003064724819827891e+00 9.993178734903923610e-01 9.987595222634075842e-01 1.000900650441413742e+00 1.000585465994580092e+00 9.999719985152882851e-01
1.002351690958050989e+00 1.001627585711467150e+00 9.993316182126368297e-01 1.000318803309785620e+00 1.000035410329430219e+00 9.986882770038678636e-01 1.003986092686265819e+00 9.999303211438190786e-01 9.990856527970699563e-01 1.001691532987794453e+00 1.000791261961965217e+00 9.992973559219193724e-01 9.995385466485149362e-01 9.988809087776817641e-01 9.999202170663834544e-01 9.993476046938665203e-01 9.989420537871140926e-01 9.995147215486781533e-01 9.995857818957613050e-01 1.003435251457331923e+00 1.000487508380340618e+00 9.982538523706839806e-01 9.992826138246702072e-01 9.984952931406475551e-01 9.945983655338990204e-01 9.991554502934144599e-01 1.003279542442593542e+00 9.992394959376041941e-01 9.984602464673868472e-01 1.000813593040857929e+00 1.000575098809322938e+00 1.000108075998511703e+00
1.002837762077526618e+00 1.001777247073860178e+00 9.991306477960095744e-01 1.000153341412932662e+00 9.992947514588922386e-01 9.984482646928571903e-01 1.003613546904588150e+00 1.000223368138516644e+00 9.987755055669887971e-01 1.001911866025090969e+00 1.000655057257570091e+00 9.992856273928354405e-01 9.995491396881579504e-01 9.988133951965115775e-01 1.000179938541586377e+00 9.997259901089089462e-01 9.987353618316198167e-01 9.997061346541736837e-01 9.996953769109973020e-01 1.004065336685330267e+00 1.000524428993507353e+00 9.981030557972024875e-01 9.994170981307722856e-01 9.981637547979120839e-01 9.943627622214032957e-01 9.990564413173992353e-01 1.003506704519808057e+00 9.991239343334507028e-01 9.981070988358359264e-01 1.000939070275506548e+00 1.000579536974862682e+00 1.000222642491568115e+00
1.003313862881477947e+00 1.001958535606121137e+00 9.990448618035179251e-01 1.000034597840006256e+00 9.985034707497795203e-01 9.982514436462598395e-01 1.003206380416728161e+00 1.000442723913185672e+00 9.981504894145697415e-01 1.002150738738647240e+00 1.000501924833845369e+00 9.992563766400561764e-01 9.995676236244438462e-01 9.987548948210895894e-01 1.000422999884766240e+00 1.000184847573405644e+00 9.987067059504192157e-01 9.998843455450646678e-01 9.997943914428928380e-01 1.004527207733652894e+00 1.000808788275403982e+00 9.979407231394995526e-01 9.995622066689393570e-01 9.978101145600102306e-01 9.942912962437884250e-01 9.990067970234267625e-01 1.003677730993502104e+00 9.989522029792484714e-01 9.977096273703423002e-01 1.001004704903558196e+00 1.000543113622764713e+00 1.000322361835873419e+00
1.003731014915050901e+00 1.002206542345021489e+00 9.988985978601231386e-01 9.998229681208447017e-01 9.977740750282795279e-01 9.980783386408302871e-01 1.002922549921644757e+00 1.000582067613124071e+00 9.977272991141112879e-01 1.002415965244463969e+00 1.000264532101827530e+00 9.992209174123932724e-01 9.995310553971725742e-01 9.986840717847391691e-01 1.000591218175864050e+00 1.000438191185492931e+00 9.985727788937949212e-01 1.000037906544645860e+00 9.996594498227662218e-01 1.005290025403238197e+00 1.001213874209858634e+00 9.978141469715726686e-01 9.996471242397414469e-01 9.974706792171651459e-01 9.941045874975896757e-01 9.989937855672550437e-01 1.003877658354915381e+00 9.986983442934733723e-01 9.976651031443268813e-01 1.000963714159700535e+00 1.000410584862834407e+00 1.000399038594231849e+00
1.004085582963580192e+00 1.002501356110624409e+00 9.987515096723506014e-01 9.996783674934860420e-01 9.971635595384320538e-01 9.978344445044029509e-01 1.002895591601563607e+00 1.000669503931868931e+00 9.970143798871973218e-01 1.002679305365902218e+00 9.998703503112043034e-01 9.991934172619326704e-01 9.994136784367942949e-01 9.985902473619772124e-01 1.000636421093181294e+00 1.000420837050971512e+00 9.986122852650042292e-01 1.000231175011395024e+00 9.995570749552181722e-01 1.005940939922893129e+00 1.001623202186237682e+00 9.973389422308035490e-01 9.996539365962828771e-01 9.977224879292984072e-01 9.941926157178818668e-01 9.989955613561830594e-01 1.004192369849032707e+00 9.983644739499833998e-01 9.971991192493711020e-01 1.000790779125772412e+00 1.000301543320764042e+00 1.000675310881211422e+00
1.004382689594058187e+00 1.002799016337160287e+00 9.985963677774953862e-01 9.996043871756244981e-01 9.966961664491363893e-01 9.974802513819411853e-01 1.003152850110585748e+00 1.000709148950590377e+00 9.963302313777163688e-01 1.002955669102977954e+00 9.993082605188736700e-01 9.991723770067744148e-01 9.992337997601853372e-01 9.983982578671677377e-01 1.000576926986492143e+00 1.000774459439468522e+00 9.986807153065353493e-01 1.000434529603586364e+00 9.995336599206778860e-01 1.006760215976163941e+00 1.001927434628176350e+00 9.966367968207406891e-01 9.995782936571729893e-01 9.975147428725502641e-01 9.943680443451209383e-01 9.990002706556199152e-01 1.004615769572051676e+00 9.979935919139715228e-01 9.967352834890688129e-01 1.000502206950989237e+00 1.000104488292198113e+00 1.000627897333054905e+00
1.004666864383682912e+00 1.003071656061381489e+00 9.986480097907515230e-01 9.994834000914460947e-01 9.963488793648992425e-01 9.970698868983087770e-01 1.003605395390471333e+00 1.000692882950076967e+00 9.956690039385166502e-01 1.003200847068126844e+00 9.986313976670370129e-01 9.991625230239337130e-01 9.990312985200898721e-01 9.983247200501312868e-01 1.000433716048760413e+00 1.001111924918801854e+00 9.986656314741420015e-01 1.000743426373994494e+00 9.983225370018014022e-01 1.007408975844738208e+00 1.002068960036547107e+00 9.958598758648724569e-01 9.994347936303322744e-01 9.973701958165341885e-01 9.944956617522174858e-01 9.990050347233573325e-01 1.004553274749347525e+00 9.976295039608745752e-01 9.961385553867867504e-01 1.000129915915452861e+00 9.998769216591648634e-01 1.000464515771956719e+00
1.005013349818397961e+00 1.003319869684049070e+00 9.985701721539222975e-01 9.993398338718784135e-01 9.961414696890389386e-01 9.966893166984498453e-01 1.004096435362113349e+00 1.000616705294870235e+00 9.962032910133299390e-01 1.003375021621209839e+00 9.979199573850352500e-01 9.991747432024409292e-01 9.988664962437879824e-01 9.982877111987373819e-01 1.000164352476700769e+00 1.001358328906648332e+00 9.987020787636957664e-01 1.001083481569397859e+00 9.975804364450530093e-01 1.009426134208023074e+00 1.002076019072819291e+00 9.955683153491974302e-01 9.992818252180811767e-01 9.973129894045746902e-01 9.945951239528502130e-01 9.990113124518367194e-01 1.005177306395287129e+00 9.972978921833342003e-01 9.957606945389734232e-01 9.996924222082336220e-01 9.996448279253679070e-01 1.000217633456808697e+00
1.005431075863555623e+00 1.003553695579515681e+00 9.986090801269753570e-01 9.991014908211719447e-01 9.961624074426602693e-01 9.963834941384470678e-01 1.004472030300728846e+00 1.000477213417819922e+00 9.955441145969351480e-01 1.003435834071979338e+00 9.972224478000754067e-01 9.990686604047929187e-01 9.987585039079324156e-01 9.982795734609309912e-01 9.999181085877918429e-01 1.001050677220237661e+00 9.981500431036636201e-01 1.001406032295678372e+00 9.971924308220355693e-01 1.010214591818832996e+00 1.002069723517111877e+00 9.952452678902665717e-01 9.991750725143315748e-01 9.973427672348077477e-01 9.947307551326430852e-01 9.990507477157756222e-01 1.006186175380031189e+00 9.970103789680780926e-01 9.951900810211972148e-01 9.992389581260348042e-01 1.000005066115577712e+00 9.999703885611896936e-01
1.005856809002259267e+00 1.003783148390942070e+00 9.984278945764623048e-01 9.990270482566646626e-01 9.964341041973266977e-01 9.961708711013158579e-01 1.004686231869684088e+00 1.000292652794994241e+00 9.947932244153460113e-01 1.003477348389284263e+00 9.966035115499470853e-01 9.991336303290466736e-01 9.986873249709600220e-01 9.982656914039765850e-01 9.995472057066330240e-01 1.001215407637393140e+00 9.984618785564861598e-01 1.001732558371584370e+00 9.970247278719034378e-01 1.011350847152253429e+00 1.002149637315648434e+00 9.944683464886078239e-01 9.991413465439518138e-01 9.968981679071660107e-01 9.949328440916470617e-01 9.991153910072597677e-01 1.006291340408413504e+00 9.967501821420623465e-01 9.946502270983598182e-01 9.988086299313168048e-01 9.997680139781159880e-01 9.997862445357761363e-01
1.006215495065217347e+00 1.004013362158346911e+00 9.982303919996290409e-01 9.989687369032165254e-01 9.969362481018886335e-01 9.960320293820414950e-01 1.004747022150906943e+00 1.000109972663156599e+00 9.939596587878215539e-01 1.003347283207006502e+00 9.961178961314233193e-01 9.988386523775641956e-01 9.986219848717461378e-01 9.982264395521242006e-01 9.992476030812526000e-01 1.001568180976853961e+00 9.985006959906838064e-01 1.002061837799593569e+00 9.968498210686369543e-01 1.012189500190154634e+00 1.002156787216276435e+00 9.941505049268106742e-01 9.991602037633454669e-01 9.968827666282175093e-01 9.945902436639636468e-01 9.991698938511216488e-01 1.006706281455871377e+00 9.964784738206121650e-01 9.941787484297263111e-01 9.984147006221137932e-01 9.995131834204964427e-01 9.994083378458041844e-01
1.006477261599195705e+00 1.004210869268318040e+00 9.979748974477278267e-01 9.988995002523155531e-01 9.976092735833822500e-01 9.958900607259859594e-01 1.004664460507797008e+00 9.999605504586843718e-01 9.931174219057187225e-01 1.003184478911022026e+00 9.957526289167174527e-01 9.988961471415366278e-01 9.985283149183878937e-01 9.981672717354143076e-01 9.991956501723922024e-01 1.002159291707302113e+00 9.985481774289293178e-01 1.002383358673606617e+00 9.966742251062067348e-01 1.012834744701256007e+00 1.002221625441597652e+00 9.938622606475310262e-01 9.992084554149601727e-01 9.967650295769093782e-01 9.948155299334899837e-01 9.992147242393097928e-01 1.006976739066845816e+00 9.961560686419809185e-01 9.938198632926544818e-01 9.980460175396019817e-01 9.996524853581459924e-01 9.992532053355821509e-01
1.006669709983858851e+00 1.004348122983045322e+00 9.976894777154828864e-01 9.988026307445212471e-01 9.983546740553853605e-01 9.957000871857779600e-01 1.004446677375964603e+00 9.998507014054306419e-01 9.923594073485506595e-01 1.003090877817043092e+00 9.954845453821871137e-01 9.989097781898605977e-01 9.983998586117099894e-01 9.981099544657477951e-01 9.994123009222919407e-01 1.002937960924222605e+00 9.986552921514491032e-01 1.002737344601321690e+00 9.964584952212826030e-01 1.013692318991915142e+00 1.002218630228488561e+00 9.945669681879795165e-01 9.992598944755511914e-01 9.965332837586028392e-01 9.950121612205719002e-01 9.992586136551042664e-01 1.007162961068628571e+00 9.957662053620626175e-01 9.934526879333608340e-01 9.976885866084945764e-01 9.994586116618398020e-01 9.990015450807417929e-01
1.006866705537918794e+00 1.004447547691999176e+00 9.973891076835098568e-01 9.978339221561820516e-01 9.991143412831798853e-01 9.954815187768467633e-01 1.004144674421549421e+00 9.997699173033427478e-01 9.917768804984850028e-01 1.003158228042626776e+00 9.953352855583782466e-01 9.998385548230144249e-01 9.982436222767353540e-01 9.980803264086102189e-01 9.997790243253227294e-01 1.003975920724008875e+00 9.988411695592309680e-01 1.003163647619491394e+00 9.956001574599766535e-01 1.014327375129122633e+00 1.002178731057422612e+00 9.942522790521786114e-01 9.992641212808224260e-01 9.962475517206996756e-01 9.952000891758222556e-01 9.992980876356630793e-01 1.007240232011765491e+00 9.953480840442014976e-01 9.932684254457835316e-01 9.973516539531732672e-01 9.995084629137133136e-01 9.986373333697043941e-01
1.007169309242169408e+00 1.004544189961186884e+00 9.970683014403560751e-01 9.972098287338466704e-01 9.998582677347586101e-01 9.952770538580139048e-01 1.003906628944404078e+00 9.996955392173092481e-01 9.913975187123617028e-01 1.003384778135642197e+00 9.953181726709684485e-01 9.997309521579184066e-01 9.980828148054118332e-01 9.980916046559578092e-01 1.000143638678528513e+00 1.004598969368800221e+00 9.990786841101515492e-01 1.003610556349202154e+00 9.949082431001526894e-01 1.014976044629992247e+00 1.002120993533178961e+00 9.939505103690551291e-01 9.991682453841436162e-01 9.967846533330922965e-01 9.954966661278735751e-01 9.993203548667605185e-01 1.007232851549643149e+00 9.949797410364369377e-01 9.930984792897431523e-01 9.970392899359781236e-01 9.993461042173213960e-01 9.984932800729070523e-01
1.007601193091013814e+00 1.004663813347330459e+00 9.963564201280166177e-01 9.969579367397123359e-01 1.000705835527942789e+00 9.950765792149670608e-01 1.003919166485713665e+00 9.996342712013670528e-01 9.911870694876311338e-01 1.003708558384619920e+00 9.954298014542585227e-01 9.995162568485913557e-01 9.979485586482913506e-01 9.981413497149940195e-01 1.000445751707494280e+00 1.004965905886497479e+00 9.993291907073229563e-01 1.004000367011536055e+00 9.945726263466151407e-01 1.016207418657382622e+00 1.002041271761178853e+00 9.933688978032415573e-01 9.989512230201097465e-01 9.965149700785433939e-01 9.967625794128618377e-01 9.993379770969327280e-01 1.007079009862287267e+00 9.947385477780847918e-01 9.929493489271308260e-01 9.967774988415871729e-01 9.998494859285536052e-01 9.981420798202016442e-01
1.008117951183447270e+00 1.004793776317458365e+00 9.960927440066275063e-01 9.967271993715188794e-01 1.001351463556257704e+00 9.948609461473012505e-01 1.004365899292252395e+00 9.995770108092699724e-01 9.910813434490978180e-01 1.004042456576963671e+00 9.956459011492716504e-01 9.991885425601170212e-01 9.978431857272215266e-01 9.982045254400754297e-01 1.000951295016419440e+00 1.005098425768649273e+00 9.995725165839761672e-01 1.004374263700532621e+00 9.942699565256969407e-01 1.017269073472371721e+00 1.001936651537877143e+00 9.929588373376404542e-01 9.986421350093694915e-01 9.969642291644927878e-01 9.977908162417162830e-01 9.993767113068414698e-01 1.006775755567096198e+00 9.946311346211835769e-01 9.933601212832186000e-01 9.966078872784439602e-01 9.996893960360018205e-01 9.979341610314653721e-01
1.008652650041950150e+00 1.004893502191280374e+00 9.964464336406646527e-01 9.965089307161544285e-01 1.002151234800479074e+00 9.946708495258342886e-01 1.005335778211407405e+00 9.995299324709923106e-01 9.910098399714363238e-01 1.004301752307576123e+00 9.958903821193503259e-01 9.987741623880835862e-01 9.977551431392701620e-01 9.982555589015305042e-01 1.001342731010208986e+00 1.005141552156264773e+00 9.997971169933330682e-01 1.004797139688542895e+00 9.937235484765660765e-01 1.017827259883687940e+00 1.001829307625471399e+00 9.921689923055453386e-01 9.982935357153903677e-01 9.967448838798529387e-01 9.988393524234262522e-01 9.994366204311536661e-01 1.006327951790543240e+00 9.945828289382040444e-01 9.938727920268993765e-01 9.965329600801935417e-01 9.997100853245708407e-01 9.978853749004923390e-01
1.009161328886794440e+00 1.004924408205278397e+00 9.963939725350986487e-01 9.963103125045184028e-01 1.002865899346549572e+00 9.945378920518338495e-01 1.006754971491360395e+00 9.995332788858354300e-01 9.909039483204156173e-01 1.004471791679541814e+00 9.960383974541560104e-01 9.983010264142817558e-01 9.976687747238174309e-01 9.983079632125587688e-01 1.001986548329051541e+00 1.005323141421524014e+00 9.999836584624063329e-01 1.005251699998397807e+00 9.938569355786416315e-01 1.018421209897512503e+00 1.001461906621830211e+00 9.918987580257819792e-01 9.979471358376482693e-01 9.974998338057057268e-01 1.000315901343089342e+00 9.995211699749853018e-01 1.006294047442144679e+00 9.945248778583862803e-01 9.941377478842033932e-01 9.965241678641474365e-01 9.999545691664701863e-01 9.979591733703286893e-01
1.009617145030841989e+00 1.004865799862128206e+00 9.963258658155877967e-01 9.961309735160225332e-01 1.003653275182412097e+00 9.944196851661644132e-01 1.008486795660157309e+00 9.995830793558775351e-01 9.906873968555949261e-01 1.004560915018559930e+00 9.959781891289605227e-01 9.977981555315817985e-01 9.975543535543681672e-01 9.983674683627632440e-01 1.002953264213160667e+00 1.005740342692000411e+00 1.000098318981257117e+00 1.005729984207865524e+00 9.940176151827144757e-01 1.019127492239326305e+00 1.001370533533048057e+00 9.917822764994506102e-01 9.976199414949787903e-01 9.974280585623019890e-01 1.001856522111844727e+00 9.995767038077364441e-01 1.005940713183419488e+00 9.944097719614609643e-01 9.943311604519829983e-01 9.965294478799321398e-01 9.999305097347127580e-01 9.980862035026828449e-01
1.009992192570417613e+00 1.004738739979744055e+00 9.961523693216386421e-01 9.964768694653335368e-01 1.004367699746642195e+00 9.942804869235312148e-01 1.010429422098665375e+00 9.996749876351123110e-01 9.903349912679844103e-01 1.004624000376295845e+00 9.957226884679202250e-01 9.972557783161349887e-01 9.974121324809176459e-01 9.984072125903943329e-01 1.003531510019890938e+00 1.006362015915775787e+00 1.000114647243826704e+00 1.006222567049474659e+00 9.934372848124475297e-01 1.020952756401622530e+00 1.000586543845139342e+00 9.917443782043419143e-01 9.973155322505667941e-01 9.973906697234539154e-01 1.003343161990069676e+00 9.995244163142249505e-01 1.005361815416915494e+00 9.942143017008222561e-01 9.945978326509438139e-01 9.965023701869809569e-01 1.000182672137347684e+00 9.982442822446095931e-01
1.010294055544193270e+00 1.004599104297575485e+00 9.957897199813638967e-01 9.963755908292263319e-01 1.004863471366860050e+00 9.940654267751157791e-01 1.012537014112154576e+00 9.998115516475235554e-01 9.899157312453155111e-01 1.004712453853056964e+00 9.953953991122432843e-01 9.966415236449338577e-01 9.972505728519119872e-01 9.984015982770235720e-01 1.003934043538818210e+00 1.007152572200168406e+00 9.999954691375478877e-01 1.006552871726758447e+00 9.932178926603844049e-01 1.021889948702416673e+00 1.000394036547798571e+00 9.916412289123807122e-01 9.970050693683684129e-01 9.973816918323898939e-01 1.006308702491499396e+00 9.992942578483792193e-01 1.003173219312237130e+00 9.939337560633186852e-01 9.948947334337667758e-01 9.964434428141794031e-01 1.000075102722475684e+00 9.984380548438843705e-01
1.010483268768272769e+00 1.004491696832086056e+00 9.952356023751064429e-01 9.963380303013422701e-01 1.005154905544518362e+00 9.937490277278789863e-01 1.014827171561559105e+00 1.000013569029754246e+00 9.895382099368585926e-01 1.004826152085723345e+00 9.951115736739357676e-01 9.959203035169102991e-01 9.970801164032381259e-01 9.983306816526139604e-01 1.003911452067986376e+00 1.008066182761628182e+00 9.997180680862974844e-01 1.006952885679919918e+00 9.929806095917944608e-01 1.022859700999981136e+00 1.000109553330433609e+00 9.915296360737017034e-01 9.966446794685517307e-01 9.969685117480154846e-01 1.007288510852137220e+00 9.988264266646560419e-01 1.003632320142312073e+00 9.935698195106160702e-01 9.951833100060578641e-01 9.963669745731018601e-01 1.000060350779427898e+00 9.986834891991462904e-01
1.010515173022007884e+00 1.004408066187164827e+00 9.937790196428909484e-01 9.963829688624940006e-01 1.005129645412311978e+00 9.933457483196047599e-01 1.017322321093941273e+00 1.000310285099866636e+00 9.893164123277128352e-01 1.004963135138507324e+00 9.949700952852088554e-01 9.950808288845589544e-01 9.969214090931074468e-01 9.981718545260213071e-01 1.004075899750222822e+00 1.009031625745212324e+00 9.992566251484121809e-01 1.007182540894806522e+00 9.928473249544106372e-01 1.023841452566015553e+00 9.997264433509076564e-01 9.910003982852583215e-01 9.962372389348108648e-01 9.969164294686774230e-01 1.010629247508995299e+00 9.981255987304215038e-01 1.002437942976999175e+00 9.931296189852977241e-01 9.955585717787602817e-01 9.962691107729299000e-01 1.000176192248142248e+00 9.989955311128757565e-01
1.010393375576785102e+00 1.004306599775200093e+00 9.930340331179493552e-01 9.965060535746277370e-01 1.004901981269212596e+00 9.929078574128997747e-01 1.020020466992382691e+00 1.000674465584403094e+00 9.893833507208165123e-01 1.005137715094079010e+00 9.950260544537196106e-01 9.941358956848251882e-01 9.967889181419435918e-01 9.979193870958699142e-01 1.004447136966761800e+00 1.009969980036372394e+00 9.985685674988082905e-01 1.007314049909053377e+00 9.927644946683233940e-01 1.024805082293962721e+00 9.993237608836544883e-01 9.907833926312408224e-01 9.957837678669093640e-01 9.956266512755033160e-01 1.011081042015115283e+00 9.972009142589837172e-01 1.001254999289207026e+00 9.926181346134943517e-01 9.962771369948053568e-01 9.961523324330091578e-01 1.000388464704514258e+00 9.993765807693083536e-01
1.010094290676293083e+00 1.004169479114379149e+00 9.922610654919153950e-01 9.967013557840330717e-01 1.004542092088165584e+00 9.924759965813590989e-01 1.022837490024698148e+00 1.001082072001668211e+00 9.898438160906004590e-01 1.005381868294711767e+00 9.952441192428180816e-01 9.932383044235562064e-01 9.966892523694758088e-01 9.975875221154152372e-01 1.004602153608395110e+00 1.010802862756297937e+00 9.969133562565775097e-01 1.007182820699088044e+00 9.928677111828210222e-01 1.024896327735013601e+00 9.983997141512030993e-01 9.910474291972308780e-01 9.952901645792554541e-01 9.957385180762805543e-01 1.011449904331796601e+00 9.960513493116843753e-01 9.999078279175095396e-01 9.920728745675899685e-01 9.962753092588022552e-01 9.960213453373721881e-01 1.000534937747436182e+00 9.998148198819626353e-01
1.009573509664675184e+00 1.004022885214002292e+00 9.913877474058908623e-01 9.969743821846900333e-01 1.004082614589055789e+00 9.920165889404680692e-01 1.025683609073985592e+00 1.001494032862462635e+00 9.906831807981010263e-01 1.005735873820975179e+00 9.955243540058085205e-01 9.924096603600606192e-01 9.965957939003847743e-01 9.971928178508567830e-01 1.004874532342654225e+00 1.011484659451326262e+00 9.957856679644321307e-01 1.006901551088700941e+00 9.936903792252009815e-01 1.025690905928783092e+00 9.982994662533039021e-01 9.905821852757518142e-01 9.947625452252366607e-01 9.958688736556853272e-01 1.011873431168056614e+00 9.946532718107446991e-01 9.980578103800260559e-01 9.915631827537507714e-01 9.968110433528172276e-01 9.959051543404700002e-01 1.000627559040431214e+00 1.000311242715192561e+00
1.008816794846528309e+00 1.003913601950261247e+00 9.899929567818511744e-01 9.973360116251114293e-01 1.003493547802233987e+00 9.914911741159123659e-01 1.028351705874835709e+00 1.001803515547710521e+00 9.918205681141415431e-01 1.006199162638607980e+00 9.958106810542399767e-01 9.917212784669884318e-01 9.964953452158833436e-01 9.967356789204401268e-01 1.005232431746775790e+00 1.011967845140135047e+00 9.945308193562991672e-01 1.006584573349768696e+00 9.941192938674521251e-01 1.026473073010157888e+00 9.978533497662922525e-01 9.902117612992160645e-01 9.941461787383492066e-01 9.959525035370757617e-01 1.012445878593227544e+00 9.929744250765043523e-01 9.968508422723080242e-01 9.911101365921770601e-01 9.971953886541164991e-01 9.958520388573300908e-01 1.001122292906032163e+00 1.000905100520168123e+00
1.007866092788975543e+00 1.004039959607717636e+00 9.888624094359435013e-01 9.978194230925011565e-01 1.002796611543392169e+00 9.908575379490250912e-01 1.031067530952753719e+00 1.001937354867622476e+00 9.932226143258642281e-01 1.006761845364635199e+00 9.961141145123116880e-01 9.912116234278328664e-01 9.963826432173196190e-01 9.962188366080807489e-01 1.006249879590488616e+00 1.012540547551811443e+00 9.929277879537747875e-01 1.006397908926482732e+00 9.948912768378483928e-01 1.027496554240501014e+00 9.972390542685573012e-01 9.896211230969641504e-01 9.933856781107351930e-01 9.945026694701196712e-01 1.013161540173661557e+00 9.910659176354064126e-01 9.958007145042633290e-01 9.906827501040262884e-01 9.976964783664699077e-01 9.958826554480851856e-01 1.001081544318894734e+00 1.001986027724839134e+00
1.006786056591441492e+00 1.003972184513879817e+00 9.878647993189900722e-01 9.984615280920634550e-01 1.002172167266519365e+00 9.900802976606487560e-01 1.033492801171985720e+00 1.001895416887574664e+00 9.948390202391124149e-01 1.007474015236768272e+00 9.971593502503341977e-01 9.908882948416721792e-01 9.962323666391043053e-01 9.956671072169162029e-01 1.006930821864267855e+00 1.012710372250909208e+00 9.916004297799131395e-01 1.006487272784890363e+00 9.950796299540637380e-01 1.028814107431632152e+00 9.968242793597373863e-01 9.892230307931340061e-01 9.924311401707157643e-01 9.943643474690144757e-01 1.013930245014279974e+00 9.890413228530409162e-01 9.948428977668457573e-01 9.902550936574202600e-01 9.980360971590757080e-01 9.960033493676975214e-01 1.001059073806310762e+00 1.002901337211847821e+00
1.005637085169934997e+00 1.003836861764103139e+00 9.867421485785990987e-01 9.992620373014003965e-01 1.001965603737489330e+00 9.892036096200393924e-01 1.035650786487967601e+00 1.001721938478425278e+00 9.965720810919044270e-01 1.008372615762169078e+00 9.974268973148888717e-01 9.907551245194161638e-01 9.960380769779155763e-01 9.951104792521791031e-01 1.007444500670471754e+00 1.012725194786667338e+00 9.902526169270008394e-01 1.006916451328692785e+00 9.957536214148152709e-01 1.030304265038332057e+00 9.965091147470721555e-01 9.887278747634358211e-01 9.912846308448409749e-01 9.954737921997740546e-01 1.014677035407187899e+00 9.870556199882464243e-01 9.938590922608780964e-01 9.898184265505886037e-01 9.983480709346073123e-01 9.961642686515921330e-01 1.001096834892582610e+00 1.004015443739442848e+00
1.004523643156470802e+00 1.003578388111860065e+00 9.855288514721858295e-01 1.000181018044542069e+00 1.001651158174291956e+00 9.882561640196528829e-01 1.037577259815051889e+00 1.001509408418816971e+00 9.983100370921585975e-01 1.009494455197427865e+00 9.976205505080872893e-01 9.908062005406393924e-01 9.958200599575872669e-01 9.945864533537706054e-01 1.007942157972618213e+00 1.012566612677701539e+00 9.888798635487986433e-01 1.007602123160463936e+00 9.963802220167635726e-01 1.031793935278250363e+00 9.964061993184724075e-01 9.881735806005548239e-01 9.900103419975834207e-01 9.951393175957469195e-01 1.015319732043738377e+00 9.852688393276803902e-01 9.929655084750984573e-01 9.893439073188865507e-01 9.984129666950263271e-01 9.963071466203493598e-01 1.001166601861446903e+00 1.005370507226510002e+00
1.003520423597634492e+00 1.003188668617841950e+00 9.848231536526372842e-01 1.001148138189585479e+00 1.001369384129244811e+00 9.872809062097144261e-01 1.039287138897035945e+00 1.001360330286382938e+00 9.999679451364762439e-01 1.010841525765624693e+00 9.976975713100587617e-01 9.910295975988090422e-01 9.955870507266932901e-01 9.941366754777877235e-01 1.008644161820738461e+00 1.012782720978169237e+00 9.870755987913887308e-01 1.008474993698555311e+00 9.964800069561914331e-01 1.033522378916090334e+00 9.965819691268149594e-01 9.865279009906028351e-01 9.887209872711177905e-01 9.946104000139766033e-01 1.015793531583945697e+00 9.837601153657603570e-01 9.920624577724992399e-01 9.888064679778179045e-01 9.984918049267743623e-01 9.964202925834848568e-01 1.001241392954139942e+00 1.006835815633855491e+00
1.002647983932964504e+00 1.002716920453848415e+00 9.836482986344795565e-01 1.002805792886642511e+00 1.001045476965371162e+00 9.863188353160260435e-01 1.040799859128796134e+00 1.001343616676665382e+00 1.001494859423365247e+00 1.012376783267565639e+00 9.975993796102974320e-01 9.914020013173928669e-01 9.953140801103880220e-01 9.937693672829251978e-01 1.009119435634848072e+00 1.013234318402205458e+00 9.857938430555669429e-01 1.009460137727264506e+00 9.967377745900617425e-01 1.035056774360867626e+00 9.969387833601285331e-01 9.857075251864702015e-01 9.875626468511329303e-01 9.938158852114121755e-01 1.016056137494585343e+00 9.825359838065005347e-01 9.912568935102288314e-01 9.882289373501521590e-01 9.989040497324455092e-01 9.965036312486704739e-01 1.001300063193197420e+00 1.008432067238569374e+00
1.001922580866505985e+00 1.002254791166525827e+00 9.829158299393716547e-01 1.003748218464853625e+00 1.000632510667118114e+00 9.854153657816414613e-01 1.042834699137471510e+00 1.001477223613517875e+00 1.002819723472791136e+00 1.014092959740288569e+00 9.973588381077839182e-01 9.919162042154587855e-01 9.949716213527788344e-01 9.934808524311999900e-01 1.009522600323619512e+00 1.013957240618310385e+00 9.846149505304828686e-01 1.010493538924925883e+00 9.973582792143913522e-01 1.036319336651611911e+00 9.973594231414100175e-01 9.852064356161843728e-01 9.865987711667719706e-01 9.921913688024136535e-01 1.016116280904907576e+00 9.815368201847219920e-01 9.908083724083074362e-01 9.876401613995541284e-01 9.989081047274533942e-01 9.965968971122707298e-01 1.001308358618866468e+00 1.010205377890103229e+00
1.001384545151947414e+00 1.001879790406458470e+00 9.832154246018824928e-01 1.004645896752807355e+00 1.000099483869407502e+00 9.845821496030802145e-01 1.043269527615302783e+00 1.001732357771004001e+00 1.003875662523379342e+00 1.015956576789476928e+00 9.971177839780297480e-01 9.925735368956484228e-01 9.945648805700278983e-01 9.932590037610861122e-01 1.009640375500011622e+00 1.014762253200126141e+00 9.837622909065280030e-01 1.011498683933589993e+00 9.987592958798611198e-01 1.037557187957947935e+00 9.977977184217985407e-01 9.847223718267547055e-01 9.853295390441385582e-01 9.908834617473283313e-01 1.016013501320004009e+00 9.807047391610901332e-01 9.892785132222450262e-01 9.870655928942668744e-01 9.992105123552837975e-01 9.967469704108041784e-01 1.000887877675385340e+00 1.012155983934255765e+00
1.001077214668865789e+00 1.001610436756759537e+00 9.826554243724587856e-01 1.005532381258466890e+00 9.995515750492552920e-01 9.837965895376633574e-01 1.044298806685413750e+00 1.002090579442660889e+00 1.004657063428673558e+00 1.017913581691058278e+00 9.970395907475630981e-01 9.933496831826814644e-01 9.941156328828871791e-01 9.930882494417206940e-01 1.009941784341229942e+00 1.015700326934317665e+00 9.822183101292185636e-01 1.012882731756275412e+00 9.990990215806052621e-01 1.038945971756949138e+00 9.982510575185463697e-01 9.846274819839642145e-01 9.848068314939899537e-01 9.893794645244435859e-01 1.015756586382309257e+00 9.800259111994471528e-01 9.887882779277655798e-01 9.865336337962428148e-01 9.994435442580109630e-01 9.969714205557057563e-01 1.000782901492913712e+00 1.014200778091913557e+00
1.000968850858432679e+00 1.001419726470199834e+00 9.821630034123128850e-01 1.006427929261453524e+00 9.990857830639301440e-01 9.831057118509156645e-01 1.045267212837365012e+00 1.002551761687003884e+00 1.005204653957624261e+00 1.019926125394724048e+00 9.972419088057353775e-01 9.942169935689824101e-01 9.936581322993238707e-01 9.929826292606031002e-01 1.010281779153468840e+00 1.016698290811162586e+00 9.812907375351257455e-01 1.014476186288326032e+00 9.997130420991965360e-01 1.040273057717052474e+00 9.987362710660949716e-01 9.847962413554525174e-01 9.845225708253073638e-01 9.874708255818829272e-01 1.015382929271083867e+00 9.795215730603824555e-01 9.884216010114724726e-01 9.860576151785372945e-01 9.997001742684604730e-01 9.972892549107852389e-01 1.000662348908610610e+00 1.016263411419447760e+00
1.001019027268020167e+00 1.001262913283103018e+00 9.817851037274417658e-01 1.007354296444842090e+00 9.987774734223323625e-01 9.825307760297284920e-01 1.046179717631649408e+00 1.003126701775173268e+00 1.005611268020883076e+00 1.021915860105324869e+00 9.977819516583533721e-01 9.951529027792955784e-01 9.932240089197990063e-01 9.929725197208119081e-01 1.010704537204826226e+00 1.017290678515065938e+00 9.804296637114410240e-01 1.016285914191270789e+00 1.000304015443729488e+00 1.041351827665185636e+00 9.992838907255193748e-01 9.835689097633263378e-01 9.844826287528578579e-01 9.860833929621959371e-01 1.014917960217985415e+00 9.791938636405744800e-01 9.882178887504530218e-01 9.856119666016508463e-01 1.000077383931903263e+00 9.977200827179741882e-01 1.000560193333388526e+00 1.018304366234029201e+00
1.001172168903525783e+00 1.001092595308718414e+00 9.815660687601044376e-01 1.008328366539953613e+00 9.986419548277518654e-01 9.820414878038937756e-01 1.047083655850628459e+00 1.003823642462215782e+00 1.005949089040931499e+00 1.023812676101285346e+00 9.986369098780186748e-01 9.961226415019530656e-01 9.928244420329824793e-01 9.930914958553028749e-01 1.010167470379851773e+00 1.018252162328314059e+00 9.796615136296804582e-01 1.018259019692556056e+00 1.000844016630617839e+00 1.042248377316419283e+00 9.993068788747401232e-01 9.821966631165457429e-01 9.847231001298070163e-01 9.839628572758465364e-01 1.014378266214939428e+00 9.790031743103825290e-01 9.882407802031382138e-01 9.851652493571357860e-01 1.000337608114792776e+00 9.983170566096563059e-01 1.000491259354838292e+00 1.020339668702242575e+00
1.001337028736374979e+00 1.000897530465922003e+00 9.815438072576475603e-01 1.009367826593725814e+00 9.986807916238924498e-01 9.816271792075123015e-01 1.047987731639573816e+00 1.004616197594575766e+00 1.006218754531007287e+00 1.025623188094455074e+00 9.997315250992504509e-01 9.970971125419521019e-01 9.924408247694420648e-01 9.933554948698565257e-01 1.010264953363758655e+00 1.019157847255484972e+00 9.790123316936455433e-01 1.020337252138473039e+00 1.001374732426693281e+00 1.042884334129310364e+00 9.999738522234473681e-01 9.825982902317957901e-01 9.852627245650906751e-01 9.817991324537918008e-01 1.013818685172042322e+00 9.788853009116614823e-01 9.885056905780085224e-01 9.847118182945584497e-01 1.001110963790550867e+00 9.991324372790103547e-01 1.000397490921146382e+00 1.022421755914624919e+00
1.001460130203899235e+00 1.000726285740799248e+00 9.817027846766279708e-01 1.010486376020713895e+00 9.988295106086986230e-01 9.812835150597395417e-01 1.048912107305975283e+00 1.005478182244795127e+00 1.006392861425198682e+00 1.027422263703255734e+00 1.001041790967801326e+00 9.980629301836124734e-01 9.920541747926300280e-01 9.937692266234907645e-01 1.011328674787833393e+00 1.019716720180114722e+00 9.784967978315443071e-01 1.022514578189718693e+00 1.001908459200407275e+00 1.042971429414266904e+00 1.000708244354113985e+00 9.830324912188096453e-01 9.860501186723633626e-01 9.796025164397234031e-01 1.011715144346296391e+00 9.787912532809397437e-01 9.889741930345988807e-01 9.842699595474305729e-01 1.002057162945505508e+00 1.000181520966193283e+00 1.000428937661889561e+00 1.024611322815349501e+00
1.001585610190875331e+00 1.000627276997241522e+00 9.822146116183259057e-01 1.011706576521793188e+00 9.984718220943097355e-01 9.810199272681444649e-01 1.049896221225296467e+00 1.006389901926786790e+00 1.006413663015952809e+00 1.029305516995203451e+00 1.002599906225601689e+00 9.990211702410725092e-01 9.916648454116969713e-01 9.943459307234170375e-01 1.011982910247172018e+00 1.020138013001441024e+00 9.781246258486603340e-01 1.024778744497151672e+00 1.002418679951867952e+00 1.043986293903974127e+00 1.001201185735208776e+00 9.828641595060924052e-01 9.869885637331619055e-01 9.773382325996743392e-01 1.011095840855520178e+00 9.787264086781900518e-01 9.896555843835074251e-01 9.838700736790285672e-01 1.003098733673347676e+00 1.001445173308417536e+00 1.000475107842411449e+00 1.026904588525193729e+00
1.001808434051193686e+00 1.000609274867694687e+00 9.825571082606001649e-01 1.013052820768961970e+00 9.985064513121383323e-01 9.808232030802168655e-01 1.051003700393228213e+00 1.007352574635100195e+00 1.006245953310813901e+00 1.031290968768083127e+00 1.004431110994587817e+00 9.999934926282434411e-01 9.912662094893984754e-01 9.950766709002873966e-01 1.012626870321637229e+00 1.020057898376577787e+00 9.778906109096815458e-01 1.027077599329123903e+00 1.002925474491366042e+00 1.045125500160353216e+00 1.001525759653641323e+00 9.840769379678108164e-01 9.880376352504887105e-01 9.749929124014657944e-01 1.010478709945572318e+00 9.787424583164553438e-01 9.906908690357463243e-01 9.835303728938356027e-01 1.004228022445584179e+00 1.002820921577003865e+00 1.000566731579263013e+00 1.029234884824151708e+00
1.002169268942842528e+00 1.000630792847902129e+00 9.829384675825678652e-01 1.014545609984711660e+00 9.983920118934638266e-01 9.807129777601109044e-01 1.052327157000747304e+00 1.008383066491998159e+00 1.005971163069756980e+00 1.033323299982170207e+00 1.006517778535129359e+00 1.001001228817351096e+00 9.908544205611961031e-01 9.959488365791453468e-01 1.012391227216959289e+00 1.020214637600616703e+00 9.777859522516467727e-01 1.029333759566958273e+00 1.003419383826979150e+00 1.046340366086157214e+00 1.001601946767713747e+00 9.836848133689833906e-01 9.891558132602734643e-01 9.707856975651519837e-01 1.009864567481231212e+00 9.788634666776451221e-01 9.916724198115325350e-01 9.832341873758747575e-01 1.004506634911249918e+00 1.004140127458971410e+00 1.000653306397998987e+00 1.031546625132798045e+00
1.002620290191685193e+00 1.000626501223196074e+00 9.833226456366923607e-01 1.016202752213009042e+00 9.981324691595039322e-01 9.807540924325439669e-01 1.053889994301226540e+00 1.009483451448006885e+00 1.005714884187508762e+00 1.035341311947977960e+00 1.008788276339857459e+00 1.002049573990586362e+00 9.904304801411286663e-01 9.969616351323413728e-01 1.012989274490394109e+00 1.020110393115363667e+00 9.779323272869769879e-01 1.031493362476294084e+00 1.003880814202484428e+00 1.047289799486725403e+00 1.001321458310928669e+00 9.840090951260044294e-01 9.902825687784547748e-01 9.683640554952295254e-01 1.009271931590701277e+00 9.790439231614448401e-01 9.927313444593115488e-01 9.829617173482017023e-01 1.005669100058032450e+00 1.005248315462735853e+00 1.000776910843286016e+00 1.033832556204562714e+00
1.003091757459862565e+00 1.000570619664303829e+00 9.836931615655614136e-01 1.018033247841401812e+00 9.974835118183064120e-01 9.809847162755229721e-01 1.055860846190165736e+00 1.010633670937541195e+00 1.005548476349692910e+00 1.037257101835218798e+00 1.011152551400315014e+00 1.003123464040208024e+00 9.900121916104472897e-01 9.981078276979757913e-01 1.013607813869211949e+00 1.019685550769911409e+00 9.780694736364382580e-01 1.033540288701716658e+00 1.004861823899217299e+00 1.048340922279366927e+00 1.000549230602458817e+00 9.853092085918058185e-01 9.914220951738665910e-01 9.659903807655342289e-01 1.008744505171363715e+00 9.791816402115360862e-01 9.937474694253708440e-01 9.827190826306435589e-01 1.007273560770444387e+00 1.006035191497667736e+00 1.000926834635056384e+00 1.036092583440844095e+00
1.003502804399077020e+00 1.000473789208871311e+00 9.840375181864861043e-01 1.020027515340009350e+00 9.969238101624424697e-01 9.814247869363807997e-01 1.057723165987527247e+00 1.011772702705555638e+00 1.005450550855295555e+00 1.039031967414967950e+00 1.013543517807298455e+00 1.004190379294419566e+00 9.896286321387839369e-01 9.993859128903036515e-01 1.015250456423929526e+00 1.018899796811282732e+00 9.783272697557990893e-01 1.035463951279066208e+00 1.005216769429846613e+00 1.049273373482283001e+00 9.984036433348947304e-01 9.852141983514005608e-01 9.925813509085488207e-01 9.637479091671288245e-01 1.008328615242323423e+00 9.791958590538617502e-01 9.945955714715741802e-01 9.825237302581203425e-01 1.008102382541407271e+00 1.006478983463819032e+00 1.001111924731150626e+00 1.038288949620483681e+00
1.003781668164654528e+00 1.000348580870032089e+00 9.843173005760403882e-01 1.022170408060002700e+00 9.961584257387025021e-01 9.820713701970675835e-01 1.059783550340206881e+00 1.012845951036985825e+00 1.005321042217933503e+00 1.040694512864449583e+00 1.015586562873580068e+00 1.005221268831095749e+00 9.893096671465074765e-01 1.000801881120249481e+00 1.015025874566969355e+00 1.017833054324247311e+00 9.787241648566714636e-01 1.037295424602337590e+00 1.005590323356767346e+00 1.049958815299605330e+00 9.960265635218507052e-01 9.873859726381317703e-01 9.937452296986704070e-01 9.620665954666930419e-01 1.008058601240126029e+00 9.790628552253932693e-01 9.952196343861819949e-01 9.823963569623545000e-01 1.008677367549622783e+00 1.006624288145734569e+00 1.001318526642815954e+00 1.040393582999137090e+00
1.003887256111749782e+00 1.000190034639405923e+00 9.844437488177398832e-01 1.024430733546012551e+00 9.952124638947700275e-01 9.829348676859476219e-01 1.062171261541831724e+00 1.013813043612156184e+00 1.005081299605457223e+00 1.042279449203846520e+00 1.017948428907487379e+00 1.006215605956145787e+00 9.890732252010966397e-01 1.002366355362112493e+00 1.016051464179589470e+00 1.016642668003326921e+00 9.792729159800735994e-01 1.039011555516544671e+00 1.006240773458549009e+00 1.050315345831928093e+00 9.928089573182982130e-01 9.887274093386569929e-01 9.949171950257006403e-01 9.600238654152370987e-01 1.007914375163083243e+00 9.788075594364442633e-01 9.956870000938548015e-01 9.823719727886246478e-01 1.008802985090132776e+00 1.006571569144632861e+00 1.001520874620846158e+00 1.042414825925416677e+00
1.003798604772375480e+00 9.999951501271050480e-01 9.843722069526917862e-01 1.026786126431732615e+00 9.944138852325541400e-01 9.840240774805663060e-01 1.064744229596025660e+00 1.014606191689475301e+00 1.006036713442234554e+00 1.043807532499313462e+00 1.020249634373054048e+00 1.007179999825637884e+00 9.889040686305353711e-01 1.004070989480285281e+00 1.017661418642613613e+00 1.015415120448062369e+00 9.799649228881970320e-01 1.040517588385855507e+00 1.006538607547504682e+00 1.050297358872909648e+00 9.889358041044911118e-01 9.893905313866330209e-01 9.961933073278219641e-01 9.581299492046533306e-01 1.007730453848963315e+00 9.785039617847687277e-01 9.954411839246148919e-01 9.824931735923063680e-01 1.008673793107553562e+00 1.006458735334077259e+00 1.001707900392766692e+00 1.044396603568945148e+00
1.003491655814266359e+00 9.997362948844189523e-01 9.838324821068545889e-01 1.029251293206281392e+00 9.934490485688546313e-01 9.853113216106520467e-01 1.065707572561213734e+00 1.015190598161377578e+00 1.005543090105473825e+00 1.045311738208293484e+00 1.022427327344130443e+00 1.008135249533326672e+00 9.887754900421016346e-01 1.005881932012220981e+00 1.018529605995853959e+00 1.014367394295915270e+00 9.814234014874593237e-01 1.041788816153121466e+00 1.006173070488961763e+00 1.049828097208624023e+00 9.847545472837105907e-01 9.909375469027633665e-01 9.974876123734995881e-01 9.564438331979097097e-01 1.007760343470731845e+00 9.782089848863219084e-01 9.941505835535144886e-01 9.827730948496861130e-01 1.009574758976389264e+00 1.006399861133356888e+00 1.001894011548731811e+00 1.046384172989502481e+00
1.002960190928663620e+00 9.993937888103940903e-01 9.829949738778143153e-01 1.031858414754366127e+00 9.926281742676499320e-01 9.867567546814598467e-01 1.068033128006449006e+00 1.015565359572372151e+00 1.005042907079048309e+00 1.046769936979982552e+00 1.024423613321729043e+00 1.009085758196736071e+00 9.886808474192998464e-01 1.007773503589842079e+00 1.019382304393757765e+00 1.013611872960583415e+00 9.823439661790613897e-01 1.042908323585642671e+00 1.006579178533872909e+00 1.049615635051372786e+00 9.806436549074944997e-01 9.924189686719534498e-01 9.988068135067745823e-01 9.549807941704272496e-01 1.007718377260566900e+00 9.779534581355994183e-01 9.933287632253127164e-01 9.832085461693828021e-01 1.010191322446969853e+00 1.006481614278876169e+00 1.002103766022380382e+00 1.048376132845800779e+00
1.002246808206454620e+00 9.990277343400989496e-01 9.819642261776808656e-01 1.034626154076315974e+00 9.919536744165435849e-01 9.883043367380502930e-01 1.070796234640361222e+00 1.015748340722365750e+00 1.004620210241311540e+00 1.048130912604399834e+00 1.026249824378832054e+00 1.010019602204629274e+00 9.886265698385036105e-01 1.009733810822510236e+00 1.020251118822129932e+00 1.012805908074237315e+00 9.833766278115642079e-01 1.044031738467704695e+00 1.006896646318162114e+00 1.048729345975391247e+00 9.769145990749349417e-01 9.935855431483248124e-01 1.000300121613476811e+00 9.537055887794675391e-01 1.007449483365045806e+00 9.777634474379478524e-01 9.945142183600764740e-01 9.837852251158291095e-01 1.010949700292321563e+00 1.006756485774705778e+00 1.002338547741716823e+00 1.050357733782747882e+00
1.001430819321473376e+00 9.987469124303111068e-01 9.797562213411674659e-01 1.037530642929332725e+00 9.913057482576778101e-01 9.898698240670237292e-01 1.073039737666865445e+00 1.015823486578929735e+00 1.004297539432913666e+00 1.049393157323052161e+00 1.027922795234010200e+00 1.010946680460589109e+00 9.886301948379853100e-01 1.011742575715830039e+00 1.021717655890712395e+00 1.012198304604961629e+00 9.845448827194386299e-01 1.045293726178874172e+00 1.007253514115922677e+00 1.047877929712888845e+00 9.737631513260132099e-01 9.957233496222200886e-01 1.002058420223041146e+00 9.525769772464615093e-01 1.006904772602485787e+00 9.776517926948435910e-01 9.948697097947253321e-01 9.844647057523411293e-01 1.011178246382542945e+00 1.007238281286582104e+00 1.002601666753566656e+00 1.052324041210235706e+00
1.000624777968654566e+00 9.986146153103485634e-01 9.786852777130303771e-01 1.040534965846729110e+00 9.906899004301821243e-01 9.914104319108416608e-01 1.074293820644771191e+00 1.015876277084695412e+00 1.003923184328734841e+00 1.050612157688459281e+00 1.029429034224591089e+00 1.011601220658020717e+00 9.886886616943350026e-01 1.013779894002677651e+00 1.023089654741555110e+00 1.011990979905958321e+00 9.858603607173940242e-01 1.047218736191721122e+00 1.008011454879903290e+00 1.047383121681714435e+00 9.712910929044936692e-01 9.969236970607208148e-01 1.003568994833020867e+00 9.517253331100413716e-01 1.006174547027101740e+00 9.776454014056816799e-01 9.961703689790823990e-01 9.852009982154893430e-01 1.012250273301306791e+00 1.007933408561296762e+00 1.002879685370378304e+00 1.054262893851774407e+00
9.999130893862544500e-01 9.986007191983138354e-01 9.776797625643031120e-01 1.043554248585300881e+00 9.902095316029010386e-01 9.929128238385499516e-01 1.074875417577877190e+00 1.015958561774160440e+00 1.003758139907659386e+00 1.051873883818065902e+00 1.030785880432752322e+00 1.012628843367190834e+00 9.887788169636917424e-01 1.015846321802467367e+00 1.024619928634900257e+00 1.011897039516559405e+00 9.868524007699323031e-01 1.048978174693212306e+00 1.008655154926413333e+00 1.047162253100758722e+00 9.695768774174603477e-01 9.982651790247225598e-01 1.005017459025413951e+00 9.511002779059016810e-01 1.005374162631338608e+00 9.777755446373056492e-01 9.977038660946543347e-01 9.859733069644237569e-01 1.013133209513071398e+00 1.008836523163587184e+00 1.003118443766399581e+00 1.055855692682733826e+00
9.994726330362146971e-01 9.986480015043671665e-01 9.767906240484176550e-01 1.046502961000189025e+00 9.899215451358328588e-01 9.944229788101395240e-01 1.076487449887220782e+00 1.016085415966046623e+00 1.003677322063545763e+00 1.053267759884742416e+00 1.032041308345789998e+00 1.013799230617266067e+00 9.889018587907578706e-01 1.017934686056255700e+00 1.026160833240214343e+00 1.012065951362797644e+00 9.883474358009934901e-01 1.050926294094055802e+00 1.009509534695552269e+00 1.046893847987402149e+00 9.684414502763403210e-01 9.989979024953475895e-01 1.006560270739570440e+00 9.506919944511653675e-01 1.004570577780988572e+00 9.780608123388944142e-01 9.993338140394317781e-01 9.867723188590509231e-01 1.013882317815465228e+00 1.009937023660094857e+00 1.003307421928945287e+00 1.058197963300335553e+00
9.992073773102841949e-01 9.987062534172878037e-01 9.764232657241763702e-01 1.049794886653020454e+00 9.898733328500562978e-01 9.959904542497246549e-01 1.076268477508736332e+00 1.016237659140285299e+00 1.003698326123787066e+00 1.054906382940996146e+00 1.033238095108948817e+00 1.015174586875305929e+00 9.890574155627221975e-01 1.020029347476383075e+00 1.027524801642478947e+00 1.012510705605934591e+00 9.898234679399207092e-01 1.052990404109912737e+00 1.010616342460961326e+00 1.046661235802071932e+00 9.679628363595697005e-01 1.000309595777727045e+00 1.008240054126213980e+00 9.504694605343759761e-01 1.003805864771479595e+00 9.784947430898396359e-01 9.977478477047522221e-01 9.875911990474036672e-01 1.014879604106150746e+00 1.011218368439829263e+00 1.003437107344723023e+00 1.060348148111175615e+00
9.990977188676291032e-01 9.987318739380102173e-01 9.757777657885083888e-01 1.052570883947999913e+00 9.900685749812910830e-01 9.975753744407039880e-01 1.078304208237873985e+00 1.016413440296384696e+00 1.003875177553209985e+00 1.056832713330117413e+00 1.034384548843469309e+00 1.016822455635839395e+00 9.892522386296478398e-01 1.022119027575746353e+00 1.028885729852779152e+00 1.013225901591025435e+00 9.912209122875016432e-01 1.055096093051909323e+00 1.010303815564815189e+00 1.047389067330857459e+00 9.680055857104602479e-01 1.002982943312586084e+00 1.010656611087432877e+00 9.498925393429822339e-01 1.003070169885722729e+00 9.790021823236306764e-01 9.995714163800932806e-01 9.884048816581834096e-01 1.015859160733376010e+00 1.012636406057917382e+00 1.003460825689810099e+00 1.062599013292494954e+00
9.991362372151303406e-01 9.987386485737376196e-01 9.753526466191301258e-01 1.055356224316283509e+00 9.904752025007409477e-01 9.991002488636866463e-01 1.074438103189263360e+00 1.016612069383615591e+00 1.004207336508840198e+00 1.058934535371599317e+00 1.035538584170165199e+00 1.018788088977537143e+00 9.894965414695992001e-01 1.024200128540802002e+00 1.030947935964353412e+00 1.013828008035779327e+00 9.916496301769683885e-01 1.057192652360964269e+00 1.011821821843541302e+00 1.048275926252673740e+00 9.684202157687581414e-01 1.004327038653561877e+00 1.012547215939186174e+00 9.499548680298032233e-01 1.002387657172922220e+00 9.795162295556363308e-01 1.000312420282267079e+00 9.891705229349683215e-01 1.015221258792124548e+00 1.014124398535483751e+00 1.003348727070627167e+00 1.064979945428620400e+00
9.993331536801072223e-01 9.987859171352932997e-01 9.751692383548616894e-01 1.058162279688299900e+00 9.910690633063000687e-01 1.000536643302843087e+00 1.074766361112495128e+00 1.016812990771337910e+00 1.004671921553559999e+00 1.061133953679679109e+00 1.036807624378069059e+00 1.021108402811693683e+00 9.897926053755679021e-01 1.026274968289272893e+00 1.033290620876225141e+00 1.014772246508238940e+00 9.926732068634841477e-01 1.059312572922983753e+00 1.013677291713365847e+00 1.047962954278798264e+00 9.686995144676864289e-01 1.006814815144347897e+00 1.014533292008621190e+00 9.501712051051937058e-01 1.001874196687047469e+00 9.800113029685951771e-01 1.002266668367295832e+00 9.891808483421770104e-01 1.016268751302862317e+00 1.015604810423308191e+00 1.002756219322541442e+00 1.067484586770486965e+00
9.997065440325872965e-01 9.989097770773881502e-01 9.752185289421981818e-01 1.060957428078290521e+00 9.918286357558326882e-01 1.001903328763824153e+00 1.075311901906067069e+00 1.016984259762272469e+00 1.005999403728278452e+00 1.063472264572566717e+00 1.038291858857681049e+00 1.023804101300487490e+00 9.901442131069523311e-01 1.028339438154769692e+00 1.035217162156991000e+00 1.015713228083033659e+00 9.942237732862243549e-01 1.061524491811475235e+00 1.016001810031845309e+00 1.049948125743631167e+00 9.691908495491814435e-01 1.008197506226185869e+00 1.016517261636927127e+00 9.505630903618518257e-01 1.000945481247039748e+00 9.804519402125954075e-01 1.003403808346714721e+00 9.897043948632758825e-01 1.016726338858876311e+00 1.017037082478826848e+00 1.002215304898162129e+00 1.069480076211731578e+00
1.000257948778142891e+00 9.991028719598991081e-01 9.753310859385889708e-01 1.063671942056307218e+00 9.927333801142670389e-01 1.003245084945454391e+00 1.074558404348655349e+00 1.017034841023313207e+00 1.003087104574032828e+00 1.066006658663503526e+00 1.041954789863670960e+00 1.026845627016107043e+00 9.905477852645658832e-01 1.030399662611909850e+00 1.037480864976228601e+00 1.016909335398387348e+00 9.950263997763520996e-01 1.063877575839422773e+00 1.017962795567618040e+00 1.049693345024487856e+00 9.703948656010754625e-01 1.010522997290751013e+00 1.018384926088312215e+00 9.511161433358906736e-01 9.999659236790663375e-01 9.808528390472406322e-01 1.005604567731146481e+00 9.901187403283695510e-01 1.017499191060351249e+00 1.018424295285038417e+00 1.001441048322606386e+00 1.072110166740679604e+00
1.000971224022606965e+00 9.993260692139533941e-01 9.762465329457741259e-01 1.066237012352845515e+00 9.937027299852780882e-01 1.004617097845102114e+00 1.074494174421530834e+00 1.016846260506098831e+00 1.003810396117723602e+00 1.068786680146570411e+00 1.044109265327841207e+00 1.030159121083302320e+00 9.910033923867835881e-01 1.032464711634776711e+00 1.039943364633103773e+00 1.017769256879680784e+00 9.965012626170810517e-01 1.066375624330016869e+00 1.020296628192706390e+00 1.049867360436141484e+00 9.718811424877166205e-01 1.011830041496285304e+00 1.020157741911118077e+00 9.518312412130086608e-01 9.989966893144818227e-01 9.812441571997284617e-01 1.009501621050102660e+00 9.904548428448567421e-01 1.017967966239567312e+00 1.019773924133248633e+00 9.990202455250400959e-01 1.074731219460980602e+00
1.001779098553150504e+00 9.995479104616061816e-01 9.770346340006940133e-01 1.068655152618054549e+00 9.946903388288202974e-01 1.006083488819378369e+00 1.074320558533879533e+00 1.016338427610606665e+00 1.005655132496818593e+00 1.071798883857146834e+00 1.046624439740196255e+00 1.033657993673425590e+00 9.915127208498637490e-01 1.034521368079923898e+00 1.043833919045596526e+00 1.018641910445199805e+00 9.990129158493984418e-01 1.068965228095140496e+00 1.023908418205919935e+00 1.051145835708225507e+00 9.736111917344701938e-01 1.013072485382142229e+00 1.021407386630575731e+00 9.551295889467941169e-01 9.989752290661666478e-01 9.816284449545602531e-01 1.012824968230431777e+00 9.907193160290220790e-01 1.018073866865493393e+00 1.021093509245958764e+00 9.977527275375867033e-01 1.076814221672175664e+00
1.002637920567360785e+00 9.997446228553200642e-01 9.780195630191617084e-01 1.070974346200275429e+00 9.963012758946280245e-01 1.007658087300845162e+00 1.074349430903463132e+00 1.015483538076429548e+00 1.006565748920394299e+00 1.074953228401857697e+00 1.049419977622421341e+00 1.037273831808427582e+00 9.920529495764227601e-01 1.036539852287021946e+00 1.045488034103376540e+00 1.019556150846016029e+00 1.000662964146241007e+00 1.071553711961863664e+00 1.026418769106707263e+00 1.050944292451511330e+00 9.755077996319861944e-01 1.014350543113923697e+00 1.022270811623039011e+00 9.561106838721776802e-01 9.983128033340177288e-01 9.819974455900081223e-01 1.015969640744752045e+00 9.908702224583147977e-01 1.017816280700487130e+00 1.022387153880594646e+00 9.962514857813037361e-01 1.079540866592705761e+00
1.003560297045729355e+00 9.998977912899361664e-01 9.791770958698909899e-01 1.073276030716942220e+00 9.973356933860741957e-01 1.009298966442679468e+00 1.073817528981448222e+00 1.014308469588648176e+00 1.007635072798860110e+00 1.078074642736634114e+00 1.052503648521559532e+00 1.040951133349787394e+00 9.926149238731253321e-01 1.038477666489688866e+00 1.047740645084570099e+00 1.020385688172561478e+00 1.002500097186324046e+00 1.074090129230950819e+00 1.029349159744799014e+00 1.050601382716926047e+00 9.774974192118156546e-01 1.015696305402264299e+00 1.022821406943825950e+00 9.573016346009006750e-01 9.982427950881854750e-01 9.823213224344838901e-01 1.015419576009837233e+00 9.908251664623558552e-01 1.017258225634410040e+00 1.023625788474586296e+00 9.945218613692946574e-01 1.082366605506428714e+00
1.004523347720025717e+00 9.999960544653385686e-01 9.806302545612650690e-01 1.075616098019164468e+00 9.984134838624503239e-01 1.010962564131681507e+00 1.073025818434893530e+00 1.012875600534308029e+00 1.008884195571216225e+00 1.081036351188494393e+00 1.056410635553027610e+00 1.044658463434503748e+00 9.931938855813092770e-01 1.040293635994173238e+00 1.049181284758573307e+00 1.020930018248756621e+00 1.004458345606574765e+00 1.076572069960755496e+00 1.032908941079314413e+00 1.050187510222837739e+00 9.795454702407847547e-01 1.016645862602855832e+00 1.023181865627482479e+00 9.587317490809852405e-01 9.976297676946197512e-01 9.826295012015648922e-01 1.018460016707077642e+00 9.904656668578950551e-01 1.016516679877921270e+00 1.024786744894181423e+00 9.926071355804174656e-01 1.085225071312941436e+00
1.005498695111100016e+00 1.000046523587026837e+00 9.820088896631198327e-01 1.077956041000291965e+00 9.995035945173859071e-01 1.012626155875931522e+00 1.072012988679316603e+00 1.011246516607618773e+00 1.010312809939141410e+00 1.083823205318587002e+00 1.059772685312085905e+00 1.048388132426237851e+00 9.937869060764723539e-01 1.041956692736086598e+00 1.050752164616968853e+00 1.020358906651286146e+00 1.006536366008133010e+00 1.079027738049251228e+00 1.035038491883511158e+00 1.049795393540124300e+00 9.816600545772158348e-01 1.018746602949804236e+00 1.023467630359127467e+00 9.588581904540423029e-01 9.964679312376819587e-01 9.829749923713240189e-01 1.021517607425510121e+00 9.896510241275644493e-01 1.015458889075814497e+00 1.025892007301901554e+00 9.905435026734367154e-01 1.088242809162001778e+00
1.006494583128797915e+00 1.000051000561966275e+00 9.834701075046217156e-01 1.080238606846445570e+00 1.000520003260484181e+00 1.014276404858644121e+00 1.070849821957104098e+00 1.009476183648723380e+00 1.011852810419008541e+00 1.086472453998247101e+00 1.062841182150355390e+00 1.052131347626481528e+00 9.944033227142911047e-01 1.043446007380886664e+00 1.050032608391750388e+00 1.020027348203464967e+00 1.008659530612405764e+00 1.081421825799390612e+00 1.037859505506068647e+00 1.049445414578947577e+00 9.838455265772868552e-01 1.020394637599046694e+00 1.023752541380369863e+00 9.614532589599482648e-01 9.950125192072547531e-01 9.833764286209328853e-01 1.019587182265285996e+00 9.882799023634643021e-01 1.014598752975270912e+00 1.026987878346452998e+00 9.883774361551872500e-01 1.090995037350960706e+00
1.007512018507071838e+00 9.999929856857305843e-01 9.849957649043846741e-01 1.082398927239431652e+00 1.001391156960180995e+00 1.015934535531883842e+00 1.071748639359237032e+00 1.007610504014651465e+00 1.014416399017997072e+00 1.088992631097145614e+00 1.064705051769253785e+00 1.055880225995728283e+00 9.950323081429750527e-01 1.044767589343505776e+00 1.051322141941701815e+00 1.019333617285390181e+00 1.010553418905303147e+00 1.083705353912194136e+00 1.041029842751955536e+00 1.048071336563729528e+00 9.860609408284481958e-01 1.021850012027774479e+00 1.024039210355736973e+00 9.632116004622619521e-01 9.939638586513608320e-01 9.838629064563572113e-01 1.022062734477450219e+00 9.863344590619892438e-01 1.013676868858376823e+00 1.028089007145849720e+00 9.861869330152361890e-01 1.093666687046616737e+00
1.008560140747871703e+00 9.998586229861126107e-01 9.865718508057367275e-01 1.084385374857083306e+00 1.002075554079750352e+00 1.017613778780304568e+00 1.070573545556941841e+00 1.005684840387251588e+00 1.015833934713596287e+00 1.091326045844269066e+00 1.067140391252287657e+00 1.059636249265998975e+00 9.956475000530992103e-01 1.045952420883518252e+00 1.052536400394423755e+00 1.018432915583696641e+00 1.012902760194857255e+00 1.085875328310870414e+00 1.044028880774804602e+00 1.047795325967869173e+00 9.882538721622652345e-01 1.024884917821587305e+00 1.024307822406784529e+00 9.649661933743665099e-01 9.936589165647630173e-01 9.844205032597095339e-01 1.028068441648311238e+00 9.838744956081019177e-01 1.013034585603179716e+00 1.029194025358454390e+00 9.840487726146157632e-01 1.095593782707738661e+00
1.009633133735699184e+00 9.996531981234344499e-01 9.880234599290843578e-01 1.086172286034585488e+00 1.002555971886751607e+00 1.019290563507954106e+00 1.069388084000844508e+00 1.003745971812251447e+00 1.017049843153597477e+00 1.093415978073734030e+00 1.070462604104965409e+00 1.063398477053943747e+00 9.962308407565305668e-01 1.047033097681542957e+00 1.052816391682178887e+00 1.017428565518766925e+00 1.013821250526049544e+00 1.087894223754388268e+00 1.047074759499218022e+00 1.047462173332751822e+00 9.903492552269237414e-01 1.026698577584772565e+00 1.024540541644536340e+00 9.667587385216009910e-01 9.916243433527166529e-01 9.849960102336312584e-01 1.027100492055737613e+00 9.810019789235844279e-01 1.012143642582848280e+00 1.030341177651768803e+00 9.820253862551843183e-01 1.098203738914735439e+00
1.010727218041970854e+00 9.993992851675358446e-01 9.896575628685352344e-01 1.087791696773090289e+00 1.001943186605402714e+00 1.020905765521563202e+00 1.068237027836612674e+00 1.001820508267548204e+00 1.018055160710362506e+00 1.095216850252795471e+00 1.072306742547755709e+00 1.067161084840753782e+00 9.967907485100467868e-01 1.048021990340618492e+00 1.052436535175921950e+00 1.016269018530062240e+00 1.014701403954296310e+00 1.089745096995641704e+00 1.049588957984385562e+00 1.047028057198795992e+00 9.923199572073699848e-01 1.028942461454099400e+00 1.024718368669835789e+00 9.686406770663642529e-01 9.913195467527531335e-01 9.855256513841897936e-01 1.027852152688312204e+00 9.778322553074826340e-01 1.012130407797637410e+00 1.031545631836644716e+00 9.801345379559535109e-01 1.101524559136614290e+00
1.011841580357946802e+00 9.991296579691000268e-01 9.912852539342469349e-01 1.089310821506773719e+00 1.001988853861506712e+00 1.022363026039267542e+00 1.067727962239939599e+00 9.999206033536752747e-01 1.018920438786518501e+00 1.096656084142876519e+00 1.073599741634636784e+00 1.070414352299026151e+00 9.973482772884815217e-01 1.048921456645451666e+00 1.052373217678408412e+00 1.014864562444098839e+00 1.015465635874227779e+00 1.091464100608139587e+00 1.051068216289770874e+00 1.046528430998763914e+00 9.942117596229864684e-01 1.031181354372343373e+00 1.024829569898213721e+00 9.690140679561493053e-01 9.913609683376649606e-01 9.859782522243711878e-01 1.025321872441220750e+00 9.745614060577155735e-01 1.009516787323943676e+00 1.033197580779169122e+00 9.783460080106729517e-01 1.103876787122600955e+00
1.012818360543408014e+00 9.988694746538326896e-01 9.928831646674067812e-01 1.090771219609169673e+00 1.001864025460351915e+00 1.023597045654260018e+00 1.066643419668430459e+00 9.980622718281906280e-01 1.019736647919120331e+00 1.097687996049590664e+00 1.074491016353186001e+00 1.074211092721258254e+00 9.979054257925221716e-01 1.049732400556386391e+00 1.052286896528628724e+00 1.013232765368464516e+00 1.013917706943594510e+00 1.093027474277369793e+00 1.051534359074622449e+00 1.046047101459352646e+00 9.960701732161946209e-01 1.032509831895323860e+00 1.025513639264841625e+00 9.682794560433231057e-01 9.916375201926335148e-01 9.863910861030444899e-01 1.027562879634134951e+00 9.714072910854002485e-01 1.006730555660363180e+00 1.034467170095081601e+00 9.775088233597777343e-01 1.105963591192014706e+00
1.013865095350293455e+00 9.986189808560820280e-01 9.944545062579942529e-01 1.092182747788734254e+00 1.001564772663972702e+00 1.024597222991962431e+00 1.065637721663150961e+00 9.962504334331496736e-01 1.020567286525329243e+00 1.098389381842071799e+00 1.074328091025278598e+00 1.077963687550756111e+00 9.984421054731722478e-01 1.050452651832840312e+00 1.053812384522285317e+00 1.011453262291990507e+00 1.010514458859711029e+00 1.094377199893370234e+00 1.053864114331574120e+00 1.045662364236149999e+00 9.979228841125326044e-01 1.034978958017315209e+00 1.025622998946427389e+00 9.704280414430177526e-01 9.954966054150313770e-01 9.868130712109702829e-01 1.030824254945029717e+00 9.685359171182812421e-01 1.005419519751979740e+00 1.035723441546148926e+00 9.761461890842010325e-01 1.106831264816757754e+00
1.014869118847754548e+00 9.983829588790119614e-01 9.966269239227513177e-01 1.093556828432239669e+00 1.001086984355940679e+00 1.025398980337445254e+00 1.064662088374479509e+00 9.945204481646805483e-01 1.021440917693900108e+00 1.098865263359105393e+00 1.072530903063073415e+00 1.081652377773770324e+00 9.989209154773068811e-01 1.051078337314849787e+00 1.052618381367576461e+00 1.009624035558354116e+00 1.008761743523971965e+00 1.095462496412952014e+00 1.055282627010827090e+00 1.045794659240154356e+00 9.997476035931800453e-01 1.036051642364048009e+00 1.025607594796329458e+00 9.726272269000446613e-01 9.968814991811200121e-01 9.872911687281206161e-01 1.033868776928528188e+00 9.660949726947298810e-01 1.004145228454227823e+00 1.036913622315756678e+00 9.750396358074976400e-01 1.107516394504036494e+00
1.015796543133709706e+00 9.981747027125877914e-01 9.982385403139477642e-01 1.094856722170261421e+00 1.000475865277115961e+00 1.026066498833300811e+00 1.063632048525062768e+00 9.929498002584683514e-01 1.022333249414670187e+00 1.099195392501342461e+00 1.072328882616132573e+00 1.085250951807747999e+00 9.993112097191396703e-01 1.051615982812109884e+00 1.052389665585057976e+00 1.007443882708398464e+00 1.008179964569962284e+00 1.096212834152166860e+00 1.057949065146765566e+00 1.045612786412057460e+00 1.001482899731844789e+00 1.037860203599320963e+00 1.026129530702786230e+00 9.748407884870147200e-01 9.992194564437096860e-01 9.878616552778178850e-01 1.037604912044985506e+00 9.641810702129360866e-01 1.002088388774015515e+00 1.038003787945875001e+00 9.744706469787285386e-01 1.108086343617250114e+00
1.016653050768532962e+00 9.980141211407798085e-01 9.999209226448815269e-01 1.096099396799384840e+00 9.997972274018006589e-01 1.026648534507949906e+00 1.062462218526385449e+00 9.916186112829451504e-01 1.023206535710690535e+00 1.099484471894926596e+00 1.072493223148720309e+00 1.088728324737930464e+00 9.996105785461495419e-01 1.052073974042481153e+00 1.051902317845271995e+00 1.006553459002035744e+00 1.006909976014431995e+00 1.096577981774505384e+00 1.055634441258656242e+00 1.046145634967275306e+00 1.003084837112720118e+00 1.039192301865005774e+00 1.025786091570343395e+00 9.770961613231617937e-01 9.997715054092045639e-01 9.885209321421810635e-01 1.044269329550187697e+00 9.627743526733782975e-01 1.001117101888242322e+00 1.038909008332820294e+00 9.742655259172653404e-01 1.108688024164285357e+00
1.017471312138413797e+00 9.979110551566944265e-01 1.001412242350194992e+00 1.097289724259153498e+00 9.997008571964248747e-01 1.027147969182839349e+00 1.061126449312112641e+00 9.905921289179061562e-01 1.024060255691867871e+00 1.099844710932772696e+00 1.071930110126024349e+00 1.092062824530832366e+00 9.998629871371694788e-01 1.052450085790519463e+00 1.053160418490134864e+00 1.006624943669593542e+00 1.005021164059614058e+00 1.096599977512870749e+00 1.056259693717852555e+00 1.045919352967531024e+00 1.004529346470921958e+00 1.038652124922283315e+00 1.026079283723719371e+00 9.794111326845805765e-01 1.000254690623572307e+00 9.892127526347255229e-01 1.047798354344160687e+00 9.617659823689163057e-01 1.000498223773622408e+00 1.039886409967274883e+00 9.735659601866297752e-01 1.109074966634058690e+00
1.018264869446431131e+00 9.978500094407450893e-01 1.003205190935689384e+00 1.097329913494901277e+00 9.990658444006007555e-01 1.027511420670682796e+00 1.059689624302502686e+00 9.899279580009376911e-01 1.024931858484354752e+00 1.100286169716348628e+00 1.071203385022304833e+00 1.095253054756078148e+00 1.000128468357764921e+00 1.052749085867623613e+00 1.052990916833320467e+00 1.004362732895387467e+00 1.004820259108398783e+00 1.096477161336767869e+00 1.056586207790916720e+00 1.045600620179922835e+00 1.005811648046067708e+00 1.040710902760093592e+00 1.027577887576446081e+00 9.817875285024427745e-01 1.000626148352274258e+00 9.898793254918650808e-01 1.049517302579660472e+00 9.614771613395346472e-01 1.000203825685780590e+00 1.040827058046534637e+00 9.741941425413879196e-01 1.110278971052244934e+00
1.019019245708865151e+00 9.983107787576316339e-01 1.004942041034815103e+00 1.098369267432848240e+00 9.990615651387595442e-01 1.027682257462733117e+00 1.058305174198430620e+00 9.896756213537801772e-01 1.025837039999868638e+00 1.100775758995290898e+00 1.070381725356477798e+00 1.098295483165715458e+00 1.000412933835318707e+00 1.052992610683105124e+00 1.052960879612897527e+00 1.002853692341246328e+00 1.005198857163575266e+00 1.096972478599127720e+00 1.057151424793512762e+00 1.045920454366964680e+00 1.006906284904580007e+00 1.044100624468975447e+00 1.028609136945432878e+00 9.842372031314079450e-01 1.000848642058238314e+00 9.905140964991866470e-01 1.053910625318276395e+00 9.609846040814007395e-01 1.000885130996957084e+00 1.042891123716884971e+00 9.749325801247767931e-01 1.110388145080042133e+00
1.019702371786894046e+00 9.982544130782553538e-01 1.004878081643340249e+00 1.099399875507018676e+00 9.980679545572710420e-01 1.027666923451425518e+00 1.057175832890173028e+00 9.898564384991070941e-01 1.028763329481967137e+00 1.101310839206329328e+00 1.069611318983909154e+00 1.101147937521975040e+00 1.000702150038299543e+00 1.053209179632061288e+00 1.053073273570059198e+00 1.002066506048585381e+00 1.005716677233002398e+00 1.096859782856581145e+00 1.057472888969081870e+00 1.046272422558203408e+00 1.007766994065856903e+00 1.046390518058372132e+00 1.030204183416975505e+00 9.867197404008951622e-01 9.993026897202489378e-01 9.911196515562038512e-01 1.058025564905320515e+00 9.610721195168332454e-01 1.002304132510714041e+00 1.043816096193342258e+00 9.757001133983442820e-01 1.110596875952742923e+00
1.020329336368363649e+00 9.982090414993144423e-01 1.005768137824106567e+00 1.100438073510534798e+00 9.976061037752773641e-01 1.027503768695980035e+00 1.056456705985179489e+00 9.905036422544711838e-01 1.029720979594103358e+00 1.101891533106907684e+00 1.070613791282035709e+00 1.103725952529759358e+00 1.001002854469399184e+00 1.053415664820853470e+00 1.053353020649533178e+00 1.000545563107517300e+00 1.006298167146757017e+00 1.096736462307656756e+00 1.057889295409128572e+00 1.047205190423624810e+00 1.008396664687735589e+00 1.049272027681110719e+00 1.033388912030170026e+00 9.892138762007022246e-01 9.992817094360865182e-01 9.917042337425303611e-01 1.060410732760910468e+00 9.608630705657827953e-01 1.004328581050678348e+00 1.044761857158248430e+00 9.770285862308836222e-01 1.110446418720242967e+00
1.020932363830570067e+00 9.982207050269490400e-01 1.007260098909858792e+00 1.101503484674381417e+00 9.971478937602947790e-01 1.027254964874687371e+00 1.056253180872687603e+00 9.914263540086067916e-01 1.030721170994095548e+00 1.102500305730949259e+00 1.072618381721986758e+00 1.105889373260600550e+00 1.001326754100364536e+00 1.053613142415788850e+00 1.053230667711361423e+00 9.990832537395095692e-01 1.007462552960373348e+00 1.096569385099974037e+00 1.058116263621893482e+00 1.046227437426657136e+00 1.008802613298155126e+00 1.051588825476893918e+00 1.036525571381717414e+00 9.917054292519035252e-01 9.971229471940228350e-01 9.922789871625529168e-01 1.062724052888159632e+00 9.607498598398542811e-01 1.006750136188050204e+00 1.045808069979959454e+00 9.787076413019326626e-01 1.110172463156640088e+00
1.021506395628223762e+00 9.982974463642039220e-01 1.008746111375805832e+00 1.102608016412088832e+00 9.967249724137312583e-01 1.027009248056796498e+00 1.056578693254225376e+00 9.931150976909225436e-01 1.033428061812861509e+00 1.102066370373492088e+00 1.072702011854951731e+00 1.107428223192714611e+00 1.001692232427473739e+00 1.053784798866045147e+00 1.053665707394914941e+00 9.977328998747413413e-01 1.005551467640439345e+00 1.096850090910534092e+00 1.059550449345354473e+00 1.046206802918202117e+00 1.009009646766468427e+00 1.056780009713922830e+00 1.041586351077026684e+00 9.970212688055936079e-01 9.962511171539255583e-01 9.928358495673922368e-01 1.063948506829451635e+00 9.608194753025672830e-01 1.009622394004455970e+00 1.046855203124957390e+00 9.806344986494690552e-01 1.109789445773310623e+00
1.022048195189482422e+00 9.984143161351556328e-01 1.009396189707308489e+00 1.103747729989111415e+00 9.963525042322715075e-01 1.026802337608711424e+00 1.057350538021536890e+00 9.952271327549356839e-01 1.034689648330651135e+00 1.102648444066336220e+00 1.072300512308909104e+00 1.108110515092680215e+00 1.002129110144080126e+00 1.053923514440125331e+00 1.054043995521276367e+00 9.964627220356716553e-01 1.005996191788501415e+00 1.096382992516145238e+00 1.060874956994803942e+00 1.046093111160841138e+00 1.009070851916904266e+00 1.058416711995510573e+00 1.046138323594933528e+00 9.996411612893694176e-01 9.962746924854035679e-01 9.933741804805511499e-01 1.064042376165593717e+00 9.610918276773252611e-01 1.012209053943537107e+00 1.048252679408210986e+00 9.826914107510597018e-01 1.109286047865232439e+00
1.022551752922685742e+00 9.985358976684239884e-01 1.010770315336678715e+00 1.104807925144539515e+00 9.960163425498070877e-01 1.026549331638100249e+00 1.058546613164277561e+00 9.975932306679035078e-01 1.036104517028539451e+00 1.103162017980042320e+00 1.072513609945358715e+00 1.107747179719042796e+00 1.002641360954421135e+00 1.054058612942295081e+00 1.054297967879940456e+00 9.968467983077019534e-01 1.006314939092120442e+00 1.095832789221216075e+00 1.059179022510079893e+00 1.044614544621939478e+00 1.008788820068984515e+00 1.063231406400297452e+00 1.051052650737377414e+00 1.004146874752769092e+00 9.965112512878173678e-01 9.938999793469691646e-01 1.064465323621615278e+00 9.615597854623503249e-01 1.014591163195261103e+00 1.049759020260817133e+00 9.847661071872032545e-01 1.109448419538064057e+00
1.023028413882393961e+00 9.986041564194670928e-01 1.012394511426011334e+00 1.105954710638415994e+00 9.956836573792812173e-01 1.026162029447304391e+00 1.060158268336340859e+00 9.999792193611196645e-01 1.037620580558062056e+00 1.103530072725755540e+00 1.072440254932331305e+00 1.106247359524699991e+00 1.003170193800192678e+00 1.054261728268259590e+00 1.054967221059653015e+00 9.955677165476867208e-01 1.006975912450523980e+00 1.095588399833131499e+00 1.059707488698629518e+00 1.044199951522629899e+00 1.008603761966859746e+00 1.066889593893090238e+00 1.056042553874962930e+00 1.006760529395579917e+00 9.959647575061303382e-01 9.944437414528134456e-01 1.069401307329398643e+00 9.621112029725658044e-01 1.016708390350765656e+00 1.051204760081756229e+00 9.892558953187653437e-01 1.107354205495220345e+00
1.023537056316154326e+00 9.985519993575846520e-01 1.013647423384846480e+00 1.107110260326706230e+00 9.953210721760593627e-01 1.025614973496530746e+00 1.062136117620106290e+00 1.002114432417371637e+00 1.036732996195231182e+00 1.103752358812001511e+00 1.072347043908793873e+00 1.103642498218144752e+00 1.003650122050519844e+00 1.054615300060983474e+00 1.055924717374891131e+00 9.943054703856151200e-01 1.008410695010861780e+00 1.094610216570368832e+00 1.061236052293183851e+00 1.043284804056769488e+00 1.008278488457215127e+00 1.069990094745244980e+00 1.060871263268408082e+00 1.007879812356133664e+00 9.967010389048330810e-01 9.949891709493458025e-01 1.072309718847315407e+00 9.628296094564363639e-01 1.018455673103443759e+00 1.052400085223360149e+00 9.912003550298135179e-01 1.106610963253648272e+00
1.024098360034265465e+00 9.983368152426939091e-01 1.014772350880164486e+00 1.108277674890098430e+00 9.949559466271514774e-01 1.024871287334727654e+00 1.064397984865909974e+00 1.003747340156401657e+00 1.037974450362119772e+00 1.103853100476463789e+00 1.072281031523584227e+00 1.100070667952419923e+00 1.004083346476218219e+00 1.055179998721026635e+00 1.057648515350430252e+00 9.931436657643554211e-01 1.009402476255574888e+00 1.093436888102867988e+00 1.059560654147181591e+00 1.041064179996536554e+00 1.007808449887672042e+00 1.073987242666892383e+00 1.065327386525783515e+00 1.010279282124175504e+00 9.976209116133918364e-01 9.954757373582387991e-01 1.072264990547256103e+00 9.636342630591023806e-01 1.020929533262920463e+00 1.053203785590682395e+00 9.930711933428366667e-01 1.105750163640721428e+00
1.024705621410059608e+00 9.979412052077979434e-01 1.015759713204477777e+00 1.109335309334470221e+00 9.946490444453752744e-01 1.023888594981593902e+00 1.066702563313060459e+00 1.005279065721899068e+00 1.038934422432701732e+00 1.103836886637312498e+00 1.071823076363032534e+00 1.095752416213190639e+00 1.004508399905898131e+00 1.055983218016159464e+00 1.057907452018806094e+00 9.922325023849386527e-01 1.010516656177563144e+00 1.092136085898878894e+00 1.058268268177731342e+00 1.041859852021184807e+00 1.007271272850406518e+00 1.077469622195532883e+00 1.069117831080311998e+00 1.012576412454226249e+00 1.001957726741344867e+00 9.958672469844628283e-01 1.073243423518058792e+00 9.645567814854792976e-01 1.021876821454850370e+00 1.053536919176875086e+00 9.948541893318536555e-01 1.105947537687661741e+00
1.025319516240192241e+00 9.973852711575790231e-01 1.016215100632525958e+00 1.108855310111917181e+00 9.953700354814539741e-01 1.022663126372937548e+00 1.068825142539538753e+00 1.005601829395587288e+00 1.039600546435150763e+00 1.103682150128553197e+00 1.072071071197302050e+00 1.090967810016074235e+00 1.004941171847153036e+00 1.056967468567626911e+00 1.058234291634816193e+00 9.916151199699673180e-01 1.013376797716802447e+00 1.090698043009928675e+00 1.060203429369099837e+00 1.041078385305452159e+00 1.006796406155537449e+00 1.081173838642062179e+00 1.071964116795258048e+00 1.014802366856106586e+00 1.002932180630820458e+00 9.961690965436920120e-01 1.069868649516974024e+00 9.655929448591976660e-01 1.021178727062445057e+00 1.053384796772788290e+00 9.965002625924680446e-01 1.104984774953753579e+00
1.025847682345465417e+00 9.967326285912911921e-01 1.016028762546742570e+00 1.110042063031887682e+00 9.951283158050511224e-01 1.021217909149782610e+00 1.070721345660580193e+00 1.005204836855051242e+00 1.040039118223951453e+00 1.103321801842819694e+00 1.072441378117029886e+00 1.086008823297143211e+00 1.005383705912783920e+00 1.058006721077519696e+00 1.058572994284706859e+00 9.911662357038106830e-01 1.015709237438219059e+00 1.089098135917082377e+00 1.061906551860132719e+00 1.036036059607570392e+00 1.005811345394533873e+00 1.081291652317982965e+00 1.073740483779737520e+00 1.019116196660975859e+00 1.003838873714558710e+00 9.964154330425029071e-01 1.068951999224078575e+00 9.667054735127720289e-01 1.021546020272700916e+00 1.052047167511149572e+00 9.979901308534264714e-01 1.103855286652833945e+00
1.026209281735616763e+00 9.960172205966014713e-01 1.016157277996697195e+00 1.111263018027134342e+00 9.948778819675988538e-01 1.019602885390026747e+00 1.073319578418250764e+00 1.004148558926835744e+00 1.040301436170584681e+00 1.102686273505142367e+00 1.072935848359589439e+00 1.081144548855679677e+00 1.005811014913221113e+00 1.058993064085560487e+00 1.058547831116113169e+00 9.907250558425910736e-01 1.016829839787402268e+00 1.087389668167246803e+00 1.062605202385081826e+00 1.034804841748942161e+00 1.005686534321095005e+00 1.080586152147371415e+00 1.074339018254566458e+00 1.017048908392604645e+00 1.004741474810688873e+00 9.966417947180087333e-01 1.065038518263265788e+00 9.678177133502194884e-01 1.023237070869017273e+00 1.051038139570405816e+00 9.989390874521213437e-01 1.102901287378249773e+00
1.026369287387024709e+00 9.952247880999552931e-01 1.014692344193318663e+00 1.112514848092829745e+00 9.946345185279620305e-01 1.017907934182105789e+00 1.075725157316447023e+00 1.002571962376506587e+00 1.040427635875535328e+00 1.101753721225328553e+00 1.073534977325343309e+00 1.076601670443828151e+00 1.006173216495347411e+00 1.059846589969348774e+00 1.058929151192584905e+00 9.901497525991086457e-01 1.017691972921566324e+00 1.085716973844815580e+00 1.062499010339297500e+00 1.033357876428419919e+00 1.005770051753848149e+00 1.078232715923541640e+00 1.073769018457463753e+00 1.018981473043117481e+00 1.005733040913841414e+00 9.968480674260350449e-01 1.065318021713439478e+00 9.688647951118611878e-01 1.023419335554680565e+00 1.049679211371409293e+00 9.999338241640206570e-01 1.102005645495765185e+00
1.026365516822819623e+00 9.943280090078727707e-01 1.013392873919422899e+00 1.113793329448751868e+00 9.944058993048191519e-01 1.016291108352491035e+00 1.078450716664498543e+00 1.001096408168874019e+00 1.040398465314851695e+00 1.100725822666337006e+00 1.074172411724073850e+00 1.072541661030510074e+00 1.006441684003903658e+00 1.060525083423713433e+00 1.059318135167616859e+00 9.893838296898305185e-01 1.016767661616516438e+00 1.084166163914213499e+00 1.062797373801489975e+00 1.031735090346309169e+00 1.005980897146291575e+00 1.081884642714821876e+00 1.072375928741752249e+00 1.020773592129416985e+00 1.006872331243835017e+00 9.970230685667779147e-01 1.061886636883210944e+00 9.689701293437460450e-01 1.022301790201348037e+00 1.048037337383418643e+00 1.000739672844335404e+00 1.101998571118813164e+00
1.026282087711184676e+00 9.933310759825525471e-01 1.011830160968701486e+00 1.114730804645695406e+00 9.942059409626504696e-01 1.014822306138148722e+00 1.080670160935384594e+00 1.000194536978327831e+00 1.040195076846499811e+00 1.099377657067262426e+00 1.073433427494238313e+00 1.069037498983431478e+00 1.006618925543358190e+00 1.061043111912437942e+00 1.059766042146977449e+00 9.900492948874572985e-01 1.016052656252511843e+00 1.082702701817675139e+00 1.059050322648320552e+00 1.030092481884884448e+00 1.006222726339959239e+00 1.079083229911117492e+00 1.070130243898262723e+00 1.022371922531729149e+00 1.008143244733778365e+00 9.971402073208697203e-01 1.058062970981115347e+00 9.698146142404744374e-01 1.021749813150995889e+00 1.046223166848257335e+00 1.001160110349906152e+00 1.101219451629244839e+00
1.026160813492540180e+00 9.922920790174711847e-01 1.010116534002335031e+00 1.116009190317881927e+00 9.940305825319225574e-01 1.013487972375364032e+00 1.081664654150654048e+00 9.995676046660949554e-01 1.039821779365107446e+00 1.097968822006416323e+00 1.072129412849777585e+00 1.066091515286603064e+00 1.006739804563025142e+00 1.061442039888080391e+00 1.060337721717550696e+00 9.895738172978880698e-01 1.015331411773688242e+00 1.081510958395084154e+00 1.056812155542257603e+00 1.028747416870287257e+00 1.006443167078551637e+00 1.077189332795192467e+00 1.067710310266943852e+00 1.023734395622054150e+00 1.008470017374776484e+00 9.972234075870520797e-01 1.053749432365000960e+00 9.706034472650214573e-01 1.022641424424059586e+00 1.044439443854001670e+00 1.000994003541446409e+00 1.099825861673286997e+00
1.026043798188039480e+00 9.912845037727763264e-01 1.009641838196298380e+00 1.117227080264500350e+00 9.936921286313551427e-01 1.012277624124532593e+00 1.080474292615755338e+00 9.977298849031022154e-01 1.042424394020276202e+00 1.096517986649512277e+00 1.072009071439700367e+00 1.063707905605664639e+00 1.006838967854117417e+00 1.061760302752852603e+00 1.062477313970446202e+00 9.885623900318285528e-01 1.014645472439252183e+00 1.079855841158572360e+00 1.055645510545534460e+00 1.027300349056840645e+00 1.005933737812083395e+00 1.078324806422850557e+00 1.063467711341832711e+00 1.024847056280582924e+00 1.009664730327956228e+00 9.973340543311058903e-01 1.058942219683489006e+00 9.713164840398873512e-01 1.022893536264796177e+00 1.042595694883465374e+00 1.001396917486262250e+00 1.099429596475132831e+00
1.025926164491681725e+00 9.903729649563896009e-01 1.007011236196215798e+00 1.118284564081730936e+00 9.935177337353916505e-01 1.011193472003706795e+00 1.079251262057540295e+00 9.960912954364365968e-01 1.041749660282569545e+00 1.094990531839960202e+00 1.071530759359866414e+00 1.061916103779788401e+00 1.006911912030614697e+00 1.061992042524678048e+00 1.062996182635612685e+00 9.884145825109343919e-01 1.015175260794273226e+00 1.077955281295602585e+00 1.054216886360799021e+00 1.024713831563466293e+00 1.006202722410557859e+00 1.079617141221578480e+00 1.060682019188486924e+00 1.025749925924854367e+00 1.010681772852737303e+00 9.975151188241686562e-01 1.056634228682219234e+00 9.718964661553325390e-01 1.022956282194604105e+00 1.040856593239089189e+00 1.001600256737700922e+00 1.098026011401085578e+00
1.025762855401117557e+00 9.895992834566340601e-01 1.005474774490210610e+00 1.119076797917278432e+00 9.934010745814876309e-01 1.010250991034155499e+00 1.080508654212019470e+00 9.946690572663949848e-01 1.040885780827031315e+00 1.093354531242163308e+00 1.070786024017007287e+00 1.060711010846380420e+00 1.006929932102141656e+00 1.062093355878145573e+00 1.063535792611376429e+00 9.877570872638462562e-01 1.016745605379112627e+00 1.075973259877255561e+00 1.055114184893500617e+00 1.021974512332637142e+00 1.006409927183525177e+00 1.080770031764458849e+00 1.057053879647817718e+00 1.026559847777822831e+00 1.011492293639424833e+00 9.977676037964962052e-01 1.054079533735510443e+00 9.723018928045603637e-01 1.022375758611677066e+00 1.039063123020865342e+00 1.001826091540306773e+00 1.096818314343878109e+00
1.025548132187086070e+00 9.889530248431702697e-01 1.005083226803062502e+00 1.119736889313988515e+00 9.933904162347378941e-01 1.009528096492587013e+00 1.079298676240264099e+00 9.935157671792711476e-01 1.041959901487122586e+00 1.091635709279863420e+00 1.069943848832446864e+00 1.060010276263491757e+00 1.006861000671202655e+00 1.062021007798554573e+00 1.064032377483435932e+00 9.872547867754714046e-01 1.017365394385884247e+00 1.074197696969770632e+00 1.055016291345199697e+00 1.020625129844728640e+00 1.006584062860334861e+00 1.079573739043987013e+00 1.053518366043696197e+00 1.027466496969384080e+00 1.012102434319681166e+00 9.980520565864974269e-01 1.054666611604708315e+00 9.725378892248537355e-01 1.022838885981734336e+00 1.037458247767947705e+00 1.001761506229518650e+00 1.095390295643353662e+00
1.025302711095066988e+00 9.884566886554123633e-01 1.003982898642352906e+00 1.120189395619192840e+00 9.934720392448515014e-01 1.009063564043608974e+00 1.077665423666373856e+00 9.926733219757319926e-01 1.040229224807000863e+00 1.089901323583667203e+00 1.069121436969838301e+00 1.059680777178609201e+00 1.006693304498999408e+00 1.061740513614256365e+00 1.063973144428208562e+00 9.867372507912791635e-01 1.017969197106517898e+00 1.072811605763846154e+00 1.053652671545417974e+00 1.017604006741121614e+00 1.005316716231978713e+00 1.078906410371879510e+00 1.050018335636020872e+00 1.028567459782535609e+00 1.012552820382170093e+00 9.983501885408101462e-01 1.052198152000360931e+00 9.726237281037662941e-01 1.022245732532910845e+00 1.035889505547449962e+00 1.001417217381570524e+00 1.093772984109435686e+00
1.025052794369342823e+00 9.881802141018390939e-01 1.003161726376534890e+00 1.120409124704743853e+00 9.935501927498031627e-01 1.008788269449262032e+00 1.076545822350576609e+00 9.921600208770282592e-01 1.039081094225716706e+00 1.088177539231454327e+00 1.066452826014317345e+00 1.059567478735333523e+00 1.006429409769847849e+00 1.061234594160885392e+00 1.062481223485251425e+00 9.861046767209988850e-01 1.015052207483094548e+00 1.071802079675127084e+00 1.052771336540627045e+00 1.015499055024857489e+00 1.005533023208976307e+00 1.078993613269713103e+00 1.047447211140844159e+00 1.029819170998440558e+00 1.014662726874579590e+00 9.986739638723900470e-01 1.050580815469272622e+00 9.726083328484983470e-01 1.022430466088806833e+00 1.034336176827951759e+00 1.001648434081010564e+00 1.091988244947066367e+00
1.024796732778239239e+00 9.881367502714998308e-01 1.002655812941708469e+00 1.120356279390698706e+00 9.935240333666693902e-01 1.008577852173931255e+00 1.074303844674297403e+00 9.932318263740794739e-01 1.037014681835790153e+00 1.086476568717756885e+00 1.067451727052329602e+00 1.059540061666409017e+00 1.006083278853459717e+00 1.060512647451717250e+00 1.061676021453178409e+00 9.853648599896852600e-01 1.015529622506657015e+00 1.070357827863658962e+00 1.052032780077252871e+00 1.013618758837698142e+00 1.005830266117792915e+00 1.075725506581337587e+00 1.044021037690640474e+00 1.031119691554380546e+00 1.014860634410975182e+00 9.990195925174443214e-01 1.048007141119121410e+00 9.717056889357247318e-01 1.023505675565243633e+00 1.032791177852067310e+00 1.002958751766993117e+00 1.090075182440854329e+00
1.024475653478700732e+00 9.872188819815546079e-01 1.002864242681872353e+00 1.119997264498306500e+00 9.933096484924756053e-01 1.008339413749657520e+00 1.072929991904991720e+00 9.934527730265146905e-01 1.035976419763660505e+00 1.084821281482350352e+00 1.066643254898772986e+00 1.059537457917834269e+00 1.005695494817368418e+00 1.059588161932347283e+00 1.061653018886920208e+00 9.845982223468623395e-01 1.016448296619107960e+00 1.069478204442951386e+00 1.049880037844637126e+00 1.011277327889086752e+00 1.006220899695138282e+00 1.074334909728889231e+00 1.040829226075493219e+00 1.032350927292141396e+00 1.015028769656432406e+00 9.993847941163831461e-01 1.045288889078379579e+00 9.714623020948799370e-01 1.022605366801471627e+00 1.033606188307989671e+00 1.003102931466195002e+00 1.088137378994174842e+00
1.024047876515016942e+00 9.874986056821978275e-01 1.002901533148452984e+00 1.119450233056264787e+00 9.928930741407651084e-01 1.008025393655437751e+00 1.069753701892487863e+00 9.934754142936244037e-01 1.033219202358183875e+00 1.083207404575211363e+00 1.065584762791806250e+00 1.059558670820710757e+00 1.005287272443348590e+00 1.058510869205084415e+00 1.061613727815774233e+00 9.839111101440777274e-01 1.017697070821874883e+00 1.069148989697193519e+00 1.048255423896958582e+00 1.010642408465202147e+00 1.006658965332446698e+00 1.070979568088692879e+00 1.037735679716387915e+00 1.033403067370905370e+00 1.015200388429359668e+00 9.997669127765634878e-01 1.041524908404928951e+00 9.711702824166706938e-01 1.021518026435324522e+00 1.031909358696312395e+00 1.003111434627841803e+00 1.086185767015360515e+00
1.023521520990026135e+00 9.878885404062176523e-01 1.003111634167079824e+00 1.117807150062279042e+00 9.923634064594228921e-01 1.007673112851658503e+00 1.068040318747069284e+00 9.935647790418303815e-01 1.032154391985099506e+00 1.081602054801815482e+00 1.064222693370867168e+00 1.059603860398140140e+00 1.004840861417301223e+00 1.057331727563689094e+00 1.061189234310919716e+00 9.833401268206040102e-01 1.019159224544672115e+00 1.066199066551293706e+00 1.049402610841208228e+00 1.008870667558775525e+00 1.007056451885557813e+00 1.065350487723202733e+00 1.035802313004639430e+00 1.034222332035342085e+00 1.015379804342534609e+00 1.000152625785986515e+00 1.038415136651691828e+00 9.708627603844766085e-01 1.020879574586875282e+00 1.030433068955089126e+00 1.002906978647998049e+00 1.084330951061289516e+00
1.022934201897973017e+00 9.883802408599122735e-01 1.003461157631533540e+00 1.116334795319496198e+00 9.917900569502111630e-01 1.007345147918718542e+00 1.065607075803289394e+00 9.937033858593120605e-01 1.030963123144403415e+00 1.080001817655425134e+00 1.062579763717819592e+00 1.059652760845454234e+00 1.004328669081126391e+00 1.056054321986849009e+00 1.060145661552111429e+00 9.818462304652151307e-01 1.018148793947614816e+00 1.064877264293101700e+00 1.048443895266709003e+00 1.004470117178412725e+00 1.007324646833287929e+00 1.064360460579163892e+00 1.033011032755021708e+00 1.034807779576021769e+00 1.016645193129947167e+00 1.000525534926278493e+00 1.040715947931557750e+00 9.706365470344336943e-01 1.021271810868784824e+00 1.028930479909992757e+00 1.002836810645992838e+00 1.080449240719169257e+00
1.022312132801616036e+00 9.889427065740852285e-01 1.003917829763084857e+00 1.114403179794547949e+00 9.911585530439259717e-01 1.007081174255264333e+00 1.063357044485222502e+00 9.938879143223768864e-01 1.029613329518231479e+00 1.078392792881716300e+00 1.060727627608762713e+00 1.059663036615076326e+00 1.003736086651876747e+00 1.054692824313915311e+00 1.058266475145111407e+00 9.813579721537363243e-01 1.016970385026912282e+00 1.063007569790950013e+00 1.047711259303155895e+00 1.003789697347325927e+00 1.007256688298852731e+00 1.062727593476577637e+00 1.030437326308902612e+00 1.035207030083133528e+00 1.017256511230870908e+00 1.000874166438711965e+00 1.039940967489584756e+00 9.703336490228459121e-01 1.019975495342579253e+00 1.027391177722376314e+00 1.002730299616227283e+00 1.078461708403908759e+00
1.021623060374537539e+00 9.895542271379248467e-01 1.004449667340534313e+00 1.111545185741687147e+00 9.904515448808577371e-01 1.006873398298407718e+00 1.062037457577226007e+00 9.944415931373469242e-01 1.028161852209843685e+00 1.076730873770627150e+00 1.058724084676123001e+00 1.059596394015629883e+00 1.003061644398022922e+00 1.053281721294060391e+00 1.056298558239053831e+00 9.831070851775616237e-01 1.018278328456251547e+00 1.061879565758002686e+00 1.046773178324162501e+00 1.001704426413824844e+00 1.007103136126926479e+00 1.058598235162477197e+00 1.028040768453697407e+00 1.035467978803409794e+00 1.017089288342577502e+00 1.001218979575866364e+00 1.037706938121445654e+00 9.700189625781170388e-01 1.019991394874806945e+00 1.025238972661705050e+00 1.002574803318139418e+00 1.074044776521657640e+00
1.020834859030343322e+00 9.902029759466658421e-01 1.005004435049665190e+00 1.109553334577381145e+00 9.896992661236643229e-01 1.006691419068806992e+00 1.059983522762492525e+00 9.946624822474775529e-01 1.026659777722484623e+00 1.075053264059926850e+00 1.056605367402571050e+00 1.059450888279396708e+00 1.002323807470686834e+00 1.051834633671531849e+00 1.054057051549804225e+00 9.829141285934891448e-01 1.017505321558302978e+00 1.060723380724310827e+00 1.045180103686046635e+00 9.995961675431574989e-01 1.006846336829744892e+00 1.053643952820620955e+00 1.025739949889441727e+00 1.035632404248170824e+00 1.016751496237991326e+00 1.001558822180848463e+00 1.034811008242195962e+00 9.701197125060049276e-01 1.019262455324630112e+00 1.023730119952860562e+00 1.002374583245847051e+00 1.072057892040285232e+00
1.019951007396414644e+00 9.908829855370209216e-01 1.006220716957184624e+00 1.106142479567694403e+00 9.889354274600713479e-01 1.006544060297336562e+00 1.056203919227515442e+00 9.948126383919854154e-01 1.023385302615494430e+00 1.073427402880411385e+00 1.057643285849760417e+00 1.059255739540457153e+00 1.001551206246242387e+00 1.050345738923785355e+00 1.050801064540875407e+00 9.829100223133917513e-01 1.017943769783260066e+00 1.059456572604048574e+00 1.044470788329425970e+00 1.000251064778777677e+00 1.005943447685192060e+00 1.050649484762457231e+00 1.024501831036547905e+00 1.035597379721042710e+00 1.016294651247015013e+00 1.001905186722482632e+00 1.032426674045089809e+00 9.697683605385251093e-01 1.019121460328607398e+00 1.022973274538733657e+00 1.002066159145780677e+00 1.069253220536766635e+00
1.019033266270491289e+00 9.916078897294290373e-01 1.006809687024009969e+00 1.102353180763655516e+00 9.881941242552865212e-01 1.006412467955731360e+00 1.054231819383312674e+00 9.948417165396818973e-01 1.022040385625486048e+00 1.071821877199564010e+00 1.057191083789948971e+00 1.059054989610962672e+00 1.000765405185723989e+00 1.048834430633609482e+00 1.048949400742608340e+00 9.831401442428402415e-01 1.015796397802116946e+00 1.058046420526965736e+00 1.041995511580754430e+00 9.980902596033737195e-01 1.007485514400200399e+00 1.048264380557897946e+00 1.022071307910346061e+00 1.035372747676512439e+00 1.013930723204435003e+00 1.002286131113099277e+00 1.028399586286378842e+00 9.694418325577552897e-01 1.017974364667583176e+00 1.021743854120733541e+00 1.001852758305586510e+00 1.067386910975560044e+00
1.018175937591698554e+00 9.923733127367726503e-01 1.007321450011403829e+00 1.098258929711247722e+00 9.875732603791014252e-01 1.006277777923144878e+00 1.052357210197991666e+00 9.947534738714326474e-01 1.015967668515441957e+00 1.070171033428991780e+00 1.054862830217751402e+00 1.058878411989900181e+00 9.999958216263191702e-01 1.047318370678280264e+00 1.047227928292329580e+00 9.835264774644147945e-01 1.014280956352937135e+00 1.056542579150086425e+00 1.041763020872353174e+00 9.969632329635261803e-01 1.007357716485857813e+00 1.047048106769959741e+00 1.020125521899885479e+00 1.034933888263075641e+00 1.013506504808681985e+00 1.002717373043514382e+00 1.025825332147272562e+00 9.691529055328010900e-01 1.017260866887430781e+00 1.020598334697069065e+00 1.001461934831110012e+00 1.065948503205700337e+00
1.017470727968174948e+00 9.931504347511179720e-01 1.007743472231700910e+00 1.093950582822846629e+00 9.871509091521450951e-01 1.006072823012218675e+00 1.050273698101445108e+00 9.945433662244939077e-01 1.014914331753616228e+00 1.068431625779122207e+00 1.053077065509926191e+00 1.058722635713661431e+00 9.992576630146585703e-01 1.045790761424571835e+00 1.045668952375105931e+00 9.839360780783348304e-01 1.014508868173885192e+00 1.054956671986397643e+00 1.039222141664764454e+00 9.952676591018274621e-01 1.007003060366406633e+00 1.045065938139134953e+00 1.017915376964648955e+00 1.034239835422061882e+00 1.011043537403521597e+00 1.003169586799613544e+00 1.024053074215145687e+00 9.697415265681973429e-01 1.016237139740540751e+00 1.019466299046525304e+00 1.001079814406615309e+00 1.064277730566142166e+00
1.016949454076228498e+00 9.938968244052847067e-01 1.008085116240753365e+00 1.089547772495982114e+00 9.874923557689256892e-01 1.005731899073412983e+00 1.048641368313484534e+00 9.942313868588193992e-01 1.013960527917763255e+00 1.066668625044370877e+00 1.050566300515567653e+00 1.058557879835339000e+00 9.985492076853366150e-01 1.044262805703690677e+00 1.044212148846521471e+00 9.842544612129701109e-01 1.014659236997023983e+00 1.053244542114926352e+00 1.038391526362655304e+00 9.935745848540821212e-01 1.006872134411831432e+00 1.041772539968212508e+00 1.015711339339975261e+00 1.033336217658048950e+00 1.010739495616346018e+00 1.003606527855815056e+00 1.020751793437911559e+00 9.696548972849734493e-01 1.015687645638782000e+00 1.017611026884100101e+00 1.000622181754404982e+00 1.062121133961880570e+00
1.016548445008550461e+00 9.928410049036681118e-01 1.008366736091431459e+00 1.085490225194206237e+00 9.873386058291523382e-01 1.005273308861675430e+00 1.046787248010838889e+00 9.947097665517704579e-01 1.013012294509560540e+00 1.064832130403307486e+00 1.045464024356193011e+00 1.058349882469516334e+00 9.978631047667346765e-01 1.042781226169988029e+00 1.043395837331653642e+00 9.843710080294971743e-01 1.015735551089195221e+00 1.051048053815665684e+00 1.035369847244598684e+00 9.913412824346419239e-01 1.007571458470880810e+00 1.040627311288043089e+00 1.013653727329649534e+00 1.032347552383605427e+00 1.010796886953928997e+00 1.004021883500282319e+00 1.018454891834703613e+00 9.696557835760116761e-01 1.015074471901356246e+00 1.016627755840395553e+00 1.000619154163796320e+00 1.060613811885515290e+00
1.016189513565179725e+00 9.934955676504274580e-01 1.008891960196364179e+00 1.081132421187755099e+00 9.872369125579412152e-01 1.004777369327631842e+00 1.047217741926473433e+00 9.942977092369749137e-01 1.011986766760625489e+00 1.062957186641015683e+00 1.044042098293398224e+00 1.058090955382931853e+00 9.971882757920089713e-01 1.041390639694839804e+00 1.041972681717932447e+00 9.841630657085299605e-01 1.014398763711887641e+00 1.049090502978867301e+00 1.032691710912838401e+00 9.913733600167109472e-01 1.007310929789397180e+00 1.038159583497036742e+00 1.011737673677523874e+00 1.030040703757586273e+00 1.010271874020544969e+00 1.004425778271864855e+00 1.016972832841372076e+00 9.697176605613387901e-01 1.013429826000904699e+00 1.015801650177235782e+00 1.000279685930029361e+00 1.057166945152307136e+00
1.015844197391813086e+00 9.941272310456871208e-01 1.009047955332793123e+00 1.076919120336913727e+00 9.871751343725988503e-01 1.004345914948969298e+00 1.045564674580246267e+00 9.939272810319433882e-01 1.010892713565502588e+00 1.061931981865856134e+00 1.041230287501022866e+00 1.057792162903888888e+00 9.965378739726289403e-01 1.040094695615332965e+00 1.041940525054123823e+00 9.835697612564078263e-01 1.014256493969352357e+00 1.047639050453457843e+00 1.033679067721451350e+00 9.904450199214633876e-01 1.007672139790169341e+00 1.033530263109249558e+00 1.009982715568886746e+00 1.029019348639267362e+00 1.009266556621506217e+00 1.004830146207216224e+00 1.017845154957338849e+00 9.698053342650913011e-01 1.013372235027279356e+00 1.015126538925223976e+00 9.999001499812308902e-01 1.055562337027387221e+00
1.015479922780965882e+00 9.947420361197174543e-01 1.009171541002320538e+00 1.072874066278958205e+00 9.871059741680497934e-01 1.004058662751964759e+00 1.044209972626795047e+00 9.936556569350545320e-01 1.008734563920971272e+00 1.060100037058341105e+00 1.039197278691292414e+00 1.057450873680252146e+00 9.959516778306453100e-01 1.038874760030057631e+00 1.040432405469936317e+00 9.826506352373746145e-01 1.014614706662168908e+00 1.045906591244081474e+00 1.033687324801211060e+00 9.887511434985648551e-01 1.007406269605808147e+00 1.030381009990460006e+00 1.008693162858582015e+00 1.027987203458442300e+00 1.008526255144317707e+00 1.005250102276671775e+00 1.017137750791764050e+00 9.698897276229101472e-01 1.012147169964431992e+00 1.014534053598060259e+00 1.000095830075538261e+00 1.053831578818385628e+00
1.015051727712973806e+00 9.966506234752119386e-01 1.009253845500747371e+00 1.068992724110372272e+00 9.870158393909105321e-01 1.003942966666848458e+00 1.043943693894410218e+00 9.935420758889904613e-01 1.006387048275885210e+00 1.058288489453841796e+00 1.036184518705268287e+00 1.057038255023303064e+00 9.954809169779965661e-01 1.037709568041650154e+00 1.037819750487795512e+00 9.815215916894691750e-01 1.012027294720333481e+00 1.044381680385184197e+00 1.034210416961625079e+00 9.870461894520773383e-01 1.007143804114745356e+00 1.028202477355011357e+00 1.007430247586483807e+00 1.026934729240293054e+00 1.010162379134651456e+00 1.005670075607690617e+00 1.016980170000025829e+00 9.699726162179896916e-01 1.012163620355732041e+00 1.013942510702489752e+00 1.000177378831072605e+00 1.051973948843526685e+00
1.014523012177417360e+00 9.971607045249194501e-01 1.010408984172015190e+00 1.065231108680330108e+00 9.869121763898837107e-01 1.003971941996425254e+00 1.044750649555096444e+00 9.941344177487515532e-01 1.005678065542491284e+00 1.056583433019375518e+00 1.033083130609150135e+00 1.056507266136885281e+00 9.951582134601240082e-01 1.036548881605909411e+00 1.037443539694179240e+00 9.802962946719731008e-01 1.009628761408712272e+00 1.043067220354146007e+00 1.033054108321381115e+00 9.885361254684036370e-01 1.007180104603082826e+00 1.027794085087603060e+00 1.006453919971207034e+00 1.025876831773765652e+00 1.009262879188881357e+00 1.006065693757941526e+00 1.015738440657673713e+00 9.701036028792945354e-01 1.011769190480114045e+00 1.013316106429410723e+00 9.999198960752522236e-01 1.050025278120562566e+00
1.013885958097280326e+00 9.997441908564228541e-01 1.010414796339579979e+00 1.061553312670891591e+00 9.867882916015785488e-01 1.004053108031213837e+00 1.043502287965201170e+00 9.942889524699797255e-01 1.004991427898893175e+00 1.055048787296485990e+00 1.027674423239427703e+00 1.055803271742826954e+00 9.949608295205631947e-01 1.035384135783639969e+00 1.036499907023257894e+00 9.791067172985560285e-01 1.005720840120002402e+00 1.041892099205680600e+00 1.032066009139418483e+00 9.867192209583003359e-01 1.008003623843655161e+00 1.026270424773644052e+00 1.005527763295902544e+00 1.024829704274761166e+00 1.008442396146647324e+00 1.006420836925239204e+00 1.017466800093949075e+00 9.697765375256945930e-01 1.012412752077057831e+00 1.012645672986181911e+00 9.993075953238826914e-01 1.050039546608287910e+00
1.013137996675190111e+00 9.998608262087749221e-01 1.009175210326586303e+00 1.057934787434036128e+00 9.866584943845169153e-01 1.004123134874169265e+00 1.041916184395433209e+00 9.945811024225933439e-01 1.005637251410192112e+00 1.053641250575917176e+00 1.025818850780934932e+00 1.054903338257994205e+00 9.948208845426455005e-01 1.034267508164898652e+00 1.034593446407449768e+00 9.780585729453500354e-01 1.005788789770496239e+00 1.040790433587019725e+00 1.031022564144673304e+00 9.841424358875219269e-01 1.007579034227968684e+00 1.023435651835063354e+00 1.004902976349456800e+00 1.023025479254179304e+00 1.007817166656068686e+00 1.006744267784916103e+00 1.021088471770073003e+00 9.700928040280711873e-01 1.010532314378468355e+00 1.011919388876479697e+00 9.992457412410326034e-01 1.048008832423970249e+00
1.012292086972149452e+00 9.999295698278926059e-01 1.009269779173960213e+00 1.054366585672932732e+00 9.861935348605468388e-01 1.004150755095901904e+00 1.040797993137190014e+00 9.949874851116419228e-01 1.004814031673926022e+00 1.052282816225534434e+00 1.022843288490542513e+00 1.053830462913705412e+00 9.946682235712981379e-01 1.033230537697190199e+00 1.033341138700713646e+00 9.771716614084379193e-01 1.005442695327010361e+00 1.039772003828777214e+00 1.028080903610061769e+00 9.821991592938164040e-01 1.007060632687158730e+00 1.018895554796076963e+00 1.004276012698358311e+00 1.021922925243266667e+00 1.007393506928712101e+00 1.007064932274526425e+00 1.020611422487593511e+00 9.704976271915515262e-01 1.010457342529138325e+00 1.011108554216532784e+00 9.989987329689200557e-01 1.046057075584206242e+00
1.011413905770569110e+00 9.999989522665975183e-01 1.009103648581859636e+00 1.050891800442639079e+00 9.860466186896332808e-01 1.004132043350742576e+00 1.039591083626221435e+00 9.954430528806437195e-01 1.001243601156566410e+00 1.053222810704322443e+00 1.023905991872551935e+00 1.052626211050864180e+00 9.944893148536773086e-01 1.032262113460844954e+00 1.033250745318499586e+00 9.778010285347833452e-01 1.005873384890004330e+00 1.038575657270337960e+00 1.027089862069827442e+00 9.802635082242062703e-01 1.006465104666570465e+00 1.015838638371705960e+00 1.003604511418267231e+00 1.020789620096723249e+00 1.010918345595433143e+00 1.007390400896374993e+00 1.018871351800833214e+00 9.707742900677640563e-01 1.010025440328538027e+00 1.010173418852214677e+00 9.987443700366134269e-01 1.043134056132019261e+00
1.010565347744307951e+00 1.000104907644417951e+00 1.008832702432802764e+00 1.047582979890649080e+00 9.859480276945564725e-01 1.004120272417851512e+00 1.038399812016025603e+00 9.958960823154368036e-01 1.002921133331552417e+00 1.051783414136406858e+00 1.021429013250641393e+00 1.051333647285099149e+00 9.943254388062554572e-01 1.031324918510425404e+00 1.031868914547754201e+00 9.772219581814938216e-01 1.005055632622007700e+00 1.037679345517578122e+00 1.026162889249207844e+00 9.782669292151203733e-01 1.005839172350472710e+00 1.016952822882172480e+00 1.003224679982189116e+00 1.019634980279513936e+00 1.012790141735933291e+00 1.007702372723389139e+00 1.021180461481997925e+00 9.712125881379494174e-01 1.010510484393592590e+00 1.009113288814759368e+00 9.986779366086125931e-01 1.041452440910033195e+00
1.009749559745570124e+00 1.000264006455747312e+00 1.008917765382801646e+00 1.044527944560458943e+00 9.859310703886946525e-01 1.004166936896017326e+00 1.037176230995376036e+00 9.960414194231562712e-01 1.001878030866199421e+00 1.048380441765166537e+00 1.019754948302630915e+00 1.049992011758221100e+00 9.942110476670258379e-01 1.030371241532747950e+00 1.028456241725787867e+00 9.773262834016229750e-01 1.005435123151793730e+00 1.036774303872311398e+00 1.025927312890875243e+00 9.774045620002439483e-01 1.004855604191635887e+00 1.016821756420100753e+00 1.002580612832519869e+00 1.018483035072754950e+00 1.012843934178137006e+00 1.007980249980716225e+00 1.021210343456766312e+00 9.716349571987443756e-01 1.009755827337965872e+00 1.007970239894815156e+00 9.983391334065839784e-01 1.039900088250130361e+00
1.008958893301951099e+00 1.000476541272212527e+00 1.010094213679058939e+00 1.040239842625368505e+00 9.859752741483491789e-01 1.004284013972314149e+00 1.036433491791604711e+00 9.963675391886434030e-01 1.000777683365645654e+00 1.046791484035296760e+00 1.017967639977325423e+00 1.048632458324559646e+00 9.941459346616791093e-01 1.029364917325012785e+00 1.027040702850742226e+00 9.785061672443131631e-01 1.005559215404845608e+00 1.036387477603818441e+00 1.025789040798778862e+00 9.770614138700854934e-01 1.004344880628215808e+00 1.017618381311792497e+00 1.002010738495798137e+00 1.017380086256298277e+00 1.012844761149763739e+00 1.008223511169401565e+00 1.021921380612418329e+00 9.720669772804507724e-01 1.009907749888180772e+00 1.006814065118720736e+00 9.978979769446669756e-01 1.038440628402496513e+00
1.008181490042489026e+00 1.000696577082842209e+00 1.010023373020827675e+00 1.037773803506534920e+00 9.860165452509730422e-01 1.004450210927419374e+00 1.035156831579212122e+00 9.966090097267322756e-01 9.996992687843389014e-01 1.045172099976479529e+00 1.014220070000768859e+00 1.047266513404569110e+00 9.941106038533590317e-01 1.028311203367363147e+00 1.026737935689297165e+00 9.780223600120752092e-01 1.005674936517632956e+00 1.035344286072510833e+00 1.023630635075505113e+00 9.783398573038476487e-01 1.003833101960416752e+00 1.016534905552054058e+00 1.001517909621386648e+00 1.016390441148438573e+00 1.014661098788550708e+00 1.008431596856275370e+00 1.020792467686403970e+00 9.722402059986642309e-01 1.008967431035775242e+00 1.005705826156377825e+00 9.974416975890454395e-01 1.037007311334873005e+00
1.007354050840646886e+00 1.000862311722304776e+00 1.009929440910024789e+00 1.035649953495129338e+00 9.860567622068360238e-01 1.004649954650704391e+00 1.033866552747349399e+00 9.968221613852927820e-01 9.967517479347199894e-01 1.043558134013698568e+00 1.014437552196765013e+00 1.045877655058031319e+00 9.940822238500336416e-01 1.027255775312357677e+00 1.024961803799550486e+00 9.775741384617138152e-01 1.004966531006756592e+00 1.034102314419835134e+00 1.024227397198270051e+00 9.769474897541919889e-01 1.003340669477364333e+00 1.016073628136655582e+00 1.001101613561631964e+00 1.015552748707489350e+00 1.015167515659148201e+00 1.008614381044903974e+00 1.023116073472102316e+00 9.723615669401174388e-01 1.008764525486191443e+00 1.004661312754403735e+00 9.970193574453553031e-01 1.035549185313339171e+00
1.006447867288946751e+00 1.000917287225703056e+00 1.009823535833160202e+00 1.033693928701238773e+00 9.861016285195156605e-01 1.004886242422970311e+00 1.032571420846717158e+00 9.970718214209866037e-01 9.982139444571593856e-01 1.041947579046887284e+00 1.012843469183525524e+00 1.044450359732581601e+00 9.940133275856700701e-01 1.026245917448472822e+00 1.023631688106060533e+00 9.771081465571950231e-01 1.005074163098133910e+00 1.032146028701037777e+00 1.024258604118154059e+00 9.753958585793773839e-01 1.002507288421329079e+00 1.016987879015128993e+00 1.000762902572618795e+00 1.018185532401297166e+00 1.015053668992690783e+00 1.008809533968363814e+00 1.021616348153191023e+00 9.724346420728521290e-01 1.009096795600210372e+00 1.003662522406909341e+00 9.967006641778027864e-01 1.035455861175163639e+00
1.005490453435405218e+00 1.000853850097205955e+00 1.009694809371635804e+00 1.031935578065474202e+00 9.861547548490474657e-01 1.005156820914675952e+00 1.031360358969517721e+00 9.973710984941946966e-01 9.976329433339730102e-01 1.040351506388599745e+00 1.012277228466138546e+00 1.042974487621658675e+00 9.938800384968075052e-01 1.025276169481818433e+00 1.022475125790008210e+00 9.765920093519722123e-01 1.005446306897904263e+00 1.030439486190532383e+00 1.024846364384023101e+00 9.735744723490658004e-01 1.001667254103570714e+00 1.015151665187760344e+00 1.000845724669741532e+00 1.017404144960554202e+00 1.013908795049741851e+00 1.009055764136047362e+00 1.020379063465018277e+00 9.729832012441762545e-01 1.008633631192362934e+00 1.002696443179641017e+00 9.964550485332855922e-01 1.033363266033387351e+00
1.004505339202565128e+00 1.000734506114808076e+00 1.009530048447160322e+00 1.030479720689209122e+00 9.862724884516544943e-01 1.005482110577127219e+00 1.030158369781968508e+00 9.976680508627382427e-01 9.970256728460312745e-01 1.038812119435270409e+00 1.010295543813467756e+00 1.041454174135321153e+00 9.936942596900467661e-01 1.024334478678148308e+00 1.018860638889410142e+00 9.760222629710975095e-01 1.005091246575513297e+00 1.028585977194128365e+00 1.025510942602968933e+00 9.721835425653220231e-01 1.001946800890223477e+00 1.017550771502053975e+00 1.000713680488837687e+00 1.016520355623517835e+00 1.012572961090154156e+00 1.009335442478995981e+00 1.019807851776388885e+00 9.734658888030754964e-01 1.007986150854142338e+00 1.001785988564124708e+00 9.962229201341332718e-01 1.031912527182703876e+00
1.003508390002423978e+00 1.000596563182025056e+00 1.009342208484843351e+00 1.029038133336448224e+00 9.853816360579533695e-01 1.005851361569938929e+00 1.029313836782652647e+00 9.979129675945834776e-01 9.974097892046912550e-01 1.037363689008467649e+00 1.008172869242840886e+00 1.039915610523529432e+00 9.934929330492684452e-01 1.023430081546329307e+00 1.019099459699805976e+00 9.754247857354761964e-01 1.005403617643984004e+00 1.026759137097181585e+00 1.024371021107628676e+00 9.707783357468952046e-01 1.001046465965179211e+00 1.018910520605742720e+00 1.000757996173386788e+00 1.016941318399595451e+00 1.012222284090735780e+00 1.009611326390938757e+00 1.018019059668309412e+00 9.738861725710643569e-01 1.006618095140914271e+00 1.000943299069378734e+00 9.964613235339903063e-01 1.030560373151197195e+00
1.002515871275779569e+00 1.000449521606135539e+00 1.009176446381827352e+00 1.026919604207565007e+00 9.863653794744018377e-01 1.006254509800582397e+00 1.028618302785923921e+00 9.980891369095248322e-01 9.965467180385103596e-01 1.036021222293546540e+00 1.005978605103056811e+00 1.038385407758836365e+00 9.933222559860609424e-01 1.022541407458713136e+00 1.018678406548203963e+00 9.748869827286192891e-01 1.004557679664938696e+00 1.025132355363694403e+00 1.024381040028591983e+00 9.703991024773626073e-01 1.001038801062242856e+00 1.021478917605748826e+00 1.001109573229869154e+00 1.015614038678625208e+00 1.014124471817692497e+00 1.009852919775567903e+00 1.018789179925756683e+00 9.742883024293323979e-01 1.005747542791597393e+00 1.000793868887683180e+00 9.961232475427047595e-01 1.028798952092936370e+00
1.001558465159052336e+00 1.000291051328972225e+00 1.009041765743214913e+00 1.025766618390671958e+00 9.864665019034378757e-01 1.006708210931754222e+00 1.028041039299505632e+00 9.982093253208144112e-01 9.989229731870469253e-01 1.034769782726624232e+00 1.008306465971956056e+00 1.036868729610111561e+00 9.932300550348849288e-01 1.021645178245834451e+00 1.018764156260281606e+00 9.744347414341792968e-01 1.004031135569493527e+00 1.023751019252028938e+00 1.024621120009521880e+00 9.692905991254988640e-01 1.000932202274933402e+00 1.021750689423586156e+00 1.001622402875240958e+00 1.014154430442956834e+00 1.013608353592065470e+00 1.010004777863287018e+00 1.018613423691491660e+00 9.747075564919174262e-01 1.004932725154787709e+00 1.000013247861079702e+00 9.966582868413806917e-01 1.028181118132040606e+00
1.000622410886597313e+00 1.000870954228632925e+00 1.008941372545016035e+00 1.024784883067604291e+00 9.865778989085667305e-01 1.007215437343172093e+00 1.027565809463091284e+00 9.982937840206680402e-01 9.977874051377044751e-01 1.033549165330853059e+00 1.006016158670566929e+00 1.035338765567985986e+00 9.932415334843581745e-01 1.020743046761164674e+00 1.016953413172334564e+00 9.739740257341088503e-01 1.004496207471913483e+00 1.022564990449210898e+00 1.024411274568002517e+00 9.681185538398281443e-01 1.000217016086392574e+00 1.022023010845027668e+00 1.002391691402020779e+00 1.010724733584399626e+00 1.013042036137308699e+00 1.010029928165548707e+00 1.015821461814980564e+00 9.751227039850416389e-01 1.004210023625082160e+00 9.992789177166712111e-01 9.967258730996078064e-01 1.026909916421505420e+00
9.996773379000718496e-01 1.000781587233907199e+00 1.008854673252063572e+00 1.023899383060852042e+00 9.860789392349145199e-01 1.007765598544096308e+00 1.027165887510397058e+00 9.977480655117308972e-01 9.966883210226156198e-01 1.030639651283271396e+00 1.003040650275040413e+00 1.033773440790660691e+00 9.933278121357498325e-01 1.019851092136591530e+00 1.016310396317774423e+00 9.734252562691824151e-01 1.004301994797459185e+00 1.020875397503498094e+00 1.024224168229693088e+00 9.669094291741812119e-01 1.000147179714969692e+00 1.021827185439038610e+00 1.003373962175964307e+00 1.009439807572395820e+00 1.013869528401673437e+00 1.009973407883106189e+00 1.012065844557184846e+00 9.754715540167105958e-01 1.004050660031769127e+00 9.985920796156952939e-01 9.965895290583300925e-01 1.025622229739819868e+00
9.987520382445016498e-01 1.000733634431443253e+00 1.008873136647402191e+00 1.022131587432287603e+00 9.863511575740273596e-01 1.008316361037076669e+00 1.026720738232564933e+00 9.976885949331933956e-01 9.988470196341068252e-01 1.029218864269505707e+00 1.000850374523178710e+00 1.032167626077296285e+00 9.934396067339582581e-01 1.019008875431836714e+00 1.015505038032397334e+00 9.728301288586780338e-01 1.004081205382533426e+00 1.019841246183674777e+00 1.024427069896236109e+00 9.649539093489806207e-01 9.999304662140208189e-01 1.022084381989850632e+00 1.004486121369360108e+00 1.008180468475162739e+00 1.013194109063285442e+00 1.009904453648962308e+00 1.009370358986092509e+00 9.757845367486678301e-01 1.004460516025832195e+00 9.992111925729726396e-01 9.963933749308553356e-01 1.024400908376842390e+00
9.978847102842905992e-01 1.000672543151208682e+00 1.008797063735219934e+00 1.021571131258718124e+00 9.867100523825673708e-01 1.008830384647772638e+00 1.026489530016622131e+00 9.986229961350673312e-01 9.980532966962688546e-01 1.027659315493696379e+00 9.988452399080360866e-01 1.030537817582000581e+00 9.935466900674281288e-01 1.018250800806741685e+00 1.014806071787430986e+00 9.722846233027520046e-01 1.001291205374975402e+00 1.018852898126222151e+00 1.023227806166078668e+00 9.636877453699685958e-01 1.000091977397018717e+00 1.022532001777263000e+00 1.005656672115824213e+00 1.006844776875626124e+00 1.012460188543987449e+00 1.009841097203405536e+00 1.006781971137706400e+00 9.759703024455759213e-01 1.003697914054791918e+00 9.987021693717305082e-01 9.964165490652384660e-01 1.023574546284504283e+00
9.970941529878130094e-01 1.000722214661388554e+00 1.008780506889388695e+00 1.021001836994923639e+00 9.870990984625964693e-01 1.009330111040725120e+00 1.025915702381631656e+00 9.980263599643957040e-01 9.970528423933532336e-01 1.025989901596178866e+00 9.992912283326318423e-01 1.028924126453634846e+00 9.936332132465626188e-01 1.017604854972185668e+00 1.014483938207746849e+00 9.718158216820620421e-01 9.985480096981337317e-01 1.017946619365309058e+00 1.023861458447886452e+00 9.603517488596493568e-01 9.989864843951485884e-01 1.020641411598728565e+00 1.006802655411484837e+00 1.005390727115943461e+00 1.011687659439804765e+00 1.009771238798910176e+00 1.003938236789214900e+00 9.761651146803421719e-01 1.003160830454166152e+00 9.982425504324149435e-01 9.964666143940733578e-01 1.022560727209445020e+00
9.964109076684626309e-01 1.000676241239201181e+00 1.007581486556506478e+00 1.020560772468999788e+00 9.874837320536455909e-01 1.009812715906829306e+00 1.025228851279796682e+00 9.978877483922489189e-01 9.962517567699737953e-01 1.024249886449380531e+00 9.980133824427973588e-01 1.027374594464983915e+00 9.937012778737052132e-01 1.017052383502245583e+00 1.012603780275654008e+00 9.713836638486180730e-01 9.964274290225145769e-01 1.017139636542985670e+00 1.023984296739926858e+00 9.587847870513397375e-01 9.982430150026817550e-01 1.018525747261021186e+00 1.007865145957730579e+00 1.009188631112470702e+00 1.010926571547596353e+00 1.009695407721680205e+00 1.001776675652402027e+00 9.770891809372743708e-01 1.002694241826604049e+00 9.978415312430845008e-01 9.966875605043739039e-01 1.020453536871354538e+00
9.958514859415242837e-01 1.000511471225835836e+00 1.007610844332448741e+00 1.020206944301727869e+00 9.878699258267651384e-01 1.010307740066610505e+00 1.025201643265532869e+00 9.978670394262681986e-01 9.954883480602114698e-01 1.022487637026139096e+00 9.967487352063593153e-01 1.025924447712828425e+00 9.937468202439533327e-01 1.016532807550928341e+00 1.012415862715172921e+00 9.709638222688850018e-01 9.992323703822901804e-01 1.016408094482411428e+00 1.021954521385946002e+00 9.576193832441808329e-01 9.975098602955018157e-01 1.019660746367005100e+00 1.008835008969450664e+00 1.007555360332613947e+00 1.010213533183849099e+00 1.009597323934302793e+00 1.000075922219602953e+00 9.773406674975676500e-01 1.002265760244075654e+00 9.975228922348950977e-01 9.967302101166567452e-01 1.019353080821910229e+00
9.953934838539501007e-01 1.000263825362363246e+00 1.006705023818368794e+00 1.019916050722113443e+00 9.882504035777488482e-01 1.010830822918244110e+00 1.025993818040071393e+00 9.980001925668868790e-01 9.948871357348921807e-01 1.020767549574070898e+00 9.983376636800385118e-01 1.024593010584754937e+00 9.937688426713751078e-01 1.016020488516130138e+00 1.013873464510101741e+00 9.705014491148100664e-01 9.984686694503143167e-01 1.015746415359921828e+00 1.022596164252316919e+00 9.566350801866096987e-01 9.967798258228272035e-01 1.019497014704491944e+00 1.009721945016167632e+00 1.005891720027551228e+00 1.009580730876729282e+00 1.009448259647983237e+00 9.994448176647219295e-01 9.775713417965604668e-01 1.001677857720034037e+00 9.973279951764395523e-01 9.967445423275665961e-01 1.018187869133380552e+00
9.950010587427848829e-01 1.000004091649853599e+00 1.007822880962060186e+00 1.019688254799787197e+00 9.886594201811325089e-01 1.011332599826536560e+00 1.025724308679335728e+00 9.982581564469984459e-01 9.943395192135517924e-01 1.019123262242829453e+00 1.001314862946588224e+00 1.023386341757606344e+00 9.937731930902857780e-01 1.015498495392001876e+00 1.013891095858829194e+00 9.699349076614403042e-01 9.977981628535398384e-01 1.015312502487670132e+00 1.022539386235735703e+00 9.559006039009404487e-01 9.960389875872810439e-01 1.017057552759967010e+00 1.010532220997548469e+00 1.004206835920283147e+00 1.009078543928077165e+00 1.009272328061310509e+00 9.972545341375014250e-01 9.777684551146352820e-01 1.002244407230374224e+00 9.972656558375592173e-01 9.967425678085225504e-01 1.016990621200357658e+00
9.946630740738631182e-01 9.998375672072005171e-01 1.007484805291671393e+00 1.019550388671895069e+00 9.889221173113071917e-01 1.011796118693368607e+00 1.025301480893175743e+00 9.985829900366045564e-01 9.872529533422419457e-01 1.017596354085643862e+00 9.991177965697333185e-01 1.022291882070903934e+00 9.937727027025929916e-01 1.014969767006031587e+00 1.015179400812964872e+00 9.693447306938565156e-01 9.981952828911460074e-01 1.014831142053065349e+00 1.022595499365917426e+00 9.555594168312571135e-01 9.952939303136354443e-01 1.015462459088086522e+00 1.011240066153348716e+00 1.006275051708113821e+00 1.008706071828032735e+00 1.009103924732956958e+00 9.944038285027658741e-01 9.779329164021473009e-01 1.001816926784557582e+00 9.973030302965426586e-01 9.969531850894460812e-01 1.014200572834966785e+00
9.943695243414906182e-01 9.997986403809709932e-01 1.007468125101124601e+00 1.019531246458247109e+00 9.891651721101090144e-01 1.012250780212258228e+00 1.024762788019753845e+00 9.989060591649453480e-01 9.867761164173344257e-01 1.016233615306538995e+00 9.983417549345073860e-01 1.021289648486875201e+00 9.937812543566069134e-01 1.014458948323548659e+00 1.014139303242381551e+00 9.688108478563670634e-01 9.953477085018840320e-01 1.014327754373221868e+00 1.022702171025714701e+00 9.553014539199157218e-01 9.940670879113583380e-01 1.016327458015078067e+00 1.011806384175315321e+00 1.004680200084742347e+00 1.008403617518150108e+00 1.008960596048825709e+00 9.951382006062468033e-01 9.780953285836635480e-01 1.001544394486477918e+00 9.973780982702756814e-01 9.969133665589825499e-01 1.013093994561278910e+00
9.940942380222861363e-01 9.998309813915912114e-01 1.007189743946651728e+00 1.020848143423762622e+00 9.893543127585299191e-01 1.012727060277827107e+00 1.024150940505902829e+00 9.991954982800934637e-01 9.822365784397266708e-01 1.015027511372667668e+00 9.974829641944817915e-01 1.020357625080384745e+00 9.938062915197514169e-01 1.013979809066970716e+00 1.014208861524784400e+00 9.668658794044818761e-01 9.966273834987624536e-01 1.013789552142144945e+00 1.022884117538880089e+00 9.554219261243513950e-01 9.934330302944712754e-01 1.016841752072634053e+00 1.012212953078358346e+00 1.003106989054822096e+00 1.008088100623979910e+00 1.008862869502655357e+00 9.946485262587675402e-01 9.783251352255264433e-01 1.002025174980153643e+00 9.974189204110557316e-01 9.968063553323571746e-01 1.011997821065348857e+00
9.938501361072926699e-01 9.998516577996489074e-01 1.005843858917607081e+00 1.020989200765118676e+00 9.896377174652922770e-01 1.013233181117198400e+00 1.022837659464065352e+00 9.994297307123413132e-01 9.818405007251238548e-01 1.013925606989546369e+00 9.981936128927412222e-01 1.019472306573069087e+00 9.938647982536424896e-01 1.013537584852020501e+00 1.014362908121539952e+00 9.663545042436876287e-01 9.945054878333516868e-01 1.013177544880721204e+00 1.024412915860837492e+00 9.538255362620750022e-01 9.918145940078878509e-01 1.018235676350686347e+00 1.012476117330267655e+00 1.001573023568434140e+00 1.007707480338261519e+00 1.008821276375312159e+00 9.963834563154129187e-01 9.786532939021382882e-01 1.001740070216871503e+00 9.973879378102380455e-01 9.966046733976184901e-01 1.010936739495524206e+00
9.936844688611539134e-01 9.997950134437495473e-01 1.005665303165062641e+00 1.020937958682496705e+00 9.899545422626016000e-01 1.013712351758712993e+00 1.022124736491586194e+00 9.995742086383554437e-01 9.814371470866736225e-01 1.012885820355378774e+00 9.971530291541589319e-01 1.018637920803820984e+00 9.939519037298050197e-01 1.013105838946354531e+00 1.014543094501326959e+00 9.658658775129198570e-01 9.952648546828560816e-01 1.012516447657211938e+00 1.023795488188529612e+00 9.533024643347240978e-01 9.890911799660906389e-01 1.016854293064577641e+00 1.012659198763776969e+00 1.002860533362257556e+00 1.006717023335961692e+00 1.008830914041757953e+00 9.955908045729571221e-01 9.790476106750973795e-01 1.001566287580305303e+00 9.972898802503984417e-01 9.971620797134721492e-01 1.009940002526077629e+00
9.935915895832234668e-01 1.000450654508559634e+00 1.005454218708285996e+00 1.021164041379095222e+00 9.902595325417431482e-01 1.014157845219221699e+00 1.020358990453074766e+00 9.996258631517666027e-01 9.810158315585539857e-01 1.011891154349569444e+00 9.955233997622225939e-01 1.017869091608838872e+00 9.940573417107368970e-01 1.012661631007598206e+00 1.014676271467689350e+00 9.654466804948393932e-01 9.935433221108327384e-01 1.011905648308849548e+00 1.024240588641764482e+00 9.521914597468177366e-01 9.886624564752511946e-01 1.017892444532584095e+00 1.012832787285342206e+00 1.001690890645632992e+00 1.006165513713631388e+00 1.008848981432089342e+00 9.953953263652214334e-01 9.794742055176000051e-01 1.000884366578709939e+00 9.971623510716465244e-01 9.969590844802008744e-01 1.008006236927799559e+00
9.935399348178112211e-01 1.000311994665789461e+00 1.005172926632001529e+00 1.021387101377356332e+00 9.905156696636864266e-01 1.014556972663122059e+00 1.019426067825022209e+00 9.995873184637804609e-01 9.806268995915037312e-01 1.010883903916208748e+00 9.944488997964892052e-01 1.017161720425450611e+00 9.941651913372137050e-01 1.012206092442740957e+00 1.013585365216065570e+00 9.629238928382259921e-01 9.934570784928056231e-01 1.011441332871367171e+00 1.023466038375106191e+00 9.518508741828233255e-01 9.886734491757208643e-01 1.020328160249950322e+00 1.013022377504860128e+00 1.000610879302587186e+00 1.007390862676672105e+00 1.008832625350442713e+00 9.957878772019043145e-01 9.794267207962965571e-01 1.000887115344308187e+00 9.970545033590126893e-01 9.968622287226314160e-01 1.007109035253628715e+00
9.934886140360342788e-01 1.000181436395626733e+00 1.004875258990841624e+00 1.021211680748300044e+00 9.902174244509140966e-01 1.014839988006140503e+00 1.018402300843672226e+00 9.998125912339430599e-01 9.802968299629924998e-01 1.009846590685824275e+00 9.912055150923516633e-01 1.016488935957473583e+00 9.942604922921822741e-01 1.011747979707356970e+00 1.015041014675216013e+00 9.625359395785205718e-01 9.933276487348406958e-01 1.011070317365082794e+00 1.023431508158594516e+00 9.512000675282951123e-01 9.885455741789919148e-01 1.017770270242882802e+00 1.013243344448878647e+00 9.996354460053020752e-01 1.006989481130228015e+00 1.008793557293553800e+00 9.950598680563507159e-01 9.797541565572009947e-01 1.000920214905466121e+00 9.970019446073765668e-01 9.968751537028132104e-01 1.006256503484996845e+00
9.933834010964127659e-01 1.000126644800530373e+00 1.004631679973220670e+00 1.021462118662140206e+00 9.903646393331438924e-01 1.015038989030132788e+00 1.017444079358502673e+00 9.997532329947933505e-01 9.799971613978150087e-01 1.008846661567322167e+00 9.901331124873391509e-01 1.015841130521058400e+00 9.943425916298164191e-01 1.011312341100888856e+00 1.015089265997793699e+00 9.621961036162319791e-01 9.937054091164232439e-01 1.010208862663407814e+00 1.025264802949901854e+00 9.507102701119289900e-01 9.883083320420550377e-01 1.018348832833683604e+00 1.013495437269844146e+00 9.987943501993796769e-01 1.006835190200718211e+00 1.008755659571339613e+00 9.977241413706826600e-01 9.799594484823904716e-01 1.000921512911955746e+00 9.970031513855655003e-01 9.969494637177582774e-01 1.005424644976689708e+00
9.931837081556474933e-01 1.000150426805801018e+00 1.004673931610006177e+00 1.019205795864501551e+00 9.908689942751007784e-01 1.015241847855020696e+00 1.016488835391321954e+00 1.000408451960812517e+00 9.777918355063414113e-01 1.007931761282782945e+00 9.915409643651810212e-01 1.015240859166750775e+00 9.944189055964420820e-01 1.010908897049678901e+00 1.014033660001657733e+00 9.619642329394751945e-01 9.942895599934546969e-01 1.009245094991011671e+00 1.025573363823574224e+00 9.503590697105438467e-01 9.880489250361194076e-01 1.020700745444476087e+00 1.013747864166201884e+00 9.980720692004296790e-01 1.004902070766985123e+00 1.008749045133682465e+00 9.968822782641741931e-01 9.800738490882567877e-01 1.000887729615637101e+00 9.970307318087626713e-01 9.968713300749703077e-01 1.004591891312506258e+00
9.928878349727708885e-01 1.000215810118638915e+00 1.004525296160705183e+00 1.019384657638598091e+00 9.910644916843899255e-01 1.015509981217030733e+00 1.014815884766617327e+00 1.000475303316702869e+00 9.773304704257472775e-01 1.007111063033381715e+00 9.906644516254211608e-01 1.014707360116416046e+00 9.945162864407048886e-01 1.010526234784301147e+00 1.015249244734778067e+00 9.619264217901274394e-01 9.941837853335963038e-01 1.008766873403419861e+00 1.025260289327645014e+00 9.502659787263706415e-01 9.877987473956620912e-01 1.019772052269438456e+00 1.013950202365423436e+00 9.974203680188946652e-01 1.005013848890419892e+00 1.008756051695368194e+00 9.932892711710678002e-01 9.801563863857766234e-01 1.000807312046750219e+00 9.974556507417715601e-01 9.969075656155815812e-01 1.003720354339362686e+00
9.925544326623421121e-01 1.000266975539493508e+00 1.004410287353602049e+00 1.019579190427023718e+00 9.913359602838870410e-01 1.015883934449865356e+00 1.015483109451641441e+00 1.000596818415672384e+00 9.767376388365957007e-01 1.006397022037164080e+00 9.898408438773189655e-01 1.014235924310470605e+00 9.946560534550016319e-01 1.010158346151213360e+00 1.013422893576664263e+00 9.622025156692797232e-01 9.931911332760213762e-01 1.008231487205082155e+00 1.026317769352108167e+00 9.512069034693904079e-01 9.864215809304178739e-01 1.020498860013270948e+00 1.014055482547562059e+00 9.968389834884214817e-01 1.005084842499406106e+00 1.008726133892984045e+00 9.948475687121329791e-01 9.802642742145798449e-01 9.995592245989300961e-01 9.985446294404090040e-01 9.970618873783608782e-01 1.002751432901141770e+00
9.922313565336685626e-01 1.000268931497160896e+00 1.005383394746872439e+00 1.018049462253802107e+00 9.916277858721697092e-01 1.016381692264872516e+00 1.014739515889344634e+00 1.000712305340807129e+00 9.760841619730509233e-01 1.006806706773127669e+00 9.890997239558869669e-01 1.017147729451477911e+00 9.948479338146595241e-01 1.009791877258570114e+00 1.013748226607646519e+00 9.628124465320113679e-01 9.934750705678502269e-01 1.007782521863620939e+00 1.026205879074870264e+00 9.519633359293049324e-01 9.839989510673500250e-01 1.020118033008996727e+00 1.014024229115725317e+00 9.963182979050022592e-01 1.005027381004323983e+00 1.008654452246618538e+00 9.933270901195269120e-01 9.802603365568758331e-01 9.994291215818860152e-01 9.993922630022584741e-01 9.972346571741596000e-01 1.001638455962195362e+00
9.919173256624393975e-01 1.000219138086217319e+00 1.005399313352969726e+00 1.018212303394006257e+00 9.914285823460313729e-01 1.017024761938670752e+00 1.013873509418689922e+00 1.000802861640821328e+00 9.755001640155153142e-01 1.006285770038383598e+00 9.884448755816819254e-01 1.016898115365392652e+00 9.950996577559128031e-01 1.009424352239184808e+00 1.012599436566828270e+00 9.636142281719357605e-01 9.928177010110539324e-01 1.007521827322255481e+00 1.025166697227352319e+00 9.504333058543349422e-01 9.838311725468997793e-01 1.019781192186590690e+00 1.013841573225991111e+00 9.958117696755031112e-01 1.004683029671934458e+00 1.008547858099041239e+00 9.921301354189930866e-01 9.805524196746593368e-01 9.991020999398395608e-01 9.993643146124344678e-01 9.974902078303055086e-01 1.000397458403190276e+00
9.916139891823068098e-01 1.000152185429369345e+00 1.005419121345414446e+00 1.018014467517569743e+00 9.915435189017073325e-01 1.017752219798988556e+00 1.013221790649814436e+00 1.000202119865929884e+00 9.750692382627411670e-01 1.005795730433595603e+00 9.878952743130380298e-01 1.016650227140331930e+00 9.953884176225485936e-01 1.009068625008578968e+00 1.014782552408300953e+00 9.644031180514982537e-01 9.941031629824490512e-01 1.007438988444086636e+00 1.025081129029272287e+00 9.499498465214282206e-01 9.843934314670415020e-01 1.019422722049888153e+00 1.013550435024041851e+00 9.952879667840182076e-01 1.002680407369920035e+00 1.008426842607260010e+00 9.918224800880283132e-01 9.809013551131311459e-01 9.988705366978891664e-01 9.992406436013595572e-01 9.977727466937411638e-01 9.990856734434054864e-01
9.913354996960310750e-01 1.000102155755225430e+00 1.005393423310184886e+00 1.018161316239313052e+00 9.915757283972629343e-01 1.018463620879219267e+00 1.012522192036294122e+00 9.995489170886782127e-01 9.747585181321843928e-01 1.005424501586395181e+00 9.874066866136418374e-01 1.016344228514350245e+00 9.956749907763072782e-01 1.008729979467530846e+00 1.014924788526647692e+00 9.650438270654777551e-01 9.941953119048909659e-01 1.007425070754740082e+00 1.025262420565829391e+00 9.501295163555760759e-01 9.837266633612665734e-01 1.023685604314254816e+00 1.013205046508954377e+00 9.947239126390375885e-01 1.002763097468594822e+00 1.008321806511125462e+00 9.926538981672902162e-01 9.813822090341439708e-01 1.001309530189564478e+00 9.990295139458278406e-01 9.980267001962854767e-01 9.981635955411352068e-01
9.911088739346786136e-01 1.000087717936452902e+00 1.004516523492662738e+00 1.018300904443194987e+00 9.915885319790619379e-01 1.019095385527291509e+00 1.011784892118091195e+00 9.996868038985093907e-01 9.752978485432035605e-01 1.005221798310787173e+00 9.876579953223886266e-01 1.015973719492096361e+00 9.959348481561268729e-01 1.008165944397027669e+00 1.015030460113316879e+00 9.654395306836563995e-01 9.927589028766942159e-01 1.007817382378369819e+00 1.025696879651881055e+00 9.491819039917336331e-01 9.833543360697307723e-01 1.025029422616475117e+00 1.013231851195088851e+00 9.945516561049900783e-01 1.002900085009411635e+00 1.008242842517954818e+00 9.907083850166071848e-01 9.819233273949885543e-01 1.001458921901186683e+00 9.987417110767072836e-01 9.982173164628475037e-01 9.965763378262781913e-01
9.909320279182616265e-01 1.000110889591277363e+00 1.004479021283606999e+00 1.018393045617622006e+00 9.916901910843386458e-01 1.019574858577941834e+00 1.011079937167472798e+00 9.998313571733437044e-01 9.760087817348679362e-01 1.005143336184789682e+00 9.869558856997828755e-01 1.015556430324699999e+00 9.961746750983151433e-01 1.007868989564364215e+00 1.015659983486858486e+00 9.655465903630676694e-01 9.943397836660819999e-01 1.007849184446492297e+00 1.025305299412704541e+00 9.474182678782665512e-01 9.829698353930444998e-01 1.024769562644303189e+00 1.012808164587355231e+00 9.941068244494265516e-01 1.002951645670490555e+00 1.008206505004761722e+00 9.901949304055659429e-01 9.824909096438823042e-01 1.001240044730755674e+00 9.984115614983236631e-01 9.983366817200038934e-01 9.953988733816911960e-01
9.907891321047322952e-01 1.000150082710831390e+00 1.004439261112918702e+00 1.018402967867394926e+00 9.919305866131038485e-01 1.019885344647311065e+00 1.009863426479449933e+00 1.000005771259567799e+00 9.756574566657902903e-01 1.005114171507221155e+00 9.862210831730943150e-01 1.015113045262673763e+00 9.964247471875040674e-01 1.007600698761238478e+00 1.015952219530769307e+00 9.654274596578159562e-01 9.948338933195226552e-01 1.007838459468697767e+00 1.024690638083318728e+00 9.468660075020246536e-01 9.827118077584440226e-01 1.024848488507582811e+00 1.012342923078321855e+00 9.937463472795484698e-01 1.002864189113264803e+00 1.008227449131070097e+00 9.893428839089509763e-01 9.830606345570667148e-01 1.002062375974106301e+00 9.980908331493703045e-01 9.990127998716263891e-01 9.942672870575944843e-01
9.906811345541599589e-01 1.000200853254097133e+00 1.003218702182822941e+00 1.018341634926602790e+00 9.918506920184999576e-01 1.020106369604876217e+00 1.009246524346065099e+00 1.000236387474984223e+00 9.745852574046515171e-01 1.005080133337090009e+00 9.876080080950206952e-01 1.014676147314111931e+00 9.967021366362766033e-01 1.007369534418928847e+00 1.016308820511457656e+00 9.651252426795094985e-01 9.937598712766115838e-01 1.007677006503107320e+00 1.024426850507023090e+00 9.464429979468856891e-01 9.826819830420571167e-01 1.027432277163276675e+00 1.012629511845706265e+00 9.935144604773737953e-01 1.002680105595934679e+00 1.008301503211948891e+00 9.904352054970636532e-01 9.836253612546093095e-01 1.002323451039956126e+00 9.978214804330564069e-01 9.990504816645408015e-01 9.931765942595855989e-01
9.905768493900068972e-01 1.000262137979734955e+00 1.003326958380232004e+00 1.018232798437124886e+00 9.921844481482369194e-01 1.020338840151945092e+00 1.008470065670335591e+00 1.000353925844750469e+00 9.719031499797936569e-01 1.004996666056354737e+00 9.882493939548839812e-01 1.014304370671914368e+00 9.970069678327739826e-01 1.007158601570870671e+00 1.016688788810369060e+00 9.646819049229170551e-01 9.943768341019114665e-01 1.007296691783760245e+00 1.024214254073757768e+00 9.452731680900403610e-01 9.829084961966004785e-01 1.023760943483923214e+00 1.012486473430894929e+00 9.934476507204887952e-01 1.002421341571254176e+00 1.008400716939445996e+00 9.897598924508994589e-01 9.841790688740341686e-01 1.002819393139524395e+00 9.976358050146503231e-01 9.994121605896708616e-01 9.921411711429178881e-01
9.904607531340460236e-01 1.000320105795539538e+00 1.003551640586963556e+00 1.018100090953166781e+00 9.925022546901269838e-01 1.020662614381491418e+00 1.009416577753607713e+00 1.000676435760479821e+00 9.715299258051334208e-01 1.004888691465432471e+00 9.891033935865768401e-01 1.014040439562310159e+00 9.973326685937444758e-01 1.006951022245143879e+00 1.017537941706154969e+00 9.653783754587278443e-01 9.926060835492024337e-01 1.006723557115841050e+00 1.024062917936344075e+00 9.456732907362181972e-01 9.820315702172676131e-01 1.023548613831414045e+00 1.012019485793439255e+00 9.935602673898387138e-01 1.002156110133870959e+00 1.008478122669626664e+00 9.874101542904905049e-01 9.847455752336806700e-01 1.003252120858098895e+00 9.975181148942516840e-01 9.994574983248986078e-01 9.911609766764014617e-01
9.903563137604796118e-01 1.000358895522003300e+00 1.003813214359490669e+00 1.017955844564679246e+00 9.921236546392033784e-01 1.021057460505645276e+00 1.008470602022957241e+00 1.000955113377796746e+00 9.711396119827693241e-01 1.004832576888833096e+00 9.916619411598087686e-01 1.013884481028732409e+00 9.976582458633329598e-01 1.006739850084590326e+00 1.017984112301968613e+00 9.666058101136691949e-01 9.918141211952185010e-01 1.006052185682499989e+00 1.023607267369426310e+00 9.461175462392308333e-01 9.824901995710286773e-01 1.024116436028535082e+00 1.011527076194587371e+00 9.937851584833247154e-01 1.001925672663445566e+00 1.008504876118405003e+00 9.840719385094288674e-01 9.853442012097596292e-01 1.002941977582494149e+00 9.974072807655577355e-01 9.993355619758288455e-01 9.902309669683250215e-01
9.902828592247711059e-01 1.000676463924964343e+00 1.004006565974283616e+00 1.016723928376074282e+00 9.923208725566738941e-01 1.021468326159263196e+00 1.007475136066498855e+00 1.001126602623022555e+00 9.707087200911193037e-01 1.004807976930478297e+00 9.909698285454728861e-01 1.013820046123974583e+00 9.979580725826261434e-01 1.006503565892707730e+00 1.018484255611476375e+00 9.664983800691675508e-01 9.926586176345850721e-01 1.005430091302229600e+00 1.022763420694686953e+00 9.452918542581776329e-01 9.844536079712929988e-01 1.024723153236711148e+00 1.010973209937459982e+00 9.939988697668861173e-01 1.001686840795324329e+00 1.008481414259468245e+00 9.829098429213184440e-01 9.859422634206269631e-01 1.004500754047635835e+00 9.972611272349294342e-01 9.992068064121634174e-01 9.893748408608501466e-01
9.902435131304830884e-01 1.000626549289538314e+00 1.004087858599321370e+00 1.016486852116058826e+00 9.925434356507192302e-01 1.021850369071698905e+00 1.006484543257914810e+00 1.001219387598358379e+00 9.701976034614649969e-01 1.004756886624036172e+00 9.904539034131394359e-01 1.013812311633075725e+00 9.982206447455951315e-01 1.006220292740316324e+00 1.019057199093047483e+00 9.665405727634427402e-01 9.936371771966366895e-01 1.005058371421496677e+00 1.022750382319544293e+00 9.458221604793554116e-01 9.846843900843231800e-01 1.023808251674734660e+00 1.011136602813272445e+00 9.941866973440134370e-01 1.001343330861997449e+00 1.008418192985113260e+00 9.819847499716345407e-01 9.864959118807095084e-01 1.004530912847108493e+00 9.970654708999248106e-01 9.989958817221308296e-01 9.886212226160496774e-01
9.902157745942736788e-01 1.000578129238364866e+00 1.004052675143398909e+00 1.016194963203797208e+00 9.928566855389688861e-01 1.022213918060481452e+00 1.004558306138122248e+00 1.001323385093147111e+00 9.719884423201600177e-01 1.004662973578392293e+00 9.931014589544417959e-01 1.013823428151776618e+00 9.984425440666604423e-01 1.005882469400969148e+00 1.019659353905753685e+00 9.666698726866579383e-01 9.947481871696042255e-01 1.004787042034530176e+00 1.022861923649872384e+00 9.446912740949235943e-01 9.848851414376316171e-01 1.022652622353218854e+00 1.010529432107148073e+00 9.935528375624347319e-01 1.000699578172460580e+00 1.008344595370492813e+00 9.810187894969601974e-01 9.870067049048307783e-01 1.004460680035689890e+00 9.968400055074162491e-01 9.989515169702450903e-01 9.879821723024194702e-01
9.901688657937358640e-01 1.000563419091197170e+00 1.003957970052580917e+00 1.015841139624078071e+00 9.917052189559792952e-01 1.022601654135292248e+00 1.003696935912503418e+00 1.001498008619451374e+00 9.714921528595172884e-01 1.004581571722095612e+00 9.925972726279075342e-01 1.013835843273982684e+00 9.986185982417166151e-01 1.005500576376992639e+00 1.021425224283891486e+00 9.690922325407399507e-01 9.931869846690862813e-01 1.004078393998765861e+00 1.023025223346856638e+00 9.442981805382981708e-01 9.851466954669229059e-01 1.023173772178055385e+00 1.009984188217001089e+00 9.947261731923803252e-01 1.000275181383794676e+00 1.008287568199996542e+00 9.800963992650699730e-01 9.878142574004051824e-01 1.004971680840967441e+00 9.966214098298777913e-01 9.989145415714636433e-01 9.874334142769163325e-01
9.900933386114956214e-01 1.000597793874811403e+00 1.003893685999479812e+00 1.015432161997549265e+00 9.921217309148268049e-01 1.022975513956796645e+00 1.002925406877890557e+00 1.001741095272584037e+00 9.703577073425715405e-01 1.004563625404335303e+00 9.920925184320004142e-01 1.013869791722479707e+00 9.987335986018056611e-01 1.005095487706203938e+00 1.021997614419978051e+00 9.692099339339242947e-01 9.918684885593740397e-01 1.003787384639680980e+00 1.023266454823926974e+00 9.430091549562439335e-01 9.855448844416573317e-01 1.023956390591033161e+00 1.009540388367059949e+00 9.947926366682408039e-01 1.001348762736406384e+00 1.008262153449740683e+00 9.803660856472679042e-01 9.882432124472244617e-01 1.004884441159266117e+00 9.965179575305368465e-01 9.988959508790636876e-01 9.869301811450313933e-01
9.899975853041713680e-01 1.000684859215926537e+00 1.003872742597626821e+00 1.014830048890959624e+00 9.925744253110487803e-01 1.023258633903449510e+00 1.002028852531803960e+00 1.001984128198395441e+00 9.699050676297827911e-01 1.004579731963795464e+00 9.915503928459279415e-01 1.013967672226145034e+00 9.987870168701661333e-01 1.004713829545659243e+00 1.022493322352747480e+00 9.694346480035276326e-01 9.877783949493420534e-01 1.004419045776203889e+00 1.024362116278461299e+00 9.429867852453508448e-01 9.860893856980790240e-01 1.024611570412779393e+00 1.009399601134542745e+00 9.949348365925991811e-01 1.000934215428911145e+00 1.008282527234168224e+00 9.791822117322155350e-01 9.886808471237944484e-01 1.004767548053838722e+00 9.963543246521455732e-01 9.993086220492144456e-01 9.864309799079112873e-01
9.899538874663190713e-01 1.000785768051317470e+00 1.004763814931230570e+00 1.015268518759097294e+00 9.933387073338726392e-01 1.023456819786860095e+00 1.001356285845938610e+00 1.002096592108041140e+00 9.695509243985890313e-01 1.004349580565943700e+00 9.876079793712383426e-01 1.014165610416636998e+00 9.988049133737996188e-01 1.004415940480731351e+00 1.021236151202387754e+00 9.697800804433632793e-01 9.867555879932810026e-01 1.004772002961112687e+00 1.025042356092121354e+00 9.429821809511755859e-01 9.867289548328431747e-01 1.024349878002256631e+00 1.009046887841884566e+00 9.951855100424699119e-01 1.000601146500852412e+00 1.008347240383258292e+00 9.785063851889420627e-01 9.891555968229013285e-01 1.004560262014025485e+00 9.961588292047804938e-01 9.994154541440929407e-01 9.859267672995428722e-01
9.900317374274992810e-01 1.000861231744922586e+00 1.003465105468086094e+00 1.014700627744642869e+00 9.937271421709350516e-01 1.023641360127111266e+00 1.000888958475683488e+00 1.002256303543467730e+00 9.693148178640365042e-01 1.004499967821574247e+00 9.871480524753080132e-01 1.014471886093908370e+00 9.988216709606742016e-01 1.004235796531935065e+00 1.022184629769177233e+00 9.701130636037071930e-01 9.859167806343300811e-01 1.004469290211714494e+00 1.025451907591658385e+00 9.429835201202417805e-01 9.873919348240366434e-01 1.024018105424251646e+00 1.008596272345041456e+00 9.954759795014026524e-01 1.000297461513907304e+00 1.008447720243052403e+00 9.779834200654068388e-01 9.896515254830836605e-01 1.004225740336131434e+00 9.959447161020932304e-01 1.000312475526367706e+00 9.854323901732108260e-01
