# Supplementary material for: Statistical learning attenuates visual activity only for attended stimuli
Source: eLife. 2019 Aug 23;8:e47869. doi: 10.7554/eLife.47869 (PMC6731093; doi:10.7554/eLife.47869)
Supplement: Figure 4—source data 1. — The source data file contains two JASP files of the analyses conducted on the correlation coefficients (Fisher z-transformed Rho), correlating expectation suppression (neural metric) with (A) pupil dilation differences due to expectations and (B) RT benefits due to expectations (behavioral measure). Correlation coefficients for data from the three ROIs (V1, LOC, TOFC) and both attention tasks are provided. [file elife-47869-fig4-data1.zip]

Archive with 2 entries (2 files):
- A_JASP_MRI_pupil_corr_roiVx300.jasp
- B_JASP_rho_MRI_Beh_corr_roiVx300.jasp
