# Supplementary material for: Statistical learning attenuates visual activity only for attended stimuli
Source: eLife. 2019 Aug 23;8:e47869. doi: 10.7554/eLife.47869 (PMC6731093; doi:10.7554/eLife.47869)
Supplement: Figure 5—source data 1. — The source data file contains separate JASP files containing the behavioral performance data and conducted analyses for the object and letter classification tasks (both in terms of RTs and response accuracy; Figure 4A), as well as data from the post-scanning object recognition task (Figure 4B). [file elife-47869-fig5-data1.zip]

Archive with 5 entries (3 files):
- classification_task_during_mri_scanning/
- classification_task_during_mri_scanning/JASP_beh_mri_Acc.jasp
- classification_task_during_mri_scanning/JASP_beh_mri_RT.jasp
- post_scanning_pair_recognition_task/
- post_scanning_pair_recognition_task/JASP_perf_2afc.jasp
